# Supplementary material for: MCU controls melanoma progression through a redox‐controlled phenotype switch
Source: EMBO Rep. 2022 Sep 26;23(11):e54746. doi: 10.15252/embr.202254746 (PMC9638851; doi:10.15252/embr.202254746)
Supplement: Supplementary file 7 — Dataset EV1 [file EMBR-23-e54746-s006.xlsx]

## Sheet: legend
Dataset EV1: Proteomics: WM3734 MCU KD cells
Expression of 1697 redox-related proteins upon MCU KD in WM3734 melanoma cells
(raw values and biostatistical analyses)

## Sheet: Perseus Results - WM3734
2018_51_DIA_A_01	2018_51_DIA_A_02	2018_51_DIA_A_03	2018_51_DIA_A_04	2018_51_DIA_B_01	2018_51_DIA_B_02	2018_51_DIA_B_03	2018_51_DIA_B_04	2018_51a_DIA_A_09	2018_51a_DIA_A_10	2018_51a_DIA_B_09	2018_51a_DIA_B_10	Source	Student's T-test Significant WM3734_MCU1_WM3734_PLKO	Student's T-test Significant WM3734_MCU2_WM3734_PLKO	Student's T-test significant	Length	Index	-Log Student's T-test p-value WM3734_MCU1_WM3734_PLKO	Student's T-test q-value WM3734_MCU1_WM3734_PLKO	logRatio WM3734_MCU1_WM3734_PLKO	Student's T-test Test statistic WM3734_MCU1_WM3734_PLKO	-Log Student's T-test p-value WM3734_MCU2_WM3734_PLKO	Student's T-test q-value WM3734_MCU2_WM3734_PLKO	logRatio WM3734_MCU2_WM3734_PLKO	Student's T-test Test statistic WM3734_MCU2_WM3734_PLKO	Mean WM3734_MCU2	Mean WM3734_PLKO	WM3734_MCU1	UniProt Accession	UniProt ID	Primary Gene	Gene names	Protein names
#!{Description}																										WM3734_MCU2	WM3734_PLKO	WM3734_MCU1
#!{Type}E	E	E	E	E	E	E	E	E	E	E	E	C	C	C	C	N	N	N	N	N	N	N	N	N	N	N	N	N	T	T	T	T	T
#!{C:Samples}WM3734_MCU2	WM3734_MCU2	WM3734_PLKO	WM3734_PLKO	WM3734_MCU2	WM3734_MCU2	WM3734_PLKO	WM3734_PLKO	WM3734_MCU1	WM3734_MCU1	WM3734_MCU1	WM3734_MCU1
20.1858	18.9518	20.5551	20.1387	20.3169	18.8754	20.5811	20.1962	19.734	19.6952	19.5954	19.6321	sp			1205LU_MCU1_1205LU_PLKO;WM3734_MCU1_WM3734_PLKO	2511	1	2.95483	0.0139563	-0.703541	-5.84138	0.998819	0.470338	-0.785258	-1.94122	19.5825	20.3677	19.6+AC5:AC40642055511475	P49327	FAS_HUMAN	FASN	FASN FAS	Fatty acid synthase (EC 2.3.1.85) [Includes: [Acyl-carrier-protein] S-acetyltransferase (EC 2.3.1.38);[Acyl-carrier-protein] S-malonyltransferase (EC 2.3.1.39);3-oxoacyl-[acyl-carrier-protein] synthase (EC 2.3.1.41);3-oxoacyl-[acyl-carrier-protein] reductase (EC 1.1.1.100);3-hydroxyacyl-[acyl-carrier-protein] dehydratase (EC 4.2.1.59);Enoyl-[acyl-carrier-protein] reductase (EC 1.3.1.39);Oleoyl-[a…
15.4294	15.309	15.874	15.801	15.7699	15.4809	15.5696	16.1152	15.4843	14.9669	14.9334	15.7192	sp				4684	2	1.34026	0.151499	-0.564041	-2.51358	1.2144	0.416237	-0.342674	-2.30074	15.4973	15.84	15.2759	Q15149	PLEC_HUMAN	PLEC	PLEC PLEC1	Plectin (PCN) (PLTN) (Hemidesmosomal protein 1) (HD1) (Plectin-1)
17.2228	15.8949	17.4632	17.2192	16.8094	15.7027	17.6059	17.1583	16.7062	16.4448	16.7189	16.9444	sp			WM3734_MCU1_WM3734_PLKO	4128	3	2.38586	0.0321824	-0.658071	-4.49797	1.34539	0.370318	-0.954204	-2.52233	16.4074	17.3617	16.7036	P78527	PRKDC_HUMAN	PRKDC	PRKDC HYRC HYRC1	DNA-dependent protein kinase catalytic subunit (DNA-PK catalytic subunit) (DNA-PKcs) (EC 2.7.11.1) (DNPK1) (p460)
16.4688	16.1435	17.4463	17.453	16.9481	16.2208	17.2328	17.5202	16.9877	16.8413	16.9378	16.8219	tr			WM3734_MCU1_WM3734_PLKO	2620	4	3.37052	0.00769639	-0.515884	-6.99216	2.62995	0.153113	-0.967764	-5.04531	16.4453	17.4131	16.8972	Q60FE5	Q60FE5_HUMAN	FLNA	FLNA	Filamin-A
18.0858	16.8726	18.5074	18.0419	18.4586	16.8199	18.2841	17.9042	17.3748	17.251	17.2987	17.412	sp			WM3734_MCU1_WM3734_PLKO	4646	5	3.0741	0.0113622	-0.850276	-6.15532	0.688934	0.607585	-0.625188	-1.42268	17.5592	18.1844	17.3341	Q14204	DYHC1_HUMAN	DYNC1H1	DYNC1H1 DHC1 DNCH1 DNCL DNECL DYHC KIAA0325	Cytoplasmic dynein 1 heavy chain 1 (Cytoplasmic dynein heavy chain 1) (Dynein heavy chain, cytosolic)
19.6038	17.4414	19.3429	19.1713	19.6865	18.1612	19.3415	19.1556	18.5358	18.4217	18.5696	18.3946	tr			1205LU_MCU1_1205LU_PLKO;WM3734_MCU1_WM3734_PLKO	1679	6	4.59055	0.00140614	-0.772373	-11.5232	0.42401	0.74898	-0.529589	-0.954483	18.7232	19.2528	18.4804	A0A087WVQ6	A0A087WVQ6_HUMAN	CLTC	CLTC hCG_1818599	Clathrin heavy chain
17.5293	16.497	17.2414	17.8495	16.9074	16.8072	17.7901	17.5909	17.3339	17.0819	17.4244	16.7916	sp				2541	7	1.232	0.177091	-0.460061	-2.33034	1.42847	0.353685	-0.682775	-2.66479	16.9352	17.618	17.1579	Q9Y490	TLN1_HUMAN	TLN1	TLN1 KIAA1027 TLN	Talin-1
21.2607	20.7297	19.2845	20.9964	19.0195	20.725	20.934	20.9772	19.3471	20.9594	20.9407	20.9587	sp				732	8	0.00196019	0.997847	0.00342417	0.00588316	0.0629522	0.965097	-0.114338	-0.177358	20.4337	20.548	20.5515	P07900	HS90A_HUMAN	HSP90AA1	HSP90AA1 HSP90A HSPC1 HSPCA	Heat shock protein HSP 90-alpha (Heat shock 86 kDa) (HSP 86) (HSP86) (Lipopolysaccharide-associated protein 2) (LAP-2) (LPS-associated protein 2) (Renal carcinoma antigen NY-REN-38)
21.048	21.161	20.6583	20.831	21.1165	21.2035	20.6399	20.8306	20.8643	20.9429	20.9071	20.9811	sp			1205LU_MCU1_1205LU_PLKO	803	9	1.70844	0.0869822	0.183894	3.15986	3.13002	0.0839132	0.392305	6.30683	21.1322	20.7399	20.9238	P14625	ENPL_HUMAN	HSP90B1	HSP90B1 GRP94 TRA1	Endoplasmin (94 kDa glucose-regulated protein) (GRP-94) (Heat shock protein 90 kDa beta member 1) (Tumor rejection antigen 1) (gp96 homolog)
17.5251	16.5875	17.1513	16.5369	17.3679	16.5765	16.8633	16.8693	17.1131	17.0656	16.9897	17.4139	sp				1394	10	0.949012	0.277548	0.290408	1.8585	0.227604	0.859306	0.159092	0.56571	17.0143	16.8552	17.1456	P42704	LPPRC_HUMAN	LRPPRC	LRPPRC LRP130	Leucine-rich PPR motif-containing protein, mitochondrial (130 kDa leucine-rich protein) (LRP 130) (GP130)
16.6093	16.041	17.7613	17.9374	16.9777	16.3516	17.8961	17.6891	17.6624	17.3348	17.6782	17.395	sp				2364	11	1.53878	0.110108	-0.303405	-2.85684	3.16914	0.0884824	-1.32609	-6.41454	16.4949	17.821	17.5176	Q01082	SPTB2_HUMAN	SPTBN1	SPTBN1 SPTB2	Spectrin beta chain, non-erythrocytic 1 (Beta-II spectrin) (Fodrin beta chain) (Spectrin, non-erythroid beta chain 1)
18.8942	19.5798	18.7859	18.8619	18.6568	19.5355	18.7623	18.9266	19.4643	19.5271	19.4497	19.5697	sp			1205LU_MCU1_1205LU_PLKO;WM3734_MCU1_WM3734_PLKO	444	12	5.13888	0.00088091	0.668546	14.3179	0.687201	0.604729	0.332366	1.41973	19.1666	18.8342	19.5027	P07437	TBB5_HUMAN	TUBB	TUBB TUBB5 OK/SW-cl.56	Tubulin beta chain (Tubulin beta-5 chain)
16.4235	17.1983	16.8621	16.7478	16.5484	17.4933	16.9639	16.7192	16.3544	16.1319	16.2514	16.0819	sp			WM3734_MCU1_WM3734_PLKO	911	13	3.51939	0.00604133	-0.618342	-7.44555	0.132844	0.920184	0.0926371	0.35256	16.9159	16.8232	16.2049	O43707	ACTN4_HUMAN	ACTN4	ACTN4	Alpha-actinin-4 (Non-muscle alpha-actinin 4)
18.6184	18.4383	18.8577	18.7992	18.8006	18.4097	18.9133	18.874	18.9526	19.1667	19.0025	19.1445	sp				806	14	1.92508	0.0630527	0.205547	3.56309	1.69881	0.320494	-0.294288	-3.14238	18.5668	18.861	19.0666	P55072	TERA_HUMAN	VCP	VCP	Transitional endoplasmic reticulum ATPase (TER ATPase) (EC 3.6.4.6) (15S Mg(2+)-ATPase p97 subunit) (Valosin-containing protein) (VCP)
18.4854	19.7505	18.1972	18.2963	18.3851	19.687	18.253	18.3381	18.8761	18.956	18.7528	19.0893	sp			WM3734_MCU1_WM3734_PLKO	654	15	3.81865	0.00409214	0.647396	8.43169	1.13221	0.431844	0.805842	2.16316	19.077	18.2712	18.9185	P11021	BIP_HUMAN	HSPA5	HSPA5 GRP78	Endoplasmic reticulum chaperone BiP (EC 3.6.4.10) (78 kDa glucose-regulated protein) (GRP-78) (Binding-immunoglobulin protein) (BiP) (Heat shock protein 70 family protein 5) (HSP70 family protein 5) (Heat shock protein family A member 5) (Immunoglobulin heavy chain-binding protein)
22.2762	21.2947	22.8057	22.3711	22.3251	21.1981	22.7105	22.3323	21.6204	21.5032	21.6495	21.5239	sp			1205LU_MCU1_1205LU_PLKO;WM3734_MCU1_WM3734_PLKO	531	16	3.65515	0.00544427	-0.980645	-7.88006	1.26455	0.399741	-0.781375	-2.38519	21.7735	22.5549	21.5743	P14618	KPYM_HUMAN	PKM	PKM OIP3 PK2 PK3 PKM2	Pyruvate kinase PKM (EC 2.7.1.40) (Cytosolic thyroid hormone-binding protein) (CTHBP) (Opa-interacting protein 3) (OIP-3) (Pyruvate kinase 2/3) (Pyruvate kinase muscle isozyme) (Thyroid hormone-binding protein 1) (THBP1) (Tumor M2-PK) (p58)
19.6308	19.5196	19.3926	19.1497	19.6497	19.4656	19.2034	19.2294	19.0107	19.0654	19.1305	19.0642	sp			1205LU_MCU1_1205LU_PLKO;1205LU_MCU2_1205LU_PLKO	645	17	1.64619	0.0956331	-0.176065	-3.04748	2.48267	0.155227	0.322636	4.71025	19.5664	19.2438	19.0677	P13667	PDIA4_HUMAN	PDIA4	PDIA4 ERP70 ERP72	Protein disulfide-isomerase A4 (EC 5.3.4.1) (Endoplasmic reticulum resident protein 70) (ER protein 70) (ERp70) (Endoplasmic reticulum resident protein 72) (ER protein 72) (ERp-72) (ERp72)
18.9672	18.9753	19.2272	18.7437	19.0689	18.8858	19.1392	19.1537	19.5679	19.4551	19.3173	19.4633	sp			1205LU_MCU1_1205LU_PLKO	434	18	1.7255	0.0849674	0.384953	3.1909	0.339773	0.789972	-0.0916409	-0.794208	18.9743	19.0659	19.4509	P06733	ENOA_HUMAN	ENO1	ENO1 ENO1L1 MBPB1 MPB1	Alpha-enolase (EC 4.2.1.11) (2-phospho-D-glycerate hydro-lyase) (C-myc promoter-binding protein) (Enolase 1) (MBP-1) (MPB-1) (Non-neural enolase) (NNE) (Phosphopyruvate hydratase) (Plasminogen-binding protein)
15.67	16.0906	16.1144	16.2193	15.4553	15.9377	16.3513	16.1004	16.2113	15.6555	16.1172	15.9954	tr				2498	19	0.732657	0.375902	-0.201487	-1.49685	1.43456	0.350716	-0.407945	-2.67531	15.7884	16.1963	15.9949	A0A0D9SGF6	A0A0D9SGF6_HUMAN	SPTAN1	SPTAN1	Spectrin alpha chain, non-erythrocytic 1
15.1631	14.9628	14.5855	14.536	14.9878	14.9129	15.1605	15.5062	14.2839	14.6874	14.5145	14.5356	sp				2602	20	0.900311	0.297925	-0.441718	-1.77755	0.0901341	0.939891	0.0595562	0.247762	15.0066	14.9471	14.5053	O75369	FLNB_HUMAN	FLNB	FLNB FLN1L FLN3 TABP TAP	Filamin-B (FLN-B) (ABP-278) (ABP-280 homolog) (Actin-binding-like protein) (Beta-filamin) (Filamin homolog 1) (Fh1) (Filamin-3) (Thyroid autoantigen) (Truncated actin-binding protein) (Truncated ABP)
16.5276	17.5436	16.6188	17.0487	16.7465	17.4422	16.4902	17.2414	17.9784	17.6538	17.773	18.0408	sp	+		1205LU_MCU1_1205LU_PLKO;WM3734_MCU1_WM3734_PLKO	664	21	2.65305	0.0219462	1.0117	5.09924	0.29179	0.829911	0.215159	0.698953	17.065	16.8498	17.8615	P02545	LMNA_HUMAN	LMNA	LMNA LMN1	Prelamin-A/C [Cleaved into: Lamin-A/C (70 kDa lamin) (Renal carcinoma antigen NY-REN-32)]
14.8128	15.7037	15.0811	15.0798	15.7388	14.6803	14.3801	15.2965	14.889	14.5831	15.04	14.8901	sp				5890	22	0.193242	0.791394	-0.10879	-0.491022	0.33919	0.789426	0.274538	0.79307	15.2339	14.9594	14.8506	Q09666	AHNK_HUMAN	AHNAK	AHNAK PM227	Neuroblast differentiation-associated protein AHNAK (Desmoyokin)
19.8554	20.7783	19.9706	20.0099	20.1801	20.8587	19.8076	19.9589	20.2974	20.1592	20.1093	20.1552	sp			WM3734_MCU1_WM3734_PLKO	508	23	2.17022	0.0444728	0.243532	4.04591	1.01254	0.469987	0.481369	1.96402	20.4181	19.9367	20.1803	P07237	PDIA1_HUMAN	P4HB	P4HB ERBA2L PDI PDIA1 PO4DB	Protein disulfide-isomerase (PDI) (EC 5.3.4.1) (Cellular thyroid hormone-binding protein) (Prolyl 4-hydroxylase subunit beta) (p55)
20.3459	19.3018	20.3282	20.0106	20.2798	19.3013	20.1234	19.9617	19.2546	19.072	19.1244	19.2529	sp			WM3734_MCU1_WM3734_PLKO	858	24	4.22096	0.00243066	-0.929982	-9.93474	0.440356	0.738611	-0.298762	-0.984739	19.8072	20.106	19.176	P13639	EF2_HUMAN	EEF2	EEF2 EF2	Elongation factor 2 (EF-2)
16.831	17.645	17.6019	17.9592	17.5465	17.7522	17.6856	17.9512	17.8738	18.2221	18.1825	18.1039	sp				646	25	1.31073	0.157843	0.296109	2.46336	0.771616	0.570022	-0.355806	-1.56252	17.4437	17.7995	18.0956	P11142	HSP7C_HUMAN	HSPA8	HSPA8 HSC70 HSP73 HSPA10	Heat shock cognate 71 kDa protein (Heat shock 70 kDa protein 8) (Lipopolysaccharide-associated protein 1) (LAP-1) (LPS-associated protein 1)
20.0773	20.9007	19.9634	20.0368	20.004	20.8013	19.8998	20.108	20.1412	20.0546	20.1453	20.0178	sp			1205LU_MCU1_1205LU_PLKO	505	26	0.78774	0.348202	0.0877047	1.5896	0.945469	0.492371	0.443811	1.85261	20.4458	20.002	20.0897	P30101	PDIA3_HUMAN	PDIA3	PDIA3 ERP57 ERP60 GRP58	Protein disulfide-isomerase A3 (EC 5.3.4.1) (58 kDa glucose-regulated protein) (58 kDa microsomal protein) (p58) (Disulfide isomerase ER-60) (Endoplasmic reticulum resident protein 57) (ER protein 57) (ERp57) (Endoplasmic reticulum resident protein 60) (ER protein 60) (ERp60)
21.5605	21.0152	22.0922	21.9301	21.6079	21.0962	22.0686	21.8931	21.9988	21.9904	21.9911	21.9847	sp			1205LU_MCU1_1205LU_PLKO	335	27	0.032754	0.964858	-0.0047183	-0.0950699	2.23794	0.185234	-0.676017	-4.18493	21.32	21.996	21.9913	P04406	G3P_HUMAN	GAPDH	GAPDH GAPD CDABP0047 OK/SW-cl.12	Glyceraldehyde-3-phosphate dehydrogenase (GAPDH) (EC 1.2.1.12) (Peptidyl-cysteine S-nitrosylase GAPDH) (EC 2.6.99.-)
22.239	22.7811	22.1044	22.0513	22.2244	22.8695	22.0827	22.1051	22.5989	22.532	22.6116	22.5583	sp			WM3734_MCU1_WM3734_PLKO	375	28	6.2351	0.000494089	0.489329	21.9644	1.36844	0.365296	0.442641	2.56169	22.5285	22.0859	22.5752	P60709	ACTB_HUMAN	ACTB	ACTB	Actin, cytoplasmic 1 (Beta-actin) [Cleaved into: Actin, cytoplasmic 1, N-terminally processed]
18.401	19.0265	18.3287	19.1285	18.4262	18.9449	18.1203	19.1206	18.1763	18.6557	18.0398	18.2215	sp			1205LU_MCU1_1205LU_PLKO	466	29	0.652147	0.422637	-0.401203	-1.3598	0.0276192	0.984173	0.0250874	0.0805959	18.6996	18.6745	18.2733	P08670	VIME_HUMAN	VIM	VIM	Vimentin
18.7803	18.3029	19.0445	18.9915	18.6751	17.9141	18.8146	18.8895	19.1587	19.1726	18.9574	19.1946	sp			1205LU_MCU1_1205LU_PLKO;1205LU_MCU2_1205LU_PLKO	673	30	1.31332	0.1575	0.185797	2.46777	1.35688	0.36417	-0.516937	-2.54193	18.4181	18.935	19.1208	P08133	ANXA6_HUMAN	ANXA6	ANXA6 ANX6	Annexin A6 (67 kDa calelectrin) (Annexin VI) (Annexin-6) (Calphobindin-II) (CPB-II) (Chromobindin-20) (Lipocortin VI) (Protein III) (p68) (p70)
18.8868	17.5289	19.0363	18.5628	18.9517	17.7627	19.0861	18.5494	18.0691	18.0331	18.0196	17.6971	sp			WM3734_MCU1_WM3734_PLKO	843	31	2.62209	0.0231641	-0.853949	-5.02703	0.628824	0.631535	-0.526169	-1.31968	18.2825	18.8087	17.9547	P11216	PYGB_HUMAN	PYGB	PYGB	Glycogen phosphorylase, brain form (EC 2.4.1.1)
11.0208	11.5172	11.2249	11.0429	11.0673	10.1149	10.1875	11.2373	10.3301	11.1612	9.85084	10.1158	sp				NaN	32	0.723431	0.379434	-0.558652	-1.48125	0.00601104	0.997415	0.00691962	0.0179583	10.9301	10.9232	10.3645	Q14697-2	GANAB_HUMAN	GANAB	GANAB	Neutral alpha-glucosidase AB
19.1112	17.7279	19.3583	19.2084	18.9473	17.9456	19.397	19.0563	18.2201	18.2881	18.2989	18.3282	sp			WM3734_MCU1_WM3734_PLKO	1960	33	4.6897	0.00138772	-0.971192	-11.9874	1.21446	0.417858	-0.822002	-2.30084	18.433	19.255	18.2838	P35579	MYH9_HUMAN	MYH9	MYH9	Myosin-9 (Cellular myosin heavy chain, type A) (Myosin heavy chain 9) (Myosin heavy chain, non-muscle IIa) (Non-muscle myosin heavy chain A) (NMMHC-A) (Non-muscle myosin heavy chain IIa) (NMMHC II-a) (NMMHC-IIA)
18.7928	18.2928	19.5797	19.4682	18.8263	18.4207	19.5327	19.4998	19.933	19.8334	19.7642	19.6971	sp			WM3734_MCU1_WM3734_PLKO	339	34	2.67252	0.0211069	0.286829	5.145	3.34296	0.077086	-0.936951	-6.91074	18.5831	19.5201	19.8069	P07355	ANXA2_HUMAN	ANXA2	ANXA2 ANX2 ANX2L4 CAL1H LPC2D	Annexin A2 (Annexin II) (Annexin-2) (Calpactin I heavy chain) (Calpactin-1 heavy chain) (Chromobindin-8) (Lipocortin II) (Placental anticoagulant protein IV) (PAP-IV) (Protein I) (p36)
14.9521	16.34	15.5731	16.0571	14.8002	16.0592	15.6556	15.7102	15.8458	16.087	16.1714	16.3202	sp				1134	35	1.30471	0.158539	0.357127	2.45315	0.208814	0.871238	-0.211083	-0.525195	15.5379	15.749	16.1061	P18206	VINC_HUMAN	VCL	VCL	Vinculin (Metavinculin) (MV)
17.5174	17.0771	17.3236	17.4661	16.9067	17.1134	17.2886	17.0797	17.5594	17.489	17.5021	17.1626	sp				2322	36	0.534519	0.49842	0.138772	1.15485	0.39179	0.767135	-0.135875	-0.894095	17.1536	17.2895	17.4283	Q6UVK1	CSPG4_HUMAN	CSPG4	CSPG4 MCSP	Chondroitin sulfate proteoglycan 4 (Chondroitin sulfate proteoglycan NG2) (Melanoma chondroitin sulfate proteoglycan) (Melanoma-associated chondroitin sulfate proteoglycan)
18.7776	17.9165	19.8284	19.3566	18.9306	17.8973	19.6489	19.4424	18.2484	18.663	18.5933	18.6578	sp	+		WM3734_MCU1_WM3734_PLKO	1101	37	3.40712	0.00730766	-1.02843	-7.10146	2.16231	0.201466	-1.18857	-4.02983	18.3805	19.5691	18.5406	P53396	ACLY_HUMAN	ACLY	ACLY	ATP-citrate synthase (EC 2.3.3.8) (ATP-citrate (pro-S-)-lyase) (ACL) (Citrate cleavage enzyme)
18.2166	17.3198	18.3324	18.4435	18.2554	17.6635	17.8688	18.3792	18.6507	18.7438	18.7937	18.2393	sp				1058	38	0.991819	0.261768	0.350888	1.92959	0.734639	0.580376	-0.392167	-1.5002	17.8638	18.256	18.6069	P22314	UBA1_HUMAN	UBA1	UBA1 A1S9T UBE1	Ubiquitin-like modifier-activating enzyme 1 (EC 6.2.1.45) (Protein A1S9) (Ubiquitin-activating enzyme E1)
19.8413	20.0084	19.8624	20.008	19.8376	19.9982	19.9142	20.0296	19.7934	19.9288	20.0326	19.9342	sp			1205LU_MCU1_1205LU_PLKO	417	39	0.19639	0.790855	-0.0313482	-0.497976	0.207549	0.870889	-0.0321722	-0.522439	19.9214	19.9536	19.9222	P00558	PGK1_HUMAN	PGK1	PGK1 PGKA MIG10 OK/SW-cl.110	Phosphoglycerate kinase 1 (EC 2.7.2.3) (Cell migration-inducing gene 10 protein) (Primer recognition protein 2) (PRP 2)
17.4471	17.0037	17.2446	17.0727	17.7781	17.0197	17.5546	17.6435	17.9038	17.9462	17.977	17.907	sp			WM3734_MCU1_WM3734_PLKO	935	40	2.21197	0.041857	0.554631	4.1313	0.10763	0.937256	-0.0667157	-0.291486	17.3121	17.3789	17.9335	P11586	C1TC_HUMAN	MTHFD1	MTHFD1 MTHFC MTHFD	C-1-tetrahydrofolate synthase, cytoplasmic (C1-THF synthase) [Cleaved into: C-1-tetrahydrofolate synthase, cytoplasmic, N-terminally processed] [Includes: Methylenetetrahydrofolate dehydrogenase (EC 1.5.1.5);Methenyltetrahydrofolate cyclohydrolase (EC 3.5.4.9);Formyltetrahydrofolate synthetase (EC 6.3.4.3)]
18.7775	17.966	19.1547	18.94	18.894	17.8596	19.1607	19.0062	18.0181	18.0083	18.0162	18.0377	sp	+		1205LU_MCU1_1205LU_PLKO;WM3734_MCU1_WM3734_PLKO	910	41	5.84696	0.000483064	-1.04531	-18.889	1.34574	0.37182	-0.691138	-2.52292	18.3743	19.0654	18.0201	Q7KZF4	SND1_HUMAN	SND1	SND1 TDRD11	Staphylococcal nuclease domain-containing protein 1 (EC 3.1.31.1) (100 kDa coactivator) (EBNA2 coactivator p100) (Tudor domain-containing protein 11) (p100 co-activator)
16.3786	17.5162	16.9547	16.2927	16.2805	17.2447	16.8079	16.5849	17.077	16.6436	16.9885	17.1239	sp				602	42	0.825368	0.328815	0.298217	1.65261	0.230405	0.85671	0.194949	0.571687	16.855	16.66	16.9583	Q07065	CKAP4_HUMAN	CKAP4	CKAP4	Cytoskeleton-associated protein 4 (63-kDa cytoskeleton-linking membrane protein) (Climp-63) (p63)
18.9621	20.0633	18.601	18.6966	18.9736	19.9887	18.4069	18.8088	19.2866	19.3412	19.2964	19.4523	sp			WM3734_MCU1_WM3734_PLKO	573	43	3.59269	0.00556097	0.715837	7.6776	1.46965	0.338716	0.86863	2.73608	19.4969	18.6283	19.3441	P10809	CH60_HUMAN	HSPD1	HSPD1 HSP60	60 kDa heat shock protein, mitochondrial (EC 3.6.4.9) (60 kDa chaperonin) (Chaperonin 60) (CPN60) (Heat shock protein 60) (HSP-60) (Hsp60) (HuCHA60) (Mitochondrial matrix protein P1) (P60 lymphocyte protein)
20.1883	19.0956	20.8235	20.7035	20.1662	19.2124	20.8682	20.5803	19.9711	19.9314	19.9126	19.8902	sp			WM3734_MCU1_WM3734_PLKO	623	44	4.73781	0.00147881	-0.817545	-12.2188	1.92049	0.239898	-1.07825	-3.55433	19.6656	20.7439	19.9263	P29401	TKT_HUMAN	TKT	TKT	Transketolase (TK) (EC 2.2.1.1)
16.1047	15.8641	17.1994	17.0077	15.6972	13.9619	17.5434	16.4986	18.4243	18.3603	18.1621	15.9581	sp				451	45	0.477331	0.540331	0.66392	1.05233	1.67089	0.320605	-1.65529	-3.0919	15.407	17.0623	17.7262	Q71U36	TBA1A_HUMAN	TUBA1A	TUBA1A TUBA3	Tubulin alpha-1A chain (Alpha-tubulin 3) (Tubulin B-alpha-1) (Tubulin alpha-3 chain) [Cleaved into: Detyrosinated tubulin alpha-1A chain]
18.3609	18.5692	18.6123	18.5878	18.3462	18.4746	18.5666	18.6725	19.1732	19.3439	19.1344	19.2313	tr			1205LU_MCU1_1205LU_PLKO;WM3734_MCU1_WM3734_PLKO	368	46	4.68544	0.00134747	0.61092	11.9671	1.6253	0.324501	-0.172065	-3.0101	18.4377	18.6098	19.2207	J3KPS3	J3KPS3_HUMAN	ALDOA	ALDOA hCG_1811258	Fructose-bisphosphate aldolase (EC 4.1.2.13)
18.6508	18.171	19.2019	18.9897	18.7707	18.2794	19.0589	18.9111	19.5489	19.5587	19.4985	19.518	sp			WM3734_MCU1_WM3734_PLKO	782	47	3.6167	0.00562229	0.490629	7.7549	1.97212	0.241412	-0.572384	-3.65339	18.468	19.0404	19.531	P06396-3	GELS_HUMAN	GSN	GSN	Gelsolin (AGEL) (Actin-depolymerizing factor) (ADF) (Brevin)
16.2444	16.4199	15.4048	16.1945	15.6816	16.4066	15.7429	15.6611	16.1102	15.8592	16.6361	16.6247	sp				1097	48	1.15015	0.199614	0.556693	2.19312	0.931316	0.494761	0.437286	1.8291	16.1881	15.7509	16.3075	O00410	IPO5_HUMAN	IPO5	IPO5 KPNB3 RANBP5	Importin-5 (Imp5) (Importin subunit beta-3) (Karyopherin beta-3) (Ran-binding protein 5) (RanBP5)
16.0885	15.57	16.3206	16.3929	16.2202	15.8323	16.8977	16.5119	16.3213	16.3721	16.3934	15.9736	tr				1268	49	0.818953	0.331561	-0.265693	-1.64189	1.68961	0.315452	-0.603015	-3.12572	15.9278	16.5308	16.2651	A0A024R4E5	A0A024R4E5_HUMAN	HDLBP	HDLBP hCG_33048	High density lipoprotein binding protein (Vigilin), isoform CRA_a (Vigilin)
17.0596	16.3249	17.5975	17.5795	17.3633	16.4087	17.7525	17.6075	17.9034	17.5723	17.2815	17.2109	sp				1230	50	0.381022	0.620001	-0.142251	-0.873674	1.7907	0.292492	-0.845165	-3.31062	16.7891	17.6343	17.492	Q86VP6	CAND1_HUMAN	CAND1	CAND1 KIAA0829 TIP120 TIP120A	Cullin-associated NEDD8-dissociated protein 1 (Cullin-associated and neddylation-dissociated protein 1) (TBP-interacting protein of 120 kDa A) (TBP-interacting protein 120A) (p120 CAND1)
16.913	16.9029	16.7538	16.9349	17.2908	16.9711	16.2318	17.2592	17.4431	17.2903	17.3672	17.376	sp				592	51	1.41684	0.136612	0.574201	2.64475	0.427526	0.748198	0.224486	0.961011	17.0194	16.7949	17.3691	P31939	PUR9_HUMAN	ATIC	ATIC PURH OK/SW-cl.86	Bifunctional purine biosynthesis protein PURH [Cleaved into: Bifunctional purine biosynthesis protein PURH, N-terminally processed] [Includes: Phosphoribosylaminoimidazolecarboxamide formyltransferase (EC 2.1.2.3) (5-aminoimidazole-4-carboxamide ribonucleotide formyltransferase) (AICAR transformylase);IMP cyclohydrolase (EC 3.5.4.10) (ATIC) (IMP synthase) (Inosinicase)]
20.09	19.3882	19.9312	19.624	20.1363	19.0228	19.8389	19.687	19.7465	19.7325	19.7487	19.8033	sp				553	52	0.0618052	0.932128	-0.0125151	-0.174315	0.150526	0.904776	-0.110942	-0.394161	19.6593	19.7703	19.7578	P25705	ATPA_HUMAN	ATP5F1A	ATP5F1A ATP5A ATP5A1 ATP5AL2 ATPM	ATP synthase subunit alpha, mitochondrial (ATP synthase F1 subunit alpha)
19.8474	19.4057	19.113	19.2892	19.9475	19.1627	18.9887	19.3578	16.8939	16.7664	17.2651	17.0236	sp	+		WM3734_MCU1_WM3734_PLKO	644	53	5.4588	0.000737991	-2.19992	-16.2332	1.02665	0.466937	0.403649	1.98745	19.5908	19.1872	16.9872	P04264	K2C1_HUMAN	KRT1	KRT1 KRTA	Keratin, type II cytoskeletal 1 (67 kDa cytokeratin) (Cytokeratin-1) (CK-1) (Hair alpha protein) (Keratin-1) (K1) (Type-II keratin Kb1)
19.6683	19.2725	19.3898	19.473	19.6943	19.2723	19.389	19.4358	19.7656	19.7062	19.7778	19.7928	sp			WM3734_MCU1_WM3734_PLKO	529	54	4.73575	0.00141829	0.338701	12.2088	0.17865	0.8875	0.0549612	0.458472	19.4769	19.4219	19.7606	P06576	ATPB_HUMAN	ATP5F1B	ATP5F1B ATP5B ATPMB ATPSB	ATP synthase subunit beta, mitochondrial (EC 3.6.3.14) (ATP synthase F1 subunit beta)
17.6959	17.589	17.1394	17.2109	17.6846	17.2631	17.1723	17.2667	16.7368	16.5787	16.4812	16.3932	tr			WM3734_MCU1_WM3734_PLKO	937	55	3.77372	0.00446721	-0.649859	-8.27692	1.86041	0.260188	0.360816	3.4406	17.5581	17.1973	16.5475	A0A087X054	A0A087X054_HUMAN	HYOU1	HYOU1	Hypoxia up-regulated protein 1
17.4724	17.121	18.2221	18.1484	18.2446	17.0509	18.6912	18.0592	17.7889	17.347	17.9409	17.557	sp				515	56	1.75092	0.0814353	-0.621769	-3.23739	1.40603	0.35461	-0.807989	-2.62614	17.4722	18.2802	17.6584	P11413	G6PD_HUMAN	G6PD	G6PD	Glucose-6-phosphate 1-dehydrogenase (G6PD) (EC 1.1.1.49)
18.2712	17.3985	18.5257	18.4607	18.3007	17.5055	18.6553	18.6846	17.6547	17.7869	17.7932	17.8737	sp			WM3734_MCU1_WM3734_PLKO	1023	57	4.59152	0.00144976	-0.804491	-11.5277	1.55102	0.327012	-0.712595	-2.87837	17.869	18.5816	17.7771	P05023	AT1A1_HUMAN	ATP1A1	ATP1A1	Sodium/potassium-transporting ATPase subunit alpha-1 (Na(+)/K(+) ATPase alpha-1 subunit) (EC 3.6.3.9) (Sodium pump subunit alpha-1)
18.1568	17.3792	17.7546	17.5765	18.197	17.5486	18.0609	17.6917	17.6946	17.4642	17.6808	17.5962	sp				548	58	0.672136	0.41004	-0.161976	-1.39403	0.07627	0.954131	0.0494723	0.212251	17.8204	17.7709	17.609	P50990	TCPQ_HUMAN	CCT8	CCT8 C21orf112 CCTQ KIAA0002	T-complex protein 1 subunit theta (TCP-1-theta) (CCT-theta) (Chaperonin containing T-complex polypeptide 1 subunit 8) (Renal carcinoma antigen NY-REN-15)
18.2556	17.5255	17.7658	17.6236	17.428	17.3651	17.6514	17.8723	18.0388	17.8403	18.1035	18.1686	tr				573	59	1.83862	0.0709555	0.309522	3.39975	0.151013	0.905809	-0.0847425	-0.395295	17.6436	17.7283	18.0378	A0A0A0MTS2	A0A0A0MTS2_HUMAN	GPI	GPI	Glucose-6-phosphate isomerase (EC 5.3.1.9) (Fragment)
17.6998	16.6492	17.3436	17.4024	17.3313	16.3636	17.3889	17.1686	16.5261	16.4342	16.5587	16.6551	sp			WM3734_MCU1_WM3734_PLKO	607	60	4.49245	0.00160697	-0.782369	-11.0804	0.455183	0.728672	-0.314911	-1.01198	17.011	17.3259	16.5435	P04843	RPN1_HUMAN	RPN1	RPN1	Dolichyl-diphosphooligosaccharide--protein glycosyltransferase subunit 1 (Dolichyl-diphosphooligosaccharide--protein glycosyltransferase 67 kDa subunit) (Ribophorin I) (RPN-I) (Ribophorin-1)
18.6285	18.2414	19.4853	19.4492	18.7184	18.1145	19.3629	19.3752	19.5568	19.5167	19.4878	19.533	sp			1205LU_MCU1_1205LU_PLKO	512	61	1.73985	0.0828669	0.105425	3.21711	3.24961	0.0796427	-0.992461	-6.64062	18.4257	19.4182	19.5236	P47895	AL1A3_HUMAN	ALDH1A3	ALDH1A3 ALDH6	Aldehyde dehydrogenase family 1 member A3 (EC 1.2.1.5) (Aldehyde dehydrogenase 6) (Retinaldehyde dehydrogenase 3) (RALDH-3) (RalDH3)
21.4728	20.7787	21.2276	21.1493	21.4769	20.6426	21.2255	21.2056	20.7884	20.7567	20.8424	20.7854	sp			1205LU_MCU1_1205LU_PLKO;WM3734_MCU1_WM3734_PLKO	724	62	5.42174	0.000714426	-0.408778	-15.9994	0.192639	0.877359	-0.109249	-0.489686	21.0928	21.202	20.7932	P08238	HS90B_HUMAN	HSP90AB1	HSP90AB1 HSP90B HSPC2 HSPCB	Heat shock protein HSP 90-beta (HSP 90) (Heat shock 84 kDa) (HSP 84) (HSP84)
18.4668	17.8877	17.9633	18.4284	18.3171	17.9239	18.1249	18.0053	18.5257	18.4319	18.6513	18.5056	sp				545	63	1.87965	0.0666724	0.398133	3.47685	0.0357356	0.982951	0.0184155	0.103407	18.1489	18.1305	18.5286	P49368	TCPG_HUMAN	CCT3	CCT3 CCTG TRIC5	T-complex protein 1 subunit gamma (TCP-1-gamma) (CCT-gamma) (hTRiC5)
16.2783	15.5162	15.9793	16.0978	16.165	16.3746	16.2906	16.2368	15.8092	15.878	16.0718	15.9282	sp				1382	64	1.36709	0.146425	-0.229291	-2.55938	0.122505	0.931387	-0.0675981	-0.327778	16.0835	16.1511	15.9218	Q14152	EIF3A_HUMAN	EIF3A	EIF3A EIF3S10 KIAA0139	Eukaryotic translation initiation factor 3 subunit A (eIF3a) (Eukaryotic translation initiation factor 3 subunit 10) (eIF-3-theta) (eIF3 p167) (eIF3 p180) (eIF3 p185)
20.3948	21.3856	20.4589	20.2964	20.5847	21.5399	20.4702	20.5002	20.9122	20.9227	20.8451	20.887	sp			WM3734_MCU1_WM3734_PLKO	320	65	4.08316	0.00298318	0.46031	9.39518	0.965282	0.481495	0.544822	1.88552	20.9762	20.4314	20.8917	P08758	ANXA5_HUMAN	ANXA5	ANXA5 ANX5 ENX2 PP4	Annexin A5 (Anchorin CII) (Annexin V) (Annexin-5) (Calphobindin I) (CBP-I) (Endonexin II) (Lipocortin V) (Placental anticoagulant protein 4) (PP4) (Placental anticoagulant protein I) (PAP-I) (Thromboplastin inhibitor) (Vascular anticoagulant-alpha) (VAC-alpha)
20.9821	20.3485	20.5204	20.3914	20.9864	20.2893	20.4886	20.4345	20.6646	20.6837	20.6758	20.7379	sp			WM3734_MCU1_WM3734_PLKO	334	66	3.38826	0.00746781	0.231795	7.04497	0.443898	0.736142	0.192866	0.991263	20.6516	20.4587	20.6905	P07195	LDHB_HUMAN	LDHB	LDHB	L-lactate dehydrogenase B chain (LDH-B) (EC 1.1.1.27) (LDH heart subunit) (LDH-H) (Renal carcinoma antigen NY-REN-46)
17.3191	16.587	16.6608	16.9634	17.2593	16.3491	16.6247	17.0768	16.4871	16.0953	16.4338	15.8168	sp				971	67	1.75201	0.081452	-0.623176	-3.23938	0.0627962	0.96481	0.0471988	0.176944	16.8786	16.8314	16.2083	P55060	XPO2_HUMAN	CSE1L	CSE1L CAS XPO2	Exportin-2 (Exp2) (Cellular apoptosis susceptibility protein) (Chromosome segregation 1-like protein) (Importin-alpha re-exporter)
19.6463	20.7572	19.6185	19.9176	19.5875	20.7136	19.6113	19.5267	20.2476	20.3991	20.1127	20.4707	sp			WM3734_MCU1_WM3734_PLKO	440	68	2.80243	0.0171545	0.639	5.45766	0.745221	0.576025	0.507603	1.51807	20.1761	19.6685	20.3075	Q15084	PDIA6_HUMAN	PDIA6	PDIA6 ERP5 P5 TXNDC7	Protein disulfide-isomerase A6 (EC 5.3.4.1) (Endoplasmic reticulum protein 5) (ER protein 5) (ERp5) (Protein disulfide isomerase P5) (Thioredoxin domain-containing protein 7)
18.4425	18.0217	19.0656	18.6023	18.5168	17.8311	18.8618	18.8691	18.6739	18.5318	18.6268	18.3332	sp			1205LU_MCU1_1205LU_PLKO	418	69	1.35634	0.148016	-0.308281	-2.541	1.83621	0.272074	-0.646697	-3.39524	18.203	18.8497	18.5414	P50454	SERPH_HUMAN	SERPINH1	SERPINH1 CBP1 CBP2 HSP47 SERPINH2 PIG14	Serpin H1 (47 kDa heat shock protein) (Arsenic-transactivated protein 3) (AsTP3) (Cell proliferation-inducing gene 14 protein) (Collagen-binding protein) (Colligin) (Rheumatoid arthritis-related antigen RA-A47)
16.5894	15.2184	16.2898	16.1089	16.1451	15.5916	16.1962	15.9472	15.8112	15.6603	15.5738	15.7804	sp			WM3734_MCU1_WM3734_PLKO	858	70	2.47981	0.0281256	-0.429106	-4.70389	0.344261	0.789884	-0.24942	-0.802957	15.8861	16.1355	15.7064	Q92598	HS105_HUMAN	HSPH1	HSPH1 HSP105 HSP110 KIAA0201	Heat shock protein 105 kDa (Antigen NY-CO-25) (Heat shock 110 kDa protein)
14.8743	15.1627	16.1726	15.5325	16.3346	15.5639	16.623	16.1659	16.124	16.2194	16.1188	15.5366	sp				1657	71	0.176301	0.808758	-0.123787	-0.453183	0.822545	0.554232	-0.639641	-1.64789	15.4839	16.1235	15.9997	P46940	IQGA1_HUMAN	IQGAP1	IQGAP1 KIAA0051	Ras GTPase-activating-like protein IQGAP1 (p195)
14.5517	15.425	15.3062	15.2897	15.5889	15.2455	14.9094	14.6131	15.431	15.2524	14.6571	15.5596	tr				677	72	0.318476	0.669598	0.195419	0.752336	0.250173	0.843922	0.173173	0.613417	15.2028	15.0296	15.225	A0A1C7CYX9	A0A1C7CYX9_HUMAN	DPYSL2	DPYSL2	Dihydropyrimidinase-related protein 2
15.2206	16.1643	15.5053	15.5887	14.9456	16.3816	14.8863	15.4135	15.9894	16.0957	16.1595	16.1295	tr			WM3734_MCU1_WM3734_PLKO	292	73	2.42674	0.0301241	0.745101	4.58687	0.371989	0.776963	0.329604	0.856444	15.678	15.3484	16.0935	Q32Q12	Q32Q12_HUMAN	NME1-NME2	NME1-NME2 hCG_2001850	Nucleoside diphosphate kinase (EC 2.7.4.6)
17.883	18.8214	17.4657	17.5934	17.9675	18.913	17.5397	17.3634	18.4507	18.5303	18.3588	18.4699	sp			WM3734_MCU1_WM3734_PLKO	679	74	5.37661	0.000713398	0.961846	15.719	1.76452	0.304191	0.905667	3.26235	18.3962	17.4906	18.4524	P38646	GRP75_HUMAN	HSPA9	HSPA9 GRP75 HSPA9B mt-HSP70	Stress-70 protein, mitochondrial (75 kDa glucose-regulated protein) (GRP-75) (Heat shock 70 kDa protein 9) (Mortalin) (MOT) (Peptide-binding protein 74) (PBP74)
15.3942	15.5615	15.028	14.4537	15.2821	15.8934	14.1437	14.6129	15.5244	15.8953	15.8383	16.0823	sp	+		WM3734_MCU1_WM3734_PLKO	527	75	2.96354	0.0138851	1.2755	5.86388	2.28526	0.176079	0.973217	4.28364	15.5328	14.5596	15.8351	P04040	CATA_HUMAN	CAT	CAT	Catalase (EC 1.11.1.6)
17.8285	18.5352	18.0121	18.1651	18.319	18.7358	17.6409	18.0724	18.4293	18.5714	18.5294	18.5287	sp			WM3734_MCU1_WM3734_PLKO	876	76	2.41495	0.0308074	0.542084	4.56112	0.846554	0.549454	0.382002	1.688	18.3546	17.9726	18.5147	Q14974	IMB1_HUMAN	KPNB1	KPNB1 NTF97	Importin subunit beta-1 (Importin-90) (Karyopherin subunit beta-1) (Nuclear factor p97) (Pore targeting complex 97 kDa subunit) (PTAC97)
17.1116	16.7964	17.4423	17.3192	16.7809	16.6982	17.3039	16.7689	17.1566	16.8848	17.3707	17.3454	sp				738	77	0.0354413	0.962445	-0.0192003	-0.102586	1.07336	0.446755	-0.361816	-2.06511	16.8467	17.2086	17.1894	O60568	PLOD3_HUMAN	PLOD3	PLOD3	Procollagen-lysine,2-oxoglutarate 5-dioxygenase 3 (EC 1.14.11.4) (Lysyl hydroxylase 3) (LH3)
19.7564	20.571	19.7632	19.8502	19.5682	20.4848	19.6461	19.7431	20.1206	20.004	20.0257	20.0743	sp			1205LU_MCU1_1205LU_PLKO;WM3734_MCU1_WM3734_PLKO	286	78	3.08835	0.0110836	0.305513	6.19365	0.641187	0.622677	0.344459	1.34098	20.0951	19.7506	20.0561	P60174	TPIS_HUMAN	TPI1	TPI1 TPI	Triosephosphate isomerase (TIM) (EC 5.3.1.1) (Triose-phosphate isomerase)
16.1177	15.9843	16.1573	16.5764	16.2838	15.6587	16.3722	16.6391	16.9203	16.8666	16.5656	16.9105	sp				509	79	1.48054	0.122881	0.379577	2.755	1.31893	0.37202	-0.425101	-2.47729	16.0111	16.4362	16.8158	P12081	SYHC_HUMAN	HARS	HARS HRS	Histidine--tRNA ligase, cytoplasmic (EC 6.1.1.21) (Histidyl-tRNA synthetase) (HisRS)
18.2717	18.0297	18.5375	18.5832	18.4742	17.961	18.5432	18.5224	18.5275	18.4849	18.4855	18.4987	sp				636	80	1.56363	0.106371	-0.0474653	-2.9006	1.65759	0.319274	-0.362436	-3.06796	18.1842	18.5466	18.4991	P11940	PABP1_HUMAN	PABPC1	PABPC1 PAB1 PABP1 PABPC2	Polyadenylate-binding protein 1 (PABP-1) (Poly(A)-binding protein 1)
16.5927	17.1604	16.2056	16.9324	16.7371	17.1452	16.1475	16.9476	17.041	16.0623	16.3251	16.9571	sp				543	81	0.0406636	0.9592	0.0381069	0.117079	0.635015	0.625565	0.350561	1.33035	16.9088	16.5583	16.5964	P31948	STIP1_HUMAN	STIP1	STIP1	Stress-induced-phosphoprotein 1 (STI1) (Hsc70/Hsp90-organizing protein) (Hop) (Renal carcinoma antigen NY-REN-11) (Transformation-sensitive protein IEF SSP 3521)
19.8046	20.6573	19.7265	19.8662	19.9498	20.6407	19.5894	19.7873	20.3121	20.2491	20.2061	20.1986	sp			WM3734_MCU1_WM3734_PLKO	165	82	3.63037	0.00552374	0.499091	7.79921	1.17933	0.430499	0.52071	2.24192	20.2631	19.7424	20.2415	P62937	PPIA_HUMAN	PPIA	PPIA CYPA	Peptidyl-prolyl cis-trans isomerase A (PPIase A) (EC 5.2.1.8) (Cyclophilin A) (Cyclosporin A-binding protein) (Rotamase A) [Cleaved into: Peptidyl-prolyl cis-trans isomerase A, N-terminally processed]
17.563	16.8561	17.3551	17.2991	17.503	16.9695	17.4183	17.5235	17.2236	17.0711	17.3553	17.0309	sp				541	83	1.38113	0.143789	-0.228791	-2.58341	0.416536	0.750556	-0.176103	-0.940566	17.2229	17.399	17.1702	P48643	TCPE_HUMAN	CCT5	CCT5 CCTE KIAA0098	T-complex protein 1 subunit epsilon (TCP-1-epsilon) (CCT-epsilon)
17.6647	18.1339	17.4066	17.9991	17.9946	18.1204	17.2783	18.1209	15.3674	16.0811	15.6647	15.9311	sp	+		WM3734_MCU1_WM3734_PLKO	584	84	3.50301	0.00612921	-1.94013	-7.39454	0.543029	0.680147	0.277174	1.16992	17.9784	17.7012	15.7611	P13645	K1C10_HUMAN	KRT10	KRT10 KPP	Keratin, type I cytoskeletal 10 (Cytokeratin-10) (CK-10) (Keratin-10) (K10)
16.9764	16.734	19.1577	18.7614	17.733	16.845	19.1773	18.8485	16.6662	16.925	16.8957	16.4807	sp	+		WM3734_MCU1_WM3734_PLKO	760	85	5.26724	0.00070592	-2.24434	-15.0589	3.59054	0.0544889	-1.91414	-7.6707	17.0721	18.9862	16.7419	P02786	TFR1_HUMAN	TFRC	TFRC	Transferrin receptor protein 1 (TR) (TfR) (TfR1) (Trfr) (T9) (p90) (CD antigen CD71) [Cleaved into: Transferrin receptor protein 1, serum form (sTfR)]
16.5605	16.6478	15.8362	16.8209	16.2238	16.0995	16.1153	15.4699	16.7789	16.3567	16.7654	16.3907	tr				712	86	0.83122	0.326529	0.512334	1.66239	0.462065	0.724309	0.322322	1.02456	16.3829	16.0606	16.5729	G8JLD5	G8JLD5_HUMAN	DNM1L	DNM1L	Dynamin-1-like protein
18.8275	18.2962	18.6534	18.5202	18.6919	18.2988	18.4285	18.4834	18.3879	18.2042	18.2519	17.8952	sp				263	87	1.58499	0.103643	-0.336614	-2.93838	0.0169014	0.991614	0.00720549	0.0498884	18.5286	18.5214	18.1848	P62701	RS4X_HUMAN	RPS4X	RPS4X CCG2 RPS4 SCAR	40S ribosomal protein S4, X isoform (SCR10) (Single copy abundant mRNA protein) (Small ribosomal subunit protein eS4)
17.2685	16.1961	17.3657	16.9365	17.0004	16.0933	16.9896	17.0053	16.1609	16.1718	16.364	15.8808	sp			WM3734_MCU1_WM3734_PLKO	1224	88	3.25322	0.00894156	-0.929893	-6.6509	0.682922	0.602366	-0.434702	-1.41244	16.6396	17.0743	16.1444	P53621	COPA_HUMAN	COPA	COPA	Coatomer subunit alpha (Alpha-coat protein) (Alpha-COP) (HEP-COP) (HEPCOP) [Cleaved into: Xenin (Xenopsin-related peptide);Proxenin]
17.3715	17.9724	18.1718	18.4202	17.5952	17.8669	18.3636	18.2158	18.5029	18.6317	18.3113	18.6246	sp				586	89	1.24805	0.173132	0.224749	2.35736	2.14579	0.202302	-0.591363	-3.99637	17.7015	18.2929	18.5176	Q9UHD8	SEPT9_HUMAN	43352	SEPT9 KIAA0991 MSF	Septin-9 (MLL septin-like fusion protein MSF-A) (MLL septin-like fusion protein) (Ovarian/Breast septin) (Ov/Br septin) (Septin D1)
18.9766	18.9867	19.3216	19.6974	19.2047	18.9971	19.2135	19.1884	19.8294	19.7603	19.9774	19.7013	sp				199	90	1.89338	0.0653761	0.461866	3.50281	1.28525	0.393045	-0.313961	-2.42018	19.0413	19.3552	19.8171	Q06830	PRDX1_HUMAN	PRDX1	PRDX1 PAGA PAGB TDPX2	Peroxiredoxin-1 (EC 1.11.1.15) (Natural killer cell-enhancing factor A) (NKEF-A) (Proliferation-associated gene protein) (PAG) (Thioredoxin peroxidase 2) (Thioredoxin-dependent peroxide reductase 2)
18.6549	19.0189	18.3623	18.5882	18.7072	18.9064	18.4007	18.6419	18.8479	18.7818	18.8319	18.8741	sp			1205LU_MCU2_1205LU_PLKO;WM3734_MCU1_WM3734_PLKO	414	91	2.47727	0.0280102	0.335668	4.69825	1.59553	0.326463	0.323621	2.95708	18.8219	18.4983	18.8339	O75874	IDHC_HUMAN	IDH1	IDH1 PICD	Isocitrate dehydrogenase [NADP] cytoplasmic (IDH) (EC 1.1.1.42) (Cytosolic NADP-isocitrate dehydrogenase) (IDP) (NADP(+)-specific ICDH) (Oxalosuccinate decarboxylase)
16.3887	15.9686	16.3086	16.0898	16.2018	15.4334	15.8842	16.3077	16.4184	16.616	16.3148	16.622	sp				562	92	1.46026	0.12654	0.345233	2.71977	0.266878	0.840311	-0.14945	-0.64811	15.9981	16.1476	16.4928	P36871	PGM1_HUMAN	PGM1	PGM1	Phosphoglucomutase-1 (PGM 1) (EC 5.4.2.2) (Glucose phosphomutase 1)
15.9579	13.6495	15.8228	15.4185	15.8542	14.8279	15.2513	15.3105	14.5288	15.147	12.7381	14.2642	sp				445	93	1.28992	0.162498	-1.28129	-2.4281	0.284165	0.829529	-0.378442	-0.6835	15.0724	15.4508	14.1695	P50395	GDIB_HUMAN	GDI2	GDI2 RABGDIB	Rab GDP dissociation inhibitor beta (Rab GDI beta) (Guanosine diphosphate dissociation inhibitor 2) (GDI-2)
19.0735	19.0642	19.3464	19.7213	19.116	19.0952	19.4382	19.6791	19.4828	19.5133	19.5724	19.5094	sp				491	94	0.106037	0.882647	-0.0267987	-0.287553	2.60616	0.155746	-0.459044	-4.99015	19.0872	19.5463	19.5195	P43490	NAMPT_HUMAN	NAMPT	NAMPT PBEF PBEF1	Nicotinamide phosphoribosyltransferase (NAmPRTase) (Nampt) (EC 2.4.2.12) (Pre-B-cell colony-enhancing factor 1) (Pre-B cell-enhancing factor) (Visfatin)
16.8885	16.7946	16.9438	17.2364	16.9276	16.8757	17.0733	17.0907	17.2847	17.2872	17.5651	17.3449	sp				255	95	1.7208	0.0854376	0.284439	3.18233	1.75499	0.301519	-0.21444	-3.24484	16.8716	17.086	17.3705	P62258	1433E_HUMAN	YWHAE	YWHAE	14-3-3 protein epsilon (14-3-3E)
17.6828	16.4342	16.9703	16.9638	17.4792	16.547	17.0363	16.966	16.0291	15.7299	16.0927	15.7634	sp	+		WM3734_MCU1_WM3734_PLKO	406	96	4.59618	0.00148375	-1.08031	-11.5491	0.0572573	0.970186	0.0517077	0.162189	17.0358	16.9841	15.9038	P60842	IF4A1_HUMAN	EIF4A1	EIF4A1 DDX2A EIF4A	Eukaryotic initiation factor 4A-I (eIF-4A-I) (eIF4A-I) (EC 3.6.4.13) (ATP-dependent RNA helicase eIF4A-1)
18.9218	18.6197	17.9634	17.9878	18.9144	19.573	17.8318	17.631	18.6911	18.8269	18.6264	18.8024	sp			1205LU_MCU1_1205LU_PLKO;WM3734_MCU1_WM3734_PLKO	710	97	4.07479	0.00297784	0.883253	9.36328	2.74218	0.1281	1.15378	5.31104	19.0072	17.8535	18.7367	P19338	NUCL_HUMAN	NCL	NCL	Nucleolin (Protein C23)
17.2624	16.2669	17.3399	16.7884	17.194	16.379	16.9241	16.4237	16.9428	17.0701	17.1873	17.0025	sp				609	98	0.408436	0.596743	0.181683	0.925424	0.10644	0.938499	-0.0934148	-0.288549	16.7756	16.869	17.0507	P12956	XRCC6_HUMAN	XRCC6	XRCC6 G22P1	X-ray repair cross-complementing protein 6 (EC 3.6.4.-) (EC 4.2.99.-) (5'-deoxyribose-5-phosphate lyase Ku70) (5'-dRP lyase Ku70) (70 kDa subunit of Ku antigen) (ATP-dependent DNA helicase 2 subunit 1) (ATP-dependent DNA helicase II 70 kDa subunit) (CTC box-binding factor 75 kDa subunit) (CTC75) (CTCBF) (DNA repair protein XRCC6) (Lupus Ku autoantigen protein p70) (Ku70) (Thyroid-lupus autoantige…
21.2927	20.4652	21.6177	21.239	21.2154	20.522	21.6044	21.1968	20.7689	20.7085	20.7943	20.7166	sp			1205LU_MCU1_1205LU_PLKO;WM3734_MCU1_WM3734_PLKO	332	99	2.92609	0.0146936	-0.667394	-5.76755	1.14196	0.43424	-0.54063	-2.17943	20.8738	21.4145	20.7471	P00338	LDHA_HUMAN	LDHA	LDHA PIG19	L-lactate dehydrogenase A chain (LDH-A) (EC 1.1.1.27) (Cell proliferation-inducing gene 19 protein) (LDH muscle subunit) (LDH-M) (Renal carcinoma antigen NY-REN-59)
17.0866	16.4458	17.7804	17.8292	17.0757	16.6907	17.7897	17.284	17.5001	17.3115	17.4988	17.2923	sp				483	100	0.980119	0.265701	-0.270161	-1.91016	2.23101	0.184726	-0.846131	-4.17059	16.8247	17.6708	17.4007	P52209	6PGD_HUMAN	PGD	PGD PGDH	6-phosphogluconate dehydrogenase, decarboxylating (EC 1.1.1.44)
20.2132	20.6757	20.0148	20.3272	20.1647	20.7593	20.151	20.4469	20.5692	20.6227	20.4524	20.6452	sp			1205LU_MCU1_1205LU_PLKO	224	101	1.74544	0.0822471	0.337393	3.22735	0.563625	0.673122	0.218273	1.20622	20.4532	20.235	20.5724	P30041	PRDX6_HUMAN	PRDX6	PRDX6 AOP2 KIAA0106	Peroxiredoxin-6 (EC 1.11.1.15) (1-Cys peroxiredoxin) (1-Cys PRX) (24 kDa protein) (Acidic calcium-independent phospholipase A2) (aiPLA2) (EC 3.1.1.4) (Antioxidant protein 2) (Liver 2D page spot 40) (Non-selenium glutathione peroxidase) (NSGPx) (Red blood cells page spot 12)
17.2628	17.2102	17.2103	17.1813	17.7813	17.2114	17.3543	17.0041	17.4741	17.469	17.4608	17.3446	sp				968	102	1.7246	0.0849173	0.249638	3.18926	0.528672	0.687619	0.178921	1.14446	17.3664	17.1875	17.4371	P49588	SYAC_HUMAN	AARS	AARS	Alanine--tRNA ligase, cytoplasmic (EC 6.1.1.7) (Alanyl-tRNA synthetase) (AlaRS) (Renal carcinoma antigen NY-REN-42)
16.9323	16.0182	16.7877	16.4665	16.5633	15.4551	16.7797	16.5738	15.577	15.5962	15.8438	15.2767	sp	+		WM3734_MCU1_WM3734_PLKO	577	103	3.59218	0.00549703	-1.07852	-7.67596	0.579104	0.659118	-0.409708	-1.23335	16.2422	16.6519	15.5734	P26038	MOES_HUMAN	MSN	MSN	Moesin (Membrane-organizing extension spike protein)
17.4832	16.3626	17.2913	17.1435	17.5607	16.6276	17.1757	17.3632	16.4079	15.6021	16.1799	15.6435	sp	+		WM3734_MCU1_WM3734_PLKO	720	104	3.10659	0.010889	-1.28506	-6.24301	0.326202	0.797204	-0.234897	-0.767598	17.0085	17.2434	15.9584	O95573	ACSL3_HUMAN	ACSL3	ACSL3 ACS3 FACL3 LACS3	Long-chain-fatty-acid--CoA ligase 3 (EC 6.2.1.3) (Long-chain acyl-CoA synthetase 3) (LACS 3)
17.2445	18.4953	18.0031	18.1286	17.8291	18.6733	17.9416	18.2364	18.435	18.3956	18.3056	18.5471	sp			WM3734_MCU1_WM3734_PLKO	592	105	2.22375	0.0410666	0.343424	4.15558	0.0170911	0.991783	-0.016829	-0.0504381	18.0606	18.0774	18.4208	P27824	CALX_HUMAN	CANX	CANX	Calnexin (IP90) (Major histocompatibility complex class I antigen-binding protein p88) (p90)
16.3315	16.8279	16.1506	16.3509	16.3597	17.021	15.9361	16.4801	16.5356	16.495	16.4183	16.4824	sp				285	106	1.08637	0.221974	0.253413	2.08675	0.998833	0.471625	0.405609	1.94124	16.635	16.2294	16.4828	P06753-5	TPM3_HUMAN	TPM3	TPM3	Tropomyosin alpha-3 chain (Gamma-tropomyosin) (Tropomyosin-3) (Tropomyosin-5) (hTM5)
16.4413	16.3722	16.4201	16.58	16.3553	16.1899	16.172	16.3998	16.0189	15.8235	16.1434	15.8428	tr				1513	107	2.07074	0.0509817	-0.43582	-3.84625	0.213623	0.868855	-0.0532689	-0.535636	16.3397	16.393	15.9571	E9PGM1	E9PGM1_HUMAN	EIF4G1	EIF4G1	Eukaryotic translation initiation factor 4 gamma 1
18.5247	17.9105	18.3403	18.0041	18.6313	17.9486	18.1309	18.0791	17.9239	17.8873	17.9789	17.765	sp				452	108	1.58237	0.103783	-0.249827	-2.93374	0.229824	0.857123	0.115187	0.570447	18.2538	18.1386	17.8888	P49411	EFTU_HUMAN	TUFM	TUFM	Elongation factor Tu, mitochondrial (EF-Tu) (P43)
16.7277	16.0864	17.4827	17.0446	17.5196	15.3572	17.3343	16.8329	15.8862	15.8087	16.4505	16.2852	tr	+		WM3734_MCU1_WM3734_PLKO	915	109	2.61823	0.0232379	-1.06602	-5.01808	0.767087	0.56922	-0.750904	-1.5549	16.4227	17.1737	16.1076	E9PLK3	E9PLK3_HUMAN	NPEPPS	NPEPPS	Aminopeptidase (EC 3.4.11.-)
19.4022	18.6293	18.8246	18.6547	19.3214	18.7572	18.8861	18.5623	19.2955	19.2263	19.1145	19.0406	sp			WM3734_MCU1_WM3734_PLKO	338	110	2.45827	0.0286948	0.43726	4.65617	0.682937	0.603376	0.295575	1.41246	19.0275	18.7319	19.1692	P40926	MDHM_HUMAN	MDH2	MDH2	Malate dehydrogenase, mitochondrial (EC 1.1.1.37)
18.9651	19.3016	18.8417	19.2111	18.6127	19.2747	18.6541	19.097	19.1146	19.1795	19.0658	19.1985	tr				642	111	0.711138	0.385318	0.188629	1.46042	0.165536	0.897022	0.0875864	0.428754	19.0386	18.951	19.1396	A0A0G2JIW1	A0A0G2JIW1_HUMAN	HSPA1B	HSPA1B	Heat shock 70 kDa protein 1B
18.1507	16.8766	18.379	18.1027	18.0462	16.5452	18.4722	18.1044	17.1321	16.3588	16.7547	16.4517	sp	+		WM3734_MCU1_WM3734_PLKO	1976	112	3.69383	0.00512895	-1.59024	-8.00771	1.0695	0.445199	-0.859883	-2.05868	17.4047	18.2646	16.6743	P35580	MYH10_HUMAN	MYH10	MYH10	Myosin-10 (Cellular myosin heavy chain, type B) (Myosin heavy chain 10) (Myosin heavy chain, non-muscle IIb) (Non-muscle myosin heavy chain B) (NMMHC-B) (Non-muscle myosin heavy chain IIb) (NMMHC II-b) (NMMHC-IIB)
15.9739	16.7657	15.9664	16.1754	15.8303	16.8593	15.9802	16.039	16.4778	16.4519	16.5538	16.7055	sp			WM3734_MCU1_WM3734_PLKO	589	113	3.31145	0.00828872	0.50696	6.81859	0.546855	0.677975	0.316984	1.17668	16.3573	16.0403	16.5472	P30153	2AAA_HUMAN	PPP2R1A	PPP2R1A	Serine/threonine-protein phosphatase 2A 65 kDa regulatory subunit A alpha isoform (Medium tumor antigen-associated 61 kDa protein) (PP2A subunit A isoform PR65-alpha) (PP2A subunit A isoform R1-alpha)
19.9031	19.9701	20.0204	20.2131	19.7761	19.9912	19.9516	20.1397	20.0091	20.0593	19.9036	19.9175	sp				216	114	0.773657	0.356983	-0.108837	-1.56595	1.18292	0.431912	-0.171067	-2.24795	19.9101	20.0812	19.9724	P23284	PPIB_HUMAN	PPIB	PPIB CYPB	Peptidyl-prolyl cis-trans isomerase B (PPIase B) (EC 5.2.1.8) (CYP-S1) (Cyclophilin B) (Rotamase B) (S-cyclophilin) (SCYLP)
17.2204	16.123	16.8235	16.7771	16.7761	15.6423	16.8928	16.6344	16.3544	16.134	16.2349	16.2457	sp			WM3734_MCU1_WM3734_PLKO	775	115	3.57491	0.00551084	-0.539729	-7.62075	0.431126	0.746421	-0.341532	-0.967685	16.4404	16.782	16.2422	P47897	SYQ_HUMAN	QARS	QARS	Glutamine--tRNA ligase (EC 6.1.1.18) (Glutaminyl-tRNA synthetase) (GlnRS)
16.6509	16.6009	16.6723	16.5786	16.981	16.2692	16.7973	16.4558	16.9303	16.9602	17.0212	16.7184	sp				1038	116	1.55193	0.108282	0.281527	2.87997	0.00102288	0.997648	-0.000499725	-0.0030733	16.6255	16.626	16.9075	O95373	IPO7_HUMAN	IPO7	IPO7 RANBP7	Importin-7 (Imp7) (Ran-binding protein 7) (RanBP7)
16.5976	17.9996	16.633	18.0966	16.5137	17.9768	16.3029	18.0456	17.4568	17.6237	17.5227	17.5606	tr				711	117	0.233699	0.753326	0.271458	0.578693	0.00129394	0.998201	0.00242758	0.00388649	17.272	17.2695	17.541	A0A087WTP3	A0A087WTP3_HUMAN	KHSRP	KHSRP	Far upstream element-binding protein 2
17.4689	16.4578	17.0163	16.2925	16.6	16.3589	16.6764	16.5776	16.1307	15.6283	15.9743	15.8912	sp			WM3734_MCU1_WM3734_PLKO	501	118	2.15901	0.0447683	-0.73459	-4.02314	0.100538	0.936786	0.0807085	0.273904	16.7214	16.6407	15.9061	P14868	SYDC_HUMAN	DARS	DARS PIG40	Aspartate--tRNA ligase, cytoplasmic (EC 6.1.1.12) (Aspartyl-tRNA synthetase) (AspRS) (Cell proliferation-inducing gene 40 protein)
15.892	17.4223	16.9489	17.0967	15.8455	16.7193	16.8677	16.7312	17.5972	17.7056	16.9817	17.5081	sp				630	119	1.63007	0.0980266	0.537008	3.01862	0.532586	0.684259	-0.441355	-1.15141	16.4698	16.9111	17.4481	P13797	PLST_HUMAN	PLS3	PLS3	Plastin-3 (T-plastin)
15.9451	15.4924	15.8603	15.9916	15.7156	15.0353	15.9689	14.9728	16.4363	16.0997	16.1597	16.4601	sp				730	120	1.19339	0.187874	0.590547	2.26549	0.190936	0.879389	-0.151312	-0.485913	15.5471	15.6984	16.289	P52272	HNRPM_HUMAN	HNRNPM	HNRNPM HNRPM NAGR1	Heterogeneous nuclear ribonucleoprotein M (hnRNP M)
17.2318	16.3041	16.8727	15.6761	16.0178	16.5798	16.916	15.9334	16.1787	15.9879	16.2366	15.4094	sp				394	121	0.486658	0.53241	-0.396389	-1.0692	0.173535	0.892385	0.183806	0.446934	16.5334	16.3496	15.9532	Q9UQ80	PA2G4_HUMAN	PA2G4	PA2G4 EBP1	Proliferation-associated protein 2G4 (Cell cycle protein p38-2G4 homolog) (hG4-1) (ErbB3-binding protein 1)
19.8876	18.7402	19.728	19.5687	19.9296	18.8068	19.7316	19.583	18.607	18.5632	18.6415	18.3953	sp	+		1205LU_MCU1_1205LU_PLKO;WM3734_MCU1_WM3734_PLKO	462	122	5.36268	0.000669673	-1.1011	-15.6334	0.417132	0.750391	-0.311777	-0.941679	19.3411	19.6528	18.5517	Q5VTE0	EF1A3_HUMAN	EEF1A1P5	EEF1A1P5 EEF1AL3	Putative elongation factor 1-alpha-like 3 (EF-1-alpha-like 3) (Eukaryotic elongation factor 1 A-like 3) (eEF1A-like 3) (Eukaryotic translation elongation factor 1 alpha-1 pseudogene 5)
16.6803	14.9521	16.8454	16.3238	16.588	15.6617	16.858	16.0103	15.7062	16.0121	15.6858	15.4886	sp				1264	123	1.81566	0.0735363	-0.786177	-3.35693	0.544351	0.679029	-0.538854	-1.17225	15.9705	16.5094	15.7232	P26640	SYVC_HUMAN	VARS	VARS G7A VARS2	Valine--tRNA ligase (EC 6.1.1.9) (Protein G7a) (Valyl-tRNA synthetase) (ValRS)
14.5713	15.451	15.8853	15.3125	15.6158	15.0097	15.8079	15.4516	15.6775	16.2435	15.8209	15.3938	sp			1205LU_MCU1_1205LU_PLKO	614	124	0.320118	0.668719	0.1696	0.755585	0.830472	0.551384	-0.452392	-1.66114	15.1619	15.6143	15.7839	P17844	DDX5_HUMAN	DDX5	DDX5 G17P1 HELR HLR1	Probable ATP-dependent RNA helicase DDX5 (EC 3.6.4.13) (DEAD box protein 5) (RNA helicase p68)
18.3262	17.4559	18.1826	18.015	18.3322	17.5312	18.1905	17.9764	17.187	17.7946	17.379	17.3679	sp			WM3734_MCU1_WM3734_PLKO	475	125	2.47962	0.0279979	-0.659033	-4.70347	0.304581	0.819151	-0.179766	-0.724673	17.9114	18.0911	17.4321	Q01518	CAP1_HUMAN	CAP1	CAP1 CAP	Adenylyl cyclase-associated protein 1 (CAP 1)
15.3382	15.6241	15.8616	15.7715	14.9665	15.9643	15.342	15.7673	16.4051	16.2419	16.2251	15.9609	sp				418	126	1.90281	0.0649495	0.522667	3.5207	0.383185	0.776432	-0.212308	-0.877787	15.4733	15.6856	16.2083	P61158	ARP3_HUMAN	ACTR3	ACTR3 ARP3	Actin-related protein 3 (Actin-like protein 3)
18.5049	19.248	18.7335	18.6949	18.438	19.342	18.4158	18.8396	18.989	18.5858	18.99	18.9643	sp				463	127	0.779797	0.353295	0.211307	1.57627	0.358762	0.782442	0.212282	0.831044	18.8832	18.671	18.8823	P61978-3	HNRPK_HUMAN	HNRNPK	HNRNPK HNRPK	Heterogeneous nuclear ribonucleoprotein K (hnRNP K) (Transformation up-regulated nuclear protein) (TUNP)
16.7022	15.8793	16.8084	16.9204	17.2626	16.3357	16.938	16.8222	16.6795	16.373	16.573	16.6048	sp			WM3734_MCU1_WM3734_PLKO	433	128	2.28724	0.0369788	-0.314692	-4.28779	0.510332	0.698177	-0.327275	-1.11176	16.545	16.8722	16.5576	P35998	PRS7_HUMAN	PSMC2	PSMC2 MSS1	26S proteasome regulatory subunit 7 (26S proteasome AAA-ATPase subunit RPT1) (Proteasome 26S subunit ATPase 2) (Protein MSS1)
17.0831	16.0632	16.856	16.2622	16.9609	15.9166	15.7814	16.7586	16.7373	16.4602	16.415	16.6763	sp				660	129	0.246535	0.742101	0.157658	0.605794	0.0849672	0.946626	0.0913944	0.234621	16.5059	16.4145	16.5722	P54136	SYRC_HUMAN	RARS	RARS	Arginine--tRNA ligase, cytoplasmic (EC 6.1.1.19) (Arginyl-tRNA synthetase) (ArgRS)
16.0601	16.9186	15.394	14.4153	16.4539	16.7299	15.835	15.8672	16.697	16.7462	16.5595	16.6558	sp				519	130	2.03465	0.0538759	1.28674	3.77511	1.62443	0.32255	1.16274	3.00855	16.5406	15.3779	16.6646	P28838	AMPL_HUMAN	LAP3	LAP3 LAPEP PEPS	Cytosol aminopeptidase (EC 3.4.11.1) (Leucine aminopeptidase 3) (LAP-3) (Leucyl aminopeptidase) (Peptidase S) (Proline aminopeptidase) (EC 3.4.11.5) (Prolyl aminopeptidase)
17.6448	18.0401	17.2494	17.3218	17.342	18.4709	17.2766	17.7136	18.1438	18.271	18.1669	18.0272	sp			WM3734_MCU1_WM3734_PLKO	245	131	3.15036	0.0102658	0.761862	6.36266	0.917886	0.502796	0.484096	1.80678	17.8745	17.3904	18.1522	P63104	1433Z_HUMAN	YWHAZ	YWHAZ	14-3-3 protein zeta/delta (Protein kinase C inhibitor protein 1) (KCIP-1)
19.2778	18.5559	19.2314	18.9944	19.1698	18.5317	19.1491	19.1027	19.2054	19.1653	19.198	19.2155	sp				437	132	0.742449	0.371073	0.0766301	1.51339	0.53555	0.68336	-0.235604	-1.15667	18.8838	19.1194	19.196	P26641	EF1G_HUMAN	EEF1G	EEF1G EF1G PRO1608	Elongation factor 1-gamma (EF-1-gamma) (eEF-1B gamma)
16.2207	15.9642	16.2857	16.3779	15.4132	16.25	16.5652	16.5262	16.2254	15.873	16.1301	16.0856	sp				892	133	1.96716	0.05946	-0.360219	-3.64383	1.23254	0.412459	-0.476734	-2.33124	15.962	16.4387	16.0785	P12814	ACTN1_HUMAN	ACTN1	ACTN1	Alpha-actinin-1 (Alpha-actinin cytoskeletal isoform) (F-actin cross-linking protein) (Non-muscle alpha-actinin-1)
16.2767	15.2954	16.5981	16.2797	16.2733	15.4117	16.7271	16.2426	15.4376	16.0865	16.1941	15.5191	sp				727	134	1.55017	0.108476	-0.652543	-2.87686	1.16314	0.425643	-0.647609	-2.21484	15.8143	16.4619	15.8093	Q02809	PLOD1_HUMAN	PLOD1	PLOD1 LLH PLOD	Procollagen-lysine,2-oxoglutarate 5-dioxygenase 1 (EC 1.14.11.4) (Lysyl hydroxylase 1) (LH1)
18.8676	19.3843	19.2207	19.304	18.9399	19.5132	19.1623	19.264	19.3778	19.3842	19.0641	19.2988	sp				346	135	0.214509	0.770956	0.0434718	0.537554	0.143287	0.911737	-0.0615072	-0.377247	19.1763	19.2378	19.2812	P04083	ANXA1_HUMAN	ANXA1	ANXA1 ANX1 LPC1	Annexin A1 (Annexin I) (Annexin-1) (Calpactin II) (Calpactin-2) (Chromobindin-9) (Lipocortin I) (Phospholipase A2 inhibitory protein) (p35)
15.2422	15.0198	15.0824	15.4778	15.6722	15.0801	14.8715	15.6798	15.5124	15.5485	15.3971	14.8457	sp			1205LU_MCU1_1205LU_PLKO	962	136	0.0698374	0.919703	0.048048	0.195496	0.0356662	0.981874	-0.0242958	-0.103213	15.2536	15.2779	15.3259	O60763	USO1_HUMAN	USO1	USO1 VDP	General vesicular transport factor p115 (Protein USO1 homolog) (Transcytosis-associated protein) (TAP) (Vesicle-docking protein)
18.5268	18.1152	17.7481	17.7061	18.6765	18.3712	17.6709	17.7786	18.0582	18.2621	18.0671	18.1849	sp			WM3734_MCU1_WM3734_PLKO	504	137	3.58724	0.00549049	0.417135	7.66013	2.89951	0.112635	0.696469	5.69988	18.4224	17.7259	18.1431	P34897	GLYM_HUMAN	SHMT2	SHMT2	Serine hydroxymethyltransferase, mitochondrial (SHMT) (EC 2.1.2.1) (Glycine hydroxymethyltransferase) (Serine methylase)
16.8875	16.1073	16.3441	16.1948	16.2185	16.0437	16.3505	17.066	16.903	16.875	16.79	17.32	sp				422	138	1.10142	0.216134	0.483138	2.11183	0.259514	0.845399	-0.174619	-0.632879	16.3142	16.4889	16.972	O00231	PSD11_HUMAN	PSMD11	PSMD11	26S proteasome non-ATPase regulatory subunit 11 (26S proteasome regulatory subunit RPN6) (26S proteasome regulatory subunit S9) (26S proteasome regulatory subunit p44.5)
18.5451	19.0871	18.2835	18.6188	18.5304	19.0196	18.266	18.6963	18.6291	18.6463	18.578	18.7113	tr				263	139	0.747211	0.368807	0.175003	1.52142	0.892748	0.521259	0.32937	1.76497	18.7955	18.4662	18.6412	C9J9K3	C9J9K3_HUMAN	RPSA	RPSA	40S ribosomal protein SA (Fragment)
16.3453	16.1795	15.9376	16.0535	16.8311	16.0567	16.2221	16.0872	16.8688	16.5967	16.3359	16.7465	sp			WM3734_MCU1_WM3734_PLKO	456	140	2.32219	0.0348542	0.561877	4.36161	0.762401	0.570918	0.278047	1.54702	16.3531	16.0751	16.637	Q9Y265	RUVB1_HUMAN	RUVBL1	RUVBL1 INO80H NMP238 TIP49 TIP49A	RuvB-like 1 (EC 3.6.4.12) (49 kDa TATA box-binding protein-interacting protein) (49 kDa TBP-interacting protein) (54 kDa erythrocyte cytosolic protein) (ECP-54) (INO80 complex subunit H) (Nuclear matrix protein 238) (NMP 238) (Pontin 52) (TIP49a) (TIP60-associated protein 54-alpha) (TAP54-alpha)
17.9556	17.4255	17.8842	17.3346	17.8752	17.0551	18.0083	17.9598	17.9875	17.9451	17.9947	18.0421	sp			1205LU_MCU1_1205LU_PLKO	421	141	0.584465	0.45999	0.195628	1.24271	0.362	0.780739	-0.218911	-0.837282	17.5778	17.7967	17.9924	P09543	CN37_HUMAN	CNP	CNP	2',3'-cyclic-nucleotide 3'-phosphodiesterase (CNP) (CNPase) (EC 3.1.4.37)
16.7492	15.0914	16.4008	16.4824	16.7192	15.4853	16.5448	16.6253	15.6888	15.7206	15.7933	15.657	sp			WM3734_MCU1_WM3734_PLKO	908	142	5.13817	0.000823516	-0.798407	-14.314	0.545181	0.678684	-0.502081	-1.17372	16.0113	16.5133	15.7149	Q13200	PSMD2_HUMAN	PSMD2	PSMD2 TRAP2	26S proteasome non-ATPase regulatory subunit 2 (26S proteasome regulatory subunit RPN1) (26S proteasome regulatory subunit S2) (26S proteasome subunit p97) (Protein 55.11) (Tumor necrosis factor type 1 receptor-associated protein 2)
16.7895	17.1311	16.7304	16.3014	16.7721	17.3099	16.1314	16.6171	17.3673	16.746	16.9974	16.9705	sp				528	143	1.64383	0.0959135	0.575242	3.04326	1.56504	0.32785	0.555585	2.9031	17.0007	16.4451	17.0203	P54577	SYYC_HUMAN	YARS	YARS	Tyrosine--tRNA ligase, cytoplasmic (EC 6.1.1.1) (Tyrosyl-tRNA synthetase) (TyrRS) [Cleaved into: Tyrosine--tRNA ligase, cytoplasmic, N-terminally processed]
19.1933	18.3056	18.89	18.6938	19.1549	18.2735	18.9289	18.6323	18.2126	18.266	18.2363	18.2336	sp			WM3734_MCU1_WM3734_PLKO	393	144	3.52766	0.00607018	-0.549134	-7.47144	0.0734307	0.958463	-0.0544329	-0.204878	18.7318	18.7862	18.2371	Q99536	VAT1_HUMAN	VAT1	VAT1	Synaptic vesicle membrane protein VAT-1 homolog (EC 1.-.-.-)
16.9127	17.9502	17.2792	16.8886	16.7739	18.062	17.1704	17.0218	17.9428	17.1383	18.0493	18.0563	sp				417	145	1.61002	0.100674	0.706652	2.98285	0.427546	0.749046	0.334691	0.961048	17.4247	17.09	17.7967	P27797	CALR_HUMAN	CALR	CALR CRTC	Calreticulin (CRP55) (Calregulin) (Endoplasmic reticulum resident protein 60) (ERp60) (HACBP) (grp60)
18.1605	17.5606	17.3612	17.1195	18.2518	17.5848	17.3828	17.2851	18.0796	18.3874	18.1368	18.3844	tr			WM3734_MCU1_WM3734_PLKO	805	146	4.12081	0.00279492	0.959924	9.53993	1.68394	0.316723	0.602287	3.11545	17.8894	17.2871	18.2471	A2A274	A2A274_HUMAN	ACO2	ACO2	Aconitate hydratase, mitochondrial
17.382	16.3461	17.1072	17.0168	16.617	16.5474	16.6813	16.8012	15.9166	16.0672	16.1162	16.4116	sp			WM3734_MCU1_WM3734_PLKO	531	147	2.79343	0.0171836	-0.77371	-5.43556	0.30346	0.819672	-0.178505	-0.72243	16.7231	16.9016	16.1279	P40227	TCPZ_HUMAN	CCT6A	CCT6A CCT6 CCTZ	T-complex protein 1 subunit zeta (TCP-1-zeta) (Acute morphine dependence-related protein 2) (CCT-zeta-1) (HTR3) (Tcp20)
16.5392	16.7638	16.5272	16.4709	16.5375	16.7755	16.5701	16.572	16.9294	16.9786	17.0558	17.1212	sp			1205LU_MCU2_1205LU_PLKO;WM3734_MCU1_WM3734_PLKO	398	148	4.24408	0.00248196	0.48618	10.0279	0.840124	0.551383	0.11893	1.67726	16.654	16.5351	17.0212	P07093	GDN_HUMAN	SERPINE2	SERPINE2 PI7 PN1	Glia-derived nexin (GDN) (Peptidase inhibitor 7) (PI-7) (Protease nexin 1) (PN-1) (Protease nexin I) (Serpin E2)
17.4437	17.0673	17.4003	17.3278	17.3256	17.039	17.4115	17.438	17.6203	17.5087	17.4017	17.5528	sp				461	149	1.30395	0.158219	0.126473	2.45186	0.86981	0.534159	-0.175494	-1.72677	17.2189	17.3944	17.5209	P13489	RINI_HUMAN	RNH1	RNH1 PRI RNH	Ribonuclease inhibitor (Placental ribonuclease inhibitor) (Placental RNase inhibitor) (Ribonuclease/angiogenin inhibitor 1) (RAI)
16.4944	16.017	17.1362	16.3257	16.8843	16.1972	16.6089	15.9086	16.0589	15.6764	15.6626	14.9108	sp				953	150	1.39332	0.141247	-0.917647	-2.60432	0.11195	0.935923	-0.0966346	-0.302105	16.3982	16.4949	15.5772	P53618	COPB_HUMAN	COPB1	COPB1 COPB MSTP026	Coatomer subunit beta (Beta-coat protein) (Beta-COP)
17.6313	16.5973	17.4652	17.4609	17.6105	16.2674	17.1496	16.9343	16.6689	16.7375	16.6544	16.7029	sp			WM3734_MCU1_WM3734_PLKO	840	151	2.29317	0.0367876	-0.561586	-4.30026	0.246583	0.845693	-0.225885	-0.605895	17.0266	17.2525	16.6909	P34932	HSP74_HUMAN	HSPA4	HSPA4 APG2	Heat shock 70 kDa protein 4 (HSP70RY) (Heat shock 70-related protein APG-2)
17.6999	18.2337	17.6335	17.7963	17.8957	18.4313	17.4745	17.7603	18.2536	18.2868	18.2865	18.185	tr			1205LU_MCU1_1205LU_PLKO;WM3734_MCU1_WM3734_PLKO	631	152	3.58548	0.00544473	0.58683	7.65449	1.16528	0.42667	0.399028	2.21841	18.0652	17.6661	18.253	J3KPF3	J3KPF3_HUMAN	SLC3A2	SLC3A2 hCG_2016598	4F2 cell-surface antigen heavy chain (Solute carrier family 3 (Activators of dibasic and neutral amino acid transport), member 2, isoform CRA_a)
17.6015	16.8937	17.1034	17.0718	17.2127	16.6125	17.2036	17.2081	17.5234	17.3643	17.1557	17.4332	sp				430	153	1.3894	0.141654	0.222415	2.59758	0.114826	0.93441	-0.0666237	-0.30914	17.0801	17.1467	17.3691	P00505	AATM_HUMAN	GOT2	GOT2	Aspartate aminotransferase, mitochondrial (mAspAT) (EC 2.6.1.1) (EC 2.6.1.7) (Fatty acid-binding protein) (FABP-1) (Glutamate oxaloacetate transaminase 2) (Kynurenine aminotransferase 4) (Kynurenine aminotransferase IV) (Kynurenine--oxoglutarate transaminase 4) (Kynurenine--oxoglutarate transaminase IV) (Plasma membrane-associated fatty acid-binding protein) (FABPpm) (Transaminase A)
15.6042	15.062	15.2175	15.3696	14.7817	14.8429	15.4061	15.6713	15.0134	13.7768	14.3929	14.4308	sp				534	154	2.02478	0.0545526	-1.01264	-3.75576	0.817229	0.553849	-0.343427	-1.639	15.0727	15.4161	14.4035	P13674	P4HA1_HUMAN	P4HA1	P4HA1 P4HA	Prolyl 4-hydroxylase subunit alpha-1 (4-PH alpha-1) (EC 1.14.11.2) (Procollagen-proline,2-oxoglutarate-4-dioxygenase subunit alpha-1)
17.5205	16.7097	18.1046	17.5092	18.2705	17.2018	18.1979	17.6161	17.1792	16.6044	16.8016	17.0306	sp			WM3734_MCU1_WM3734_PLKO	539	155	2.36694	0.0328585	-0.952999	-4.45717	0.540813	0.679823	-0.431322	-1.166	17.4256	17.8569	16.9039	P50991	TCPD_HUMAN	CCT4	CCT4 CCTD SRB	T-complex protein 1 subunit delta (TCP-1-delta) (CCT-delta) (Stimulator of TAR RNA-binding)
15.9576	14.5667	16.323	15.9651	15.8958	15.0254	16.4155	15.895	15.676	15.5945	15.3268	15.7347	sp			1205LU_MCU1_1205LU_PLKO	893	156	1.94487	0.0612009	-0.566625	-3.60095	1.13562	0.429953	-0.788254	-2.16885	15.3614	16.1496	15.583	Q14764	MVP_HUMAN	MVP	MVP LRP	Major vault protein (MVP) (Lung resistance-related protein)
17.439	18.1102	17.2202	17.6807	17.5889	18.0477	17.0353	17.5535	17.6831	17.5664	17.6054	17.5675	sp				249	157	0.760634	0.361532	0.23316	1.54404	0.97459	0.482657	0.424035	1.90098	17.7964	17.3724	17.6056	Q06323	PSME1_HUMAN	PSME1	PSME1 IFI5111	Proteasome activator complex subunit 1 (11S regulator complex subunit alpha) (REG-alpha) (Activator of multicatalytic protease subunit 1) (Interferon gamma up-regulated I-5111 protein) (IGUP I-5111) (Proteasome activator 28 subunit alpha) (PA28a) (PA28alpha)
17.1368	17.4305	16.7055	16.6829	17.4444	17.1651	16.7366	16.6911	17.1326	16.3429	16.9669	17.0526	tr				470	158	0.416245	0.591432	0.169718	0.940024	3.38758	0.0772879	0.590155	7.04294	17.2942	16.704	16.8738	H0Y4R1	H0Y4R1_HUMAN	IMPDH2	IMPDH2	Inosine-5'-monophosphate dehydrogenase 2 (Fragment)
19.3698	19.676	19.7897	19.8882	19.4687	19.6724	19.9056	19.8758	20.1538	20.1675	20.1683	19.8795	tr			1205LU_MCU1_1205LU_PLKO	410	159	1.62568	0.0987782	0.227425	3.01079	2.12228	0.206662	-0.31811	-3.94904	19.5467	19.8648	20.0923	A0A1B0GWE8	A0A1B0GWE8_HUMAN	CTSD	CTSD	Cathepsin D
18.786	18.1072	18.9223	18.6137	18.7952	17.8754	18.8617	18.7025	17.8669	17.9543	17.9766	17.8596	sp			WM3734_MCU1_WM3734_PLKO	248	160	4.51336	0.00157783	-0.860697	-11.1734	0.770894	0.568713	-0.384108	-1.5613	18.3909	18.775	17.9143	P18124	RL7_HUMAN	RPL7	RPL7	60S ribosomal protein L7 (Large ribosomal subunit protein uL30)
16.305	14.6691	14.9688	16.0161	16.6132	15.8847	15.2103	15.7058	14.0658	14.0231	15.3356	14.1631	sp				639	161	1.4724	0.123851	-1.07836	-2.74084	0.345333	0.79119	0.392766	0.805041	15.868	15.4752	14.3969	P35908	K22E_HUMAN	KRT2	KRT2 KRT2A KRT2E	Keratin, type II cytoskeletal 2 epidermal (Cytokeratin-2e) (CK-2e) (Epithelial keratin-2e) (Keratin-2 epidermis) (Keratin-2e) (K2e) (Type-II keratin Kb2)
16.8498	15.6139	16.6507	16.7161	17.1487	15.7203	16.7142	16.6665	16.0265	16.126	15.6898	15.9046	sp			WM3734_MCU1_WM3734_PLKO	1270	162	3.64996	0.00543099	-0.750181	-7.86307	0.398252	0.764316	-0.353748	-0.90629	16.3332	16.6869	15.9367	Q08211	DHX9_HUMAN	DHX9	DHX9 DDX9 LKP NDH2	ATP-dependent RNA helicase A (EC 3.6.4.13) (DEAH box protein 9) (DExH-box helicase 9) (Leukophysin) (LKP) (Nuclear DNA helicase II) (NDH II) (RNA helicase A)
18.1712	17.9358	18.1073	17.9589	18.2357	17.797	18.0782	18.0504	17.9269	18.0016	17.8799	17.9109	sp				264	163	1.55436	0.10817	-0.118834	-2.88424	0.0447057	0.973256	-0.0137329	-0.128197	18.0349	18.0487	17.9298	P61247	RS3A_HUMAN	RPS3A	RPS3A FTE1 MFTL	40S ribosomal protein S3a (Small ribosomal subunit protein eS1) (v-fos transformation effector protein) (Fte-1)
16.5005	16.0431	16.5442	16.5752	16.4658	15.7942	16.8888	16.144	16.5099	16.6053	16.478	16.2734	sp				589	164	0.163986	0.822031	-0.0713935	-0.425212	0.71773	0.592428	-0.337165	-1.47159	16.2009	16.538	16.4667	Q9NSD9	SYFB_HUMAN	FARSB	FARSB FARSLB FRSB HSPC173	Phenylalanine--tRNA ligase beta subunit (EC 6.1.1.20) (Phenylalanyl-tRNA synthetase beta subunit) (PheRS)
15.5902	15.4662	15.8385	16.646	16.0757	15.2788	16.2539	16.6734	16.7473	16.6439	16.7292	16.2711	sp				1782	165	0.495433	0.524281	0.244917	1.08502	1.55579	0.32567	-0.750234	-2.88677	15.6027	16.353	16.5979	Q02952	AKA12_HUMAN	AKAP12	AKAP12 AKAP250	A-kinase anchor protein 12 (AKAP-12) (A-kinase anchor protein 250 kDa) (AKAP 250) (Gravin) (Myasthenia gravis autoantigen)
15.7719	16.8821	15.8713	15.5905	16.477	16.9045	15.8631	16.2332	16.061	16.2922	15.6907	16.2045	sp				212	166	0.407003	0.59764	0.172565	0.922737	1.09143	0.436716	0.619363	2.09518	16.5089	15.8895	16.0621	P23919	KTHY_HUMAN	DTYMK	DTYMK CDC8 TMPK TYMK	Thymidylate kinase (EC 2.7.4.9) (dTMP kinase)
15.4214	14.6087	14.5311	14.7341	14.7034	14.9306	14.9416	15.3755	14.967	15.1228	15.4332	15.2179	sp				963	167	0.682285	0.402855	0.289657	1.41135	0.0274127	0.984034	0.0204859	0.0800108	14.9161	14.8956	15.1852	P33176	KINH_HUMAN	KIF5B	KIF5B KNS KNS1	Kinesin-1 heavy chain (Conventional kinesin heavy chain) (Ubiquitous kinesin heavy chain) (UKHC)
15.4431	16.0636	15.6298	15.4941	15.8643	16.1108	15.5727	15.523	15.596	15.4748	16.0112	16.1713	sp			1205LU_MCU1_1205LU_PLKO	582	168	0.755666	0.363461	0.25839	1.53568	1.05563	0.45131	0.315531	2.03562	15.8704	15.5549	15.8133	Q96AY3	FKB10_HUMAN	FKBP10	FKBP10 FKBP65 PSEC0056	Peptidyl-prolyl cis-trans isomerase FKBP10 (PPIase FKBP10) (EC 5.2.1.8) (65 kDa FK506-binding protein) (65 kDa FKBP) (FKBP-65) (FK506-binding protein 10) (FKBP-10) (Immunophilin FKBP65) (Rotamase)
17.3584	15.8496	17.6715	17.3631	17.3496	17.0971	17.3884	17.5056	17.6334	17.6276	16.7231	17.4786	sp				471	169	0.201992	0.786477	-0.116489	-0.510293	0.764457	0.569329	-0.568471	-1.55048	16.9137	17.4822	17.3657	P23381	SYWC_HUMAN	WARS	WARS IFI53 WRS	Tryptophan--tRNA ligase, cytoplasmic (EC 6.1.1.2) (Interferon-induced protein 53) (IFP53) (Tryptophanyl-tRNA synthetase) (TrpRS) (hWRS) [Cleaved into: T1-TrpRS;T2-TrpRS]
17.7053	17.6908	17.8784	17.9602	17.7833	17.4274	17.8857	17.8907	18.2799	18.214	18.1053	18.163	sp			WM3734_MCU1_WM3734_PLKO	317	170	3.33057	0.00809352	0.286857	6.8744	1.70814	0.31667	-0.252025	-3.15931	17.6517	17.9037	18.1906	P05388	RLA0_HUMAN	RPLP0	RPLP0	60S acidic ribosomal protein P0 (60S ribosomal protein L10E) (Large ribosomal subunit protein uL10)
17.6439	17.1395	17.1504	17.2664	17.3992	17.3193	16.7358	17.0949	17.6395	17.4186	17.6542	17.706	sp			WM3734_MCU1_WM3734_PLKO	255	171	2.2191	0.0413417	0.542694	4.14598	1.04788	0.453954	0.313639	2.02273	17.3755	17.0619	17.6045	P38117	ETFB_HUMAN	ETFB	ETFB FP585	Electron transfer flavoprotein subunit beta (Beta-ETF)
17.7708	17.2612	18.3087	18.3685	18.1338	17.6859	16.9136	17.9841	17.1879	16.7495	15.8079	17.2473	sp				243	172	1.28407	0.164398	-1.14558	-2.41818	0.185165	0.882638	-0.180747	-0.473071	17.713	17.8937	16.7481	P23396	RS3_HUMAN	RPS3	RPS3 OK/SW-cl.26	40S ribosomal protein S3 (EC 4.2.99.18) (Small ribosomal subunit protein uS3)
17.8767	17.0454	16.4151	16.0355	17.8786	17.1811	16.0827	16.1705	16.7908	16.3538	16.8329	16.7556	sp				370	173	1.96401	0.0596994	0.507319	3.63775	2.83834	0.111988	1.31946	5.54637	17.4954	16.176	16.6833	Q9Y617	SERC_HUMAN	PSAT1	PSAT1 PSA	Phosphoserine aminotransferase (EC 2.6.1.52) (Phosphohydroxythreonine aminotransferase) (PSAT)
18.8731	19.7106	19.2006	19.52	18.8705	19.7729	19.2289	19.3892	19.7528	19.5863	19.7205	19.6504	sp			1205LU_MCU2_1205LU_PLKO;WM3734_MCU1_WM3734_PLKO	205	174	2.20676	0.0418575	0.342814	4.1206	0.0368152	0.982982	-0.027905	-0.106413	19.3068	19.3347	19.6775	P04792	HSPB1_HUMAN	HSPB1	HSPB1 HSP27 HSP28	Heat shock protein beta-1 (HspB1) (28 kDa heat shock protein) (Estrogen-regulated 24 kDa protein) (Heat shock 27 kDa protein) (HSP 27) (Stress-responsive protein 27) (SRP27)
15.5416	15.5363	15.5065	15.3867	16.3706	16.8957	14.7924	15.353	15.9812	15.9073	15.8151	15.7583	sp				898	175	1.9628	0.0596723	0.605847	3.63543	1.17572	0.429159	0.8264	2.23588	16.086	15.2596	15.8655	Q92973	TNPO1_HUMAN	TNPO1	TNPO1 KPNB2 MIP1 TRN	Transportin-1 (Importin beta-2) (Karyopherin beta-2) (M9 region interaction protein) (MIP)
15.1177	16.3675	16.7261	16.868	16.2382	16.2162	16.6389	16.543	16.8927	16.6505	16.8471	17.0864	sp				1048	176	0.764303	0.359814	0.175153	1.55022	1.25624	0.402236	-0.709104	-2.37117	15.9849	16.694	16.8692	P06756	ITAV_HUMAN	ITGAV	ITGAV MSK8 VNRA VTNR	Integrin alpha-V (Vitronectin receptor) (Vitronectin receptor subunit alpha) (CD antigen CD51) [Cleaved into: Integrin alpha-V heavy chain;Integrin alpha-V light chain]
17.6843	16.2937	17.3073	17.0762	17.8405	16.1602	17.2659	17.0262	16.3328	16.6068	16.1957	15.9507	sp			WM3734_MCU1_WM3734_PLKO	732	177	2.95818	0.0139524	-0.897395	-5.85004	0.147283	0.908135	-0.174198	-0.386603	16.9947	17.1689	16.2715	P13010	XRCC5_HUMAN	XRCC5	XRCC5 G22P2	X-ray repair cross-complementing protein 5 (EC 3.6.4.-) (86 kDa subunit of Ku antigen) (ATP-dependent DNA helicase 2 subunit 2) (ATP-dependent DNA helicase II 80 kDa subunit) (CTC box-binding factor 85 kDa subunit) (CTC85) (CTCBF) (DNA repair protein XRCC5) (Ku80) (Ku86) (Lupus Ku autoantigen protein p86) (Nuclear factor IV) (Thyroid-lupus autoantigen) (TLAA) (X-ray repair complementing defective…
15.5671	15.3579	15.6156	15.565	14.8866	14.871	15.2135	15.3971	15.5981	15.0611	15.3393	15.343	tr				1251	178	0.337042	0.656672	-0.112418	-0.788873	0.682893	0.601377	-0.277131	-1.41239	15.1707	15.4478	15.3354	D6REX3	D6REX3_HUMAN	SEC31A	SEC31A	Protein transport protein Sec31A
15.9172	16.4773	15.9818	16.4758	16.1057	16.7581	15.7546	14.9636	16.4192	16.5203	16.7334	16.5318	sp				277	179	1.24518	0.173652	0.757208	2.35253	0.686595	0.603482	0.520615	1.4187	16.3146	15.794	16.5512	P16152	CBR1_HUMAN	CBR1	CBR1 CBR CRN SDR21C1	Carbonyl reductase [NADPH] 1 (EC 1.1.1.184) (15-hydroxyprostaglandin dehydrogenase [NADP(+)]) (EC 1.1.1.197) (NADPH-dependent carbonyl reductase 1) (Prostaglandin 9-ketoreductase) (Prostaglandin-E(2) 9-reductase) (EC 1.1.1.189) (Short chain dehydrogenase/reductase family 21C member 1)
16.508	15.9915	16.4314	15.7355	15.9045	15.7666	16.1053	15.6208	16.2251	16.6885	16.4058	16.0502	tr				530	180	0.79985	0.34077	0.369176	1.6099	0.104095	0.936308	0.0693836	0.282745	16.0426	15.9732	16.3424	F5GWF6	F5GWF6_HUMAN	CCT2	CCT2	T-complex protein 1 subunit beta
16.3749	15.8242	16.3021	16.2687	15.4869	15.4971	16.0331	15.3298	16.3572	16.4149	16.435	16.3648	sp				894	181	0.917625	0.291155	0.409558	1.80634	0.248761	0.843686	-0.187614	-0.610463	15.7958	15.9834	16.393	Q12906	ILF3_HUMAN	ILF3	ILF3 DRBF MPHOSPH4 NF90	Interleukin enhancer-binding factor 3 (Double-stranded RNA-binding protein 76) (DRBP76) (M-phase phosphoprotein 4) (MPP4) (Nuclear factor associated with dsRNA) (NFAR) (Nuclear factor of activated T-cells 90 kDa) (NF-AT-90) (Translational control protein 80) (TCP80)
17.7495	16.8052	18.7596	18.6561	17.714	16.9503	18.6984	18.7669	17.5198	17.2955	17.2668	17.3254	sp	+		WM3734_MCU1_WM3734_PLKO	493	182	6.20621	0.000264037	-1.36835	-21.7196	2.88639	0.105035	-1.41549	-5.66669	17.3047	18.7202	17.3519	Q16658	FSCN1_HUMAN	FSCN1	FSCN1 FAN1 HSN SNL	Fascin (55 kDa actin-bundling protein) (Singed-like protein) (p55)
16.6808	15.497	16.6355	17.0506	16.6044	16.0993	17.102	17.1936	16.1378	15.9499	16.2524	16.152	tr			WM3734_MCU1_WM3734_PLKO	517	183	3.12304	0.0107487	-0.872399	-6.28776	1.38071	0.360554	-0.775025	-2.58269	16.2204	16.9954	16.123	E7EUC7	E7EUC7_HUMAN	UGP2	UGP2	UTP--glucose-1-phosphate uridylyltransferase (EC 2.7.7.9)
18.8764	19.2109	17.6132	17.847	18.8511	19.1986	17.4779	17.377	18.2322	18.3169	18.3278	18.1166	tr		+	WM3734_MCU1_WM3734_PLKO;WM3734_MCU2_WM3734_PLKO	526	184	2.99154	0.0131167	0.669596	5.93669	4.30514	0.0420498	1.45553	10.2779	19.0343	17.5787	18.2483	A0A286YF22	A0A286YF22_HUMAN	PHGDH	PHGDH	D-3-phosphoglycerate dehydrogenase (EC 1.1.1.95)
17.1709	17.0297	18.0352	17.6301	17.8584	16.6328	17.9242	17.545	16.9502	16.9992	17.0743	16.879	sp			WM3734_MCU1_WM3734_PLKO	763	185	3.20981	0.00960949	-0.807926	-6.52804	1.13951	0.4321	-0.610639	-2.17534	17.173	17.7836	16.9757	P40939	ECHA_HUMAN	HADHA	HADHA HADH	Trifunctional enzyme subunit alpha, mitochondrial (78 kDa gastrin-binding protein) (TP-alpha) [Includes: Long-chain enoyl-CoA hydratase (EC 4.2.1.17);Long chain 3-hydroxyacyl-CoA dehydrogenase (EC 1.1.1.211)]
18.6901	19.3715	18.5683	18.734	18.7089	19.4804	18.5652	18.7851	19.2658	19.2276	19.3725	19.1959	tr			WM3734_MCU1_WM3734_PLKO	149	186	3.92306	0.00375394	0.60231	8.80112	0.931643	0.495621	0.399574	1.82964	19.0627	18.6632	19.2655	G3V1A4	G3V1A4_HUMAN	CFL1	CFL1 hCG_2039457	Cofilin 1 (Non-muscle), isoform CRA_a (Cofilin-1)
16.7916	16.0805	17.2102	16.9181	17.2765	15.6876	19.3089	19.4911	20.0021	20.1778	20.1014	20.1981	sp				736	187	1.49406	0.120432	1.88776	2.77855	1.22351	0.414248	-1.77303	-2.31606	16.459	18.2321	20.1198	P51659	DHB4_HUMAN	HSD17B4	HSD17B4 EDH17B4 SDR8C1	Peroxisomal multifunctional enzyme type 2 (MFE-2) (17-beta-hydroxysteroid dehydrogenase 4) (17-beta-HSD 4) (D-bifunctional protein) (DBP) (Multifunctional protein 2) (MPF-2) (Short chain dehydrogenase/reductase family 8C member 1) [Cleaved into: (3R)-hydroxyacyl-CoA dehydrogenase (EC 1.1.1.n12);Enoyl-CoA hydratase 2 (EC 4.2.1.107) (EC 4.2.1.119) (3-alpha,7-alpha,12-alpha-trihydroxy-5-beta-cholest…
15.5862	16.6922	15.4435	15.5892	15.7066	16.5991	15.1607	15.5585	15.76	15.8229	15.6068	15.3763	sp				215	188	0.711695	0.385273	0.203541	1.46136	1.22172	0.414271	0.708041	2.31304	16.146	15.438	15.6415	P09429	HMGB1_HUMAN	HMGB1	HMGB1 HMG1	High mobility group protein B1 (High mobility group protein 1) (HMG-1)
17.7187	18.4518	17.7931	17.8253	17.2372	18.5357	17.7315	18.0093	18.1824	18.2198	18.0707	18.1742	sp			WM3734_MCU1_WM3734_PLKO	241	189	2.50179	0.0279974	0.321973	4.7529	0.180674	0.886169	0.146056	0.463019	17.9859	17.8398	18.1618	O00299	CLIC1_HUMAN	CLIC1	CLIC1 G6 NCC27	Chloride intracellular channel protein 1 (Chloride channel ABP) (Nuclear chloride ion channel 27) (NCC27) (Regulatory nuclear chloride ion channel protein) (hRNCC)
16.9265	15.3427	16.1548	14.8362	17.2714	16.0516	16.3608	15.9038	15.9855	15.7933	15.6495	15.8314	sp				739	190	0.000990121	0.997723	0.00102925	0.00297498	0.480719	0.716897	0.584147	1.05847	16.398	15.8139	15.8149	P41250	GARS_HUMAN	GARS	GARS	Glycine--tRNA ligase (EC 3.6.1.17) (EC 6.1.1.14) (Diadenosine tetraphosphate synthetase) (AP-4-A synthetase) (Glycyl-tRNA synthetase) (GlyRS)
16.4983	17.0006	16.2747	16.2231	16.4467	16.5871	16.0315	16.5866	16.8934	16.8109	16.8246	16.9684	sp			WM3734_MCU1_WM3734_PLKO	328	191	2.58162	0.0245831	0.595356	4.9337	1.08029	0.443834	0.354219	2.07663	16.6332	16.279	16.8743	Q9UBQ7	GRHPR_HUMAN	GRHPR	GRHPR GLXR MSTP035	Glyoxylate reductase/hydroxypyruvate reductase (EC 1.1.1.79) (EC 1.1.1.81)
15.9382	15.8102	14.3404	16.3823	15.961	15.9513	15.8549	15.9561	16.6686	16.8537	16.89	16.7562	sp				1037	192	1.38057	0.143683	1.15869	2.58244	0.258117	0.842025	0.281782	0.62998	15.9152	15.6334	16.7921	Q5JWF2	GNAS1_HUMAN	GNAS	GNAS GNAS1	Guanine nucleotide-binding protein G(s) subunit alpha isoforms XLas (Adenylate cyclase-stimulating G alpha protein) (Extra large alphas protein) (XLalphas)
17.7103	16.998	17.6906	17.4659	17.6991	16.5797	17.6143	17.0712	16.8018	16.7589	17.0024	16.9897	tr				659	193	2.03472	0.0540526	-0.572291	-3.77525	0.286839	0.830681	-0.213701	-0.688931	17.2468	17.4605	16.8882	A0A087X2G1	A0A087X2G1_HUMAN	DDX1	DDX1	ATP-dependent RNA helicase DDX1
16.8165	17.7496	17.5696	16.9732	17.2023	17.7456	17.4492	17.8815	18.2858	17.9858	18.2732	18.2183	sp				556	194	1.9407	0.061595	0.722395	3.59297	0.11288	0.935922	-0.0898604	-0.304384	17.3785	17.4684	18.1908	P07686	HEXB_HUMAN	HEXB	HEXB HCC7	Beta-hexosaminidase subunit beta (EC 3.2.1.52) (Beta-N-acetylhexosaminidase subunit beta) (Hexosaminidase subunit B) (Cervical cancer proto-oncogene 7 protein) (HCC-7) (N-acetyl-beta-glucosaminidase subunit beta) [Cleaved into: Beta-hexosaminidase subunit beta chain B;Beta-hexosaminidase subunit beta chain A]
15.1634	14.708	15.3878	15.7631	15.1454	14.7722	15.6499	15.5893	14.993	15.5861	15.4808	15.7236	sp				736	195	0.371393	0.625661	-0.15166	-0.855304	2.39712	0.16202	-0.65026	-4.52235	14.9473	15.5975	15.4459	Q32P28	P3H1_HUMAN	P3H1	P3H1 GROS1 LEPRE1 PSEC0109	Prolyl 3-hydroxylase 1 (EC 1.14.11.7) (Growth suppressor 1) (Leucine- and proline-enriched proteoglycan 1) (Leprecan-1)
15.1838	13.9282	15.1999	15.2708	15.102	14.3338	15.3925	15.102	14.7011	15.5192	15.3155	15.3613	tr				605	196	0.0308665	0.966101	-0.0170443	-0.0897668	1.0032	0.47214	-0.604334	-1.94849	14.637	15.2413	15.2242	F8W930	F8W930_HUMAN	IGF2BP2	IGF2BP2	Insulin-like growth factor 2 mRNA-binding protein 2
15.5472	15.4381	14.7979	15.4309	15.6535	15.1997	15.5169	15.5759	15.8221	15.9223	15.6539	15.1868	sp				858	197	0.618098	0.438958	0.315838	1.30115	0.258873	0.843594	0.129179	0.631548	15.4596	15.3304	15.6463	P45974	UBP5_HUMAN	USP5	USP5 ISOT	Ubiquitin carboxyl-terminal hydrolase 5 (EC 3.4.19.12) (Deubiquitinating enzyme 5) (Isopeptidase T) (Ubiquitin thioesterase 5) (Ubiquitin-specific-processing protease 5)
19.1537	19.9202	18.6833	19.1168	19.298	19.8965	18.9177	19.0819	19.4906	19.4567	19.3372	19.5366	sp			WM3734_MCU1_WM3734_PLKO	432	198	2.47454	0.0280477	0.505354	4.6922	1.49163	0.33583	0.617185	2.77432	19.5671	18.9499	19.4553	Q8NBS9	TXND5_HUMAN	TXNDC5	TXNDC5 TLP46 UNQ364/PRO700	Thioredoxin domain-containing protein 5 (Endoplasmic reticulum resident protein 46) (ER protein 46) (ERp46) (Thioredoxin-like protein p46)
15.5759	14.5217	15.4994	15.1108	15.747	15.0592	15.4831	15.6268	15.7408	15.6668	15.4114	15.4974	sp				998	199	0.508439	0.512776	0.149034	1.10837	0.2848	0.831441	-0.204097	-0.684792	15.2259	15.43	15.5791	P78347	GTF2I_HUMAN	GTF2I	GTF2I BAP135 WBSCR6	General transcription factor II-I (GTFII-I) (TFII-I) (Bruton tyrosine kinase-associated protein 135) (BAP-135) (BTK-associated protein 135) (SRF-Phox1-interacting protein) (SPIN) (Williams-Beuren syndrome chromosomal region 6 protein)
14.7812	13.6555	15.07	15.5835	12.1018	15.2576	14.8001	15.2362	15.2613	14.8214	13.4226	15.2322	tr				472	200	0.479083	0.539702	-0.488076	-1.0555	0.852881	0.547731	-1.22339	-1.69855	13.949	15.1724	14.6844	G8JLB6	G8JLB6_HUMAN	HNRNPH1	HNRNPH1	Heterogeneous nuclear ribonucleoprotein H
18.2858	17.056	18.3674	17.9472	18.2688	17.1223	18.3588	18.2112	17.2712	17.2777	17.3051	17.553	sp			WM3734_MCU1_WM3734_PLKO	606	201	3.4729	0.00649467	-0.869407	-7.30144	0.738458	0.580683	-0.537906	-1.50665	17.6832	18.2211	17.3517	O75083	WDR1_HUMAN	WDR1	WDR1	WD repeat-containing protein 1 (Actin-interacting protein 1) (AIP1) (NORI-1)
17.4586	16.7733	17.5425	17.7535	17.944	16.5182	17.8621	17.3761	17.2111	16.1436	16.4326	17.2172	sp				317	202	1.61771	0.0998725	-0.882435	-2.99655	0.642985	0.621101	-0.460038	-1.34407	17.1735	17.6336	16.7511	P63244	RACK1_HUMAN	RACK1	RACK1 GNB2L1 HLC7 PIG21	Receptor of activated protein C kinase 1 (Cell proliferation-inducing gene 21 protein) (Guanine nucleotide-binding protein subunit beta-2-like 1) (Guanine nucleotide-binding protein subunit beta-like protein 12.3) (Human lung cancer oncogene 7 protein) (HLC-7) (Receptor for activated C kinase) (Small ribosomal subunit protein RACK1) [Cleaved into: Receptor of activated protein C kinase 1, N-termi…
15.8192	16.4972	16.3118	15.82	16.2258	15.9534	14.9804	15.6445	15.5353	15.4616	15.8907	14.9046	sp				837	203	0.294207	0.689954	-0.241108	-0.703834	0.667305	0.602782	0.434688	1.38577	16.1239	15.6892	15.4481	Q13724	MOGS_HUMAN	MOGS	MOGS GCS1	Mannosyl-oligosaccharide glucosidase (EC 3.2.1.106) (Processing A-glucosidase I)
17.6331	17.6524	17.9305	17.8739	17.3097	17.1317	17.915	17.6908	18.0035	18.3477	18.3616	18.2828	sp			WM3734_MCU1_WM3734_PLKO	301	204	2.12597	0.046881	0.396347	3.95644	1.63911	0.324822	-0.420831	-3.03481	17.4317	17.8526	18.2489	P00387	NB5R3_HUMAN	CYB5R3	CYB5R3 DIA1	NADH-cytochrome b5 reductase 3 (B5R) (Cytochrome b5 reductase) (EC 1.6.2.2) (Diaphorase-1) [Cleaved into: NADH-cytochrome b5 reductase 3 membrane-bound form;NADH-cytochrome b5 reductase 3 soluble form]
16.6009	16.5282	16.7605	16.1765	16.8137	15.7754	16.8155	16.2558	16.8418	17.1866	17.233	16.5221	sp				868	205	0.96736	0.268407	0.443825	1.88897	0.0943379	0.937865	-0.0725532	-0.258375	16.4295	16.5021	16.9459	Q8WUM4	PDC6I_HUMAN	PDCD6IP	PDCD6IP AIP1 ALIX KIAA1375	Programmed cell death 6-interacting protein (PDCD6-interacting protein) (ALG-2-interacting protein 1) (ALG-2-interacting protein X) (Hp95)
15.1336	16.9154	15.8385	16.1002	15.5601	16.8529	15.8721	16.1125	16.2588	16.0059	16.0544	16.1351	sp				203	206	0.705884	0.388196	0.132729	1.4515	0.108632	0.936421	0.134706	0.293955	16.1155	15.9808	16.1135	P07203	GPX1_HUMAN	GPX1	GPX1	Glutathione peroxidase 1 (GPx-1) (GSHPx-1) (EC 1.11.1.9) (Cellular glutathione peroxidase)
16.7079	15.5616	16.3962	15.977	16.2627	16.0533	16.329	15.9492	15.2782	16.1993	16.0001	14.7337	sp				261	207	0.859922	0.31552	-0.61003	-1.71029	0.0211654	0.988528	-0.0164709	-0.0621874	16.1464	16.1628	15.5528	Q99714	HCD2_HUMAN	HSD17B10	HSD17B10 ERAB HADH2 MRPP2 SCHAD SDR5C1 XH98G2	3-hydroxyacyl-CoA dehydrogenase type-2 (EC 1.1.1.35) (17-beta-hydroxysteroid dehydrogenase 10) (17-beta-HSD 10) (EC 1.1.1.51) (2-methyl-3-hydroxybutyryl-CoA dehydrogenase) (MHBD) (3-hydroxy-2-methylbutyryl-CoA dehydrogenase) (EC 1.1.1.178) (3-hydroxyacyl-CoA dehydrogenase type II) (Endoplasmic reticulum-associated amyloid beta-peptide-binding protein) (Mitochondrial ribonuclease P protein 2) (Mit…
17.9201	18.6672	17.3084	18.234	17.9868	18.7042	17.944	18.2037	18.4132	18.3505	18.3227	18.3795	sp				356	208	1.0694	0.22827	0.443981	2.05851	0.626549	0.633848	0.397071	1.31575	18.3196	17.9225	18.3665	Q15365	PCBP1_HUMAN	PCBP1	PCBP1	Poly(rC)-binding protein 1 (Alpha-CP1) (Heterogeneous nuclear ribonucleoprotein E1) (hnRNP E1) (Nucleic acid-binding protein SUB2.3)
18.2409	17.947	18.5668	18.5227	17.8934	17.1502	18.2805	18.5746	18.0531	18.2904	18.3266	18.3627	sp				337	209	1.2209	0.180393	-0.227911	-2.31167	1.50572	0.333287	-0.67827	-2.79891	17.8079	18.4861	18.2582	P37837	TALDO_HUMAN	TALDO1	TALDO1 TAL TALDO TALDOR	Transaldolase (EC 2.2.1.2)
18.1068	18.7181	17.8827	18.0493	18.0423	18.6865	17.5131	18.022	18.526	18.4514	18.5513	18.0096	sp				189	210	1.57842	0.104488	0.517784	2.92674	1.25788	0.40244	0.52164	2.37394	18.3884	17.8668	18.3846	Q99497	PARK7_HUMAN	PARK7	PARK7	Protein/nucleic acid deglycase DJ-1 (EC 3.1.2.-) (EC 3.5.1.-) (EC 3.5.1.124) (Maillard deglycase) (Oncogene DJ1) (Parkinson disease protein 7) (Parkinsonism-associated deglycase) (Protein DJ-1) (DJ-1)
17.4513	18.1185	17.5641	18.0947	17.6653	18.037	17.6123	18.0092	18.1683	18.076	18.1561	18.1653	sp				339	211	1.23982	0.17518	0.321369	2.3435	0.00325974	0.997811	-0.0020256	-0.00976905	17.818	17.8201	18.1414	P07858	CATB_HUMAN	CTSB	CTSB CPSB	Cathepsin B (EC 3.4.22.1) (APP secretase) (APPS) (Cathepsin B1) [Cleaved into: Cathepsin B light chain;Cathepsin B heavy chain]
13.0816	12.5711	12.9764	13.7978	12.217	13.9502	13.3819	13.4105	11.6793	12.468	13.1528	13.7944	sp				767	212	0.603645	0.447097	-0.618018	-1.2761	0.481548	0.717363	-0.436633	-1.05997	12.955	13.3916	12.7736	Q08J23	NSUN2_HUMAN	NSUN2	NSUN2 SAKI TRM4	tRNA (cytosine(34)-C(5))-methyltransferase (EC 2.1.1.203) (Myc-induced SUN domain-containing protein) (Misu) (NOL1/NOP2/Sun domain family member 2) (Substrate of AIM1/Aurora kinase B) (tRNA (cytosine-5-)-methyltransferase) (tRNA methyltransferase 4 homolog) (hTrm4)
12.8167	14.7031	14.442	15.1273	15.2683	13.8218	15.2826	15.6853	15.1136	15.4122	15.5482	15.6252	sp				330	213	0.464195	0.548541	0.290478	1.02844	0.824112	0.554643	-0.981873	-1.65051	14.1524	15.1343	15.4248	P62136	PP1A_HUMAN	PPP1CA	PPP1CA PPP1A	Serine/threonine-protein phosphatase PP1-alpha catalytic subunit (PP-1A) (EC 3.1.3.16)
16.1973	15.9985	16.4574	16.75	16.4516	16.5322	15.9398	16.4457	16.2772	16.2351	16.2694	16.3648	sp				439	214	0.269892	0.715939	-0.111562	-0.654318	0.196118	0.877424	-0.103331	-0.497375	16.2949	16.3982	16.2866	Q07960	RHG01_HUMAN	ARHGAP1	ARHGAP1 CDC42GAP RHOGAP1	Rho GTPase-activating protein 1 (CDC42 GTPase-activating protein) (GTPase-activating protein rhoGAP) (Rho-related small GTPase protein activator) (Rho-type GTPase-activating protein 1) (p50-RhoGAP)
15.1461	14.7313	15.1963	15.2627	15.4774	14.7618	15.3476	14.6903	14.9784	15.379	15.4079	15.4499	sp				397	215	0.435609	0.5724	0.179574	0.975977	0.158424	0.903447	-0.0950518	-0.412444	15.0292	15.1242	15.3038	P42765	THIM_HUMAN	ACAA2	ACAA2	3-ketoacyl-CoA thiolase, mitochondrial (EC 2.3.1.16) (Acetyl-CoA acyltransferase) (Beta-ketothiolase) (Mitochondrial 3-oxoacyl-CoA thiolase) (T1)
18.4346	17.369	18.1346	17.8101	18.4368	17.47	18.131	17.9522	16.8837	16.6303	16.9927	16.8089	sp	+		WM3734_MCU1_WM3734_PLKO	556	216	4.4255	0.00182124	-1.17811	-10.7872	0.0953604	0.939528	-0.0794072	-0.260946	17.9276	18.007	16.8289	P17987	TCPA_HUMAN	TCP1	TCP1 CCT1 CCTA	T-complex protein 1 subunit alpha (TCP-1-alpha) (CCT-alpha)
17.9093	17.2838	18.1264	17.8325	17.3229	17.1341	17.7201	17.7498	17.2226	17.6911	17.5615	17.6841	sp			1205LU_MCU1_1205LU_PLKO	416	217	1.15836	0.197849	-0.317362	-2.20684	1.20814	0.415602	-0.444647	-2.29023	17.4125	17.8572	17.5398	Q9HDC9	APMAP_HUMAN	APMAP	APMAP C20orf3 UNQ1869/PRO4305	Adipocyte plasma membrane-associated protein (Protein BSCv)
16.5192	17.0034	16.2413	16.4557	16.8179	16.3919	16.6462	16.9093	17.1099	16.7923	17.1394	17.2133	sp				376	218	1.59096	0.103689	0.500608	2.94897	0.245338	0.847375	0.119944	0.603281	16.6831	16.5631	17.0638	Q9UNM6	PSD13_HUMAN	PSMD13	PSMD13	26S proteasome non-ATPase regulatory subunit 13 (26S proteasome regulatory subunit RPN9) (26S proteasome regulatory subunit S11) (26S proteasome regulatory subunit p40.5)
19.1558	18.8106	19.2596	19.1203	19.4011	18.9694	19.1758	19.0927	18.8289	18.5903	18.7772	18.7869	sp			WM3734_MCU1_WM3734_PLKO	207	219	3.18067	0.00991261	-0.416265	-6.44657	0.238528	0.851794	-0.077877	-0.588927	19.0842	19.1621	18.7458	P51149	RAB7A_HUMAN	RAB7A	RAB7A RAB7	Ras-related protein Rab-7a
16.0737	15.9076	16.3971	16.2231	16.1772	15.5654	16.4935	16.4415	16.2788	16.5561	16.6102	16.412	sp				511	220	0.340379	0.656612	0.0755019	0.795391	1.6931	0.315801	-0.45785	-3.13203	15.931	16.3888	16.4643	P21281	VATB2_HUMAN	ATP6V1B2	ATP6V1B2 ATP6B2 VPP3	V-type proton ATPase subunit B, brain isoform (V-ATPase subunit B 2) (Endomembrane proton pump 58 kDa subunit) (HO57) (Vacuolar proton pump subunit B 2)
15.8078	15.6748	16.0405	15.5632	15.7595	15.6097	15.9933	15.7661	15.611	15.7429	15.5166	15.3935	sp				1014	221	1.07665	0.225559	-0.274773	-2.07058	0.490868	0.712162	-0.127822	-1.0768	15.713	15.8408	15.566	P09874	PARP1_HUMAN	PARP1	PARP1 ADPRT PPOL	Poly [ADP-ribose] polymerase 1 (PARP-1) (EC 2.4.2.30) (ADP-ribosyltransferase diphtheria toxin-like 1) (ARTD1) (NAD(+) ADP-ribosyltransferase 1) (ADPRT 1) (Poly[ADP-ribose] synthase 1)
17.5561	16.9793	16.6321	15.9595	17.7948	16.6544	16.2277	16.2067	16.7087	16.5966	16.4756	16.5631	sp				439	222	1.17601	0.19288	0.329503	2.23637	1.80862	0.283686	0.989631	3.34384	17.2461	16.2565	16.586	P04181	OAT_HUMAN	OAT	OAT	Ornithine aminotransferase, mitochondrial (EC 2.6.1.13) (Ornithine delta-aminotransferase) (Ornithine--oxo-acid aminotransferase) [Cleaved into: Ornithine aminotransferase, hepatic form;Ornithine aminotransferase, renal form]
15.1677	14.7155	15.352	15.438	14.4758	14.2755	15.2074	15.4286	14.7628	14.8935	14.5174	14.8202	sp			WM3734_MCU1_WM3734_PLKO	350	223	3.10578	0.0108206	-0.607995	-6.24081	1.89248	0.247156	-0.697844	-3.50111	14.6586	15.3565	14.7485	Q9Y3F4-2	STRAP_HUMAN	STRAP	STRAP MAWD UNRIP	Serine-threonine kinase receptor-associated protein (MAP activator with WD repeats) (UNR-interacting protein) (WD-40 repeat protein PT-WD)
17.9657	17.3334	17.7737	17.6871	17.8593	16.7865	17.8099	17.6264	17.8744	17.7849	17.801	17.7369	sp				617	224	0.727627	0.37802	0.0750008	1.48835	0.377995	0.776332	-0.238058	-0.86791	17.4862	17.7243	17.7993	P38606	VATA_HUMAN	ATP6V1A	ATP6V1A ATP6A1 ATP6V1A1 VPP2	V-type proton ATPase catalytic subunit A (V-ATPase subunit A) (EC 3.6.3.14) (V-ATPase 69 kDa subunit) (Vacuolar ATPase isoform VA68) (Vacuolar proton pump subunit alpha)
18.2195	17.8277	18.3952	18.1298	18.2394	17.8751	18.2426	18.1606	17.8065	17.4484	17.7817	16.9967	sp				427	225	1.97145	0.0590682	-0.723758	-3.6521	0.756406	0.574383	-0.191635	-1.53692	18.0404	18.2321	17.5083	P36578	RL4_HUMAN	RPL4	RPL4 RPL1	60S ribosomal protein L4 (60S ribosomal protein L1) (Large ribosomal subunit protein uL4)
15.316	15.1455	16.0268	15.9209	15.8208	14.8393	16.2575	16.2038	15.9909	15.8539	15.6294	16.3253	sp				491	226	0.406773	0.59742	-0.152391	-0.922306	2.01743	0.233029	-0.821853	-3.7414	15.2804	16.1023	15.9499	P22570	ADRO_HUMAN	FDXR	FDXR ADXR	NADPH:adrenodoxin oxidoreductase, mitochondrial (AR) (Adrenodoxin reductase) (EC 1.18.1.6) (Ferredoxin--NADP(+) reductase) (Ferredoxin reductase)
17.1112	15.7959	15.8419	15.5686	17.3971	16.8732	15.5906	15.9506	16.2568	16.4126	16.1236	16.2587	sp			WM3734_MCU1_WM3734_PLKO	413	227	2.48816	0.0282971	0.525002	4.72248	1.57329	0.335983	1.05641	2.91766	16.7943	15.7379	16.2629	P17174	AATC_HUMAN	GOT1	GOT1	Aspartate aminotransferase, cytoplasmic (cAspAT) (EC 2.6.1.1) (EC 2.6.1.3) (Cysteine aminotransferase, cytoplasmic) (Cysteine transaminase, cytoplasmic) (cCAT) (Glutamate oxaloacetate transaminase 1) (Transaminase A)
13.632	13.6493	13.6784	12.848	13.1591	13.7413	13.7933	12.0235	13.6633	13.1549	12.4096	13.6906	sp				694	228	0.103921	0.884025	0.143845	0.282314	0.483327	0.715346	0.459612	1.06319	13.5454	13.0858	13.2296	P42166	LAP2A_HUMAN	TMPO	TMPO LAP2	Lamina-associated polypeptide 2, isoform alpha (Thymopoietin isoform alpha) (TP alpha) (Thymopoietin-related peptide isoform alpha) (TPRP isoform alpha) [Cleaved into: Thymopoietin (TP) (Splenin);Thymopentin (TP5)]
15.9729	16.4787	16.9767	15.8411	17.3109	16.1915	16.9919	16.5994	16.0948	15.4766	16.1273	16.1704	sp				425	229	1.04142	0.238198	-0.634993	-2.012	0.105333	0.937584	-0.113784	-0.285812	16.4885	16.6023	15.9673	P22234	PUR6_HUMAN	PAICS	PAICS ADE2 AIRC PAIS	Multifunctional protein ADE2 [Includes: Phosphoribosylaminoimidazole-succinocarboxamide synthase (EC 6.3.2.6) (SAICAR synthetase);Phosphoribosylaminoimidazole carboxylase (EC 4.1.1.21) (AIR carboxylase) (AIRC)]
19.399	18.3096	19.2485	18.8224	19.3933	18.3428	19.0434	18.8486	18.0232	18.0349	17.8886	17.8091	sp	+		WM3734_MCU1_WM3734_PLKO	288	230	4.05828	0.00303011	-1.05179	-9.30061	0.152772	0.906254	-0.129569	-0.39938	18.8612	18.9907	17.939	Q02878	RL6_HUMAN	RPL6	RPL6 TXREB1	60S ribosomal protein L6 (Large ribosomal subunit protein eL6) (Neoplasm-related protein C140) (Tax-responsive enhancer element-binding protein 107) (TaxREB107)
15.793	16.1849	16.1547	16.3416	15.5887	16.1996	16.1425	16.2786	15.6572	16.3192	16.5527	16.4834	sp				505	231	0.0392317	0.959985	0.0237815	0.11312	0.92492	0.497154	-0.28779	-1.81847	15.9415	16.2293	16.2531	P50995	ANX11_HUMAN	ANXA11	ANXA11 ANX11	Annexin A11 (56 kDa autoantigen) (Annexin XI) (Annexin-11) (Calcyclin-associated annexin 50) (CAP-50)
16.0265	15.8921	15.4081	15.5747	15.8742	16.1292	15.5792	15.3862	16.4016	16.2987	16.357	16.2723	sp			WM3734_MCU1_WM3734_PLKO	333	232	5.11275	0.000818588	0.845305	14.1714	3.09236	0.085795	0.493465	6.20447	15.9805	15.4871	16.3324	P13804	ETFA_HUMAN	ETFA	ETFA	Electron transfer flavoprotein subunit alpha, mitochondrial (Alpha-ETF)
16.0434	15.4471	16.4457	16.1634	16.1384	15.6913	16.197	15.9686	15.7201	15.6029	15.7143	15.9654	sp				494	233	1.92577	0.0631504	-0.442976	-3.5644	0.998005	0.467347	-0.363624	-1.93987	15.83	16.1937	15.7507	O60701	UGDH_HUMAN	UGDH	UGDH	UDP-glucose 6-dehydrogenase (UDP-Glc dehydrogenase) (UDP-GlcDH) (UDPGDH) (EC 1.1.1.22)
18.3635	17.4157	17.8694	17.7118	18.4502	17.2533	18.0734	17.9327	17.1259	16.9272	17.0112	16.5179	sp	+		WM3734_MCU1_WM3734_PLKO	432	234	3.2299	0.00934668	-1.0013	-6.58466	0.0279838	0.983955	-0.0261793	-0.0816285	17.8707	17.8968	16.8955	P23526	SAHH_HUMAN	AHCY	AHCY SAHH	Adenosylhomocysteinase (AdoHcyase) (EC 3.3.1.1) (S-adenosyl-L-homocysteine hydrolase)
17.1925	16.4875	17.1754	17.0537	17.4616	16.2949	17.219	16.418	16.1856	15.7497	16.0729	16.1204	sp			WM3734_MCU1_WM3734_PLKO	266	235	2.3643	0.0326182	-0.934349	-4.4515	0.11956	0.931627	-0.107407	-0.320653	16.8591	16.9665	16.0322	P62424	RL7A_HUMAN	RPL7A	RPL7A SURF-3 SURF3	60S ribosomal protein L7a (Large ribosomal subunit protein eL8) (PLA-X polypeptide) (Surfeit locus protein 3)
17.1937	15.3601	15.8259	17.2336	17.1731	16.6947	16.196	17.1117	16.3535	16.3555	16.2181	16.5972	sp				248	236	0.241904	0.744887	-0.210738	-0.596054	0.00826812	0.995803	0.0135932	0.0246389	16.6054	16.5918	16.3811	O14818	PSA7_HUMAN	PSMA7	PSMA7 HSPC	Proteasome subunit alpha type-7 (EC 3.4.25.1) (Proteasome subunit RC6-1) (Proteasome subunit XAPC7)
15.2932	16.6837	15.3604	16.2523	15.4116	16.5443	16.0262	16.3786	16.5061	16.5239	16.5147	16.4513	tr				187	237	1.14002	0.202976	0.494606	2.1762	0.0166381	0.991012	-0.0211537	-0.0491253	15.9832	16.0044	16.499	X6RJP6	X6RJP6_HUMAN	TAGLN2	TAGLN2	Transgelin-2 (Fragment)
16.216	15.8295	16.5604	15.4424	16.7284	15.6586	16.7272	16.461	16.0017	15.707	16.052	15.6219	tr				739	238	0.711965	0.385484	-0.452115	-1.46182	0.199864	0.874144	-0.189621	-0.505623	16.1081	16.2978	15.8456	I3L0N3	I3L0N3_HUMAN	NSF	NSF	Vesicle-fusing ATPase
17.8849	17.3529	17.2663	17.5058	17.8762	17.6563	17.4894	17.1574	17.8374	17.8936	17.9314	17.6531	sp			WM3734_MCU1_WM3734_PLKO	334	239	2.3855	0.032061	0.474163	4.4972	1.17293	0.428677	0.337856	2.23121	17.6926	17.3547	17.8289	P40925	MDHC_HUMAN	MDH1	MDH1 MDHA	Malate dehydrogenase, cytoplasmic (EC 1.1.1.37) (Cytosolic malate dehydrogenase) (Diiodophenylpyruvate reductase) (EC 1.1.1.96)
17.0668	16.0933	16.3295	15.9002	16.7185	15.6697	16.0947	16.0823	15.763	15.6944	15.3748	15.6209	sp			WM3734_MCU1_WM3734_PLKO	463	240	2.14794	0.0455776	-0.488426	-4.00072	0.38369	0.777249	0.285386	0.878745	16.3871	16.1017	15.6133	Q9Y230	RUVB2_HUMAN	RUVBL2	RUVBL2 INO80J TIP48 TIP49B CGI-46	RuvB-like 2 (EC 3.6.4.12) (48 kDa TATA box-binding protein-interacting protein) (48 kDa TBP-interacting protein) (51 kDa erythrocyte cytosolic protein) (ECP-51) (INO80 complex subunit J) (Repressing pontin 52) (Reptin 52) (TIP49b) (TIP60-associated protein 54-beta) (TAP54-beta)
17.633	16.2917	17.6678	17.7921	17.6092	16.7244	17.5892	17.9231	16.8432	16.0619	16.7694	16.5527	tr	+		WM3734_MCU1_WM3734_PLKO	298	241	3.0985	0.0109148	-1.18626	-6.22109	1.02733	0.467582	-0.678471	-1.98857	17.0646	17.743	16.5568	J3KPX7	J3KPX7_HUMAN	PHB2	PHB2	Prohibitin-2
15.7452	16.7085	15.6353	16.1011	16.0434	16.6207	14.946	15.5204	14.8393	16.0246	15.776	16.1371	sp				253	242	0.144149	0.840273	0.143573	0.379269	1.1535	0.432049	0.728767	2.19871	16.2795	15.5507	15.6943	Q9Y696	CLIC4_HUMAN	CLIC4	CLIC4	Chloride intracellular channel protein 4 (Intracellular chloride ion channel protein p64H1)
19.5679	19.7134	19.2731	19.6032	19.5788	19.7848	19.3411	19.6978	20.0828	20.0829	20.1196	20.1158	sp			WM3734_MCU1_WM3734_PLKO	210	243	3.04087	0.0121693	0.621461	6.0666	0.78724	0.572602	0.18242	1.58876	19.6612	19.4788	20.1003	P09211	GSTP1_HUMAN	GSTP1	GSTP1 FAEES3 GST3	Glutathione S-transferase P (EC 2.5.1.18) (GST class-pi) (GSTP1-1)
17.9922	18.067	17.3524	17.3265	17.3964	17.8918	17.3295	17.6447	17.822	17.4759	17.705	17.2797	sp				228	244	0.502397	0.517943	0.157371	1.09754	1.32923	0.375291	0.423578	2.49481	17.8369	17.4133	17.5706	Q9HB71	CYBP_HUMAN	CACYBP	CACYBP S100A6BP SIP PNAS-107	Calcyclin-binding protein (CacyBP) (hCacyBP) (S100A6-binding protein) (Siah-interacting protein)
15.5258	16.0293	15.5282	15.2289	14.7972	16.3539	14.9016	15.0148	15.4221	14.5641	14.9254	15.1565	sp				254	245	0.2742	0.711106	-0.151335	-0.663162	0.669	0.602423	0.508182	1.38867	15.6766	15.1684	15.017	P61289	PSME3_HUMAN	PSME3	PSME3	Proteasome activator complex subunit 3 (11S regulator complex subunit gamma) (REG-gamma) (Activator of multicatalytic protease subunit 3) (Ki nuclear autoantigen) (Proteasome activator 28 subunit gamma) (PA28g) (PA28gamma)
15.6803	14.4267	15.358	14.4979	14.8723	15.2151	15.3251	15.1264	14.323	14.7443	15.0892	15.2693	sp				835	246	0.324179	0.664683	-0.220446	-0.763609	0.0292367	0.984773	-0.02828	-0.0851715	15.0486	15.0769	14.8564	Q13263	TIF1B_HUMAN	TRIM28	TRIM28 KAP1 RNF96 TIF1B	Transcription intermediary factor 1-beta (TIF1-beta) (E3 SUMO-protein ligase TRIM28) (EC 2.3.2.27) (KRAB-associated protein 1) (KAP-1) (KRAB-interacting protein 1) (KRIP-1) (Nuclear corepressor KAP-1) (RING finger protein 96) (RING-type E3 ubiquitin transferase TIF1-beta) (Tripartite motif-containing protein 28)
16.1763	17.6188	15.9712	16.477	16.2527	17.7002	16.7288	16.168	16.5194	16.5984	16.6108	16.7289	tr				185	247	0.800243	0.340893	0.278144	1.61056	0.637808	0.624532	0.600776	1.33516	16.937	16.3362	16.6144	A8K878	A8K878_HUMAN	MANF	MANF	Mesencephalic astrocyte-derived neurotrophic factor (cDNA FLJ77177, highly similar to Homo sapiens arginine-rich, mutated in early stage tumors (ARMET), mRNA)
9.70912	10.1861	12.0491	12.3774	11.7384	12.075	12.1029	12.4512	12.8232	12.4082	12.7518	12.5944	sp				446	248	1.58927	0.103599	0.399249	2.94597	1.1826	0.430562	-1.31799	-2.24741	10.9272	12.2451	12.6444	Q9BUF5	TBB6_HUMAN	TUBB6	TUBB6	Tubulin beta-6 chain (Tubulin beta class V)
15.7591	15.1513	16.2721	15.8072	15.5565	13.91	15.699	15.4093	15.4009	15.4001	15.8777	15.6664	sp				949	249	0.441769	0.566944	-0.21064	-0.987344	0.767683	0.569556	-0.702644	-1.55591	15.0942	15.7969	15.5863	Q10567	AP1B1_HUMAN	AP1B1	AP1B1 ADTB1 BAM22 CLAPB2	AP-1 complex subunit beta-1 (Adaptor protein complex AP-1 subunit beta-1) (Adaptor-related protein complex 1 subunit beta-1) (Beta-1-adaptin) (Beta-adaptin 1) (Clathrin assembly protein complex 1 beta large chain) (Golgi adaptor HA1/AP1 adaptin beta subunit)
17.4313	16.4529	17.3874	17.0809	16.4092	15.827	17.5215	17.0918	16.9513	16.7975	16.8936	16.8214	sp				474	250	1.89738	0.0651687	-0.404454	-3.5104	1.10263	0.439553	-0.740286	-2.11383	16.5301	17.2704	16.8659	P55084	ECHB_HUMAN	HADHB	HADHB MSTP029	Trifunctional enzyme subunit beta, mitochondrial (TP-beta) [Includes: 3-ketoacyl-CoA thiolase (EC 2.3.1.16) (Acetyl-CoA acyltransferase) (Beta-ketothiolase)]
15.1005	15.4539	14.6004	15.7916	15.8177	15.4843	14.7564	16.1411	13.6773	14.7861	16.2739	15.9392	sp				401	251	0.078588	0.911798	-0.153262	-0.218244	0.130955	0.920806	0.141731	0.34806	15.4641	15.3224	15.1691	O75718	CRTAP_HUMAN	CRTAP	CRTAP CASP	Cartilage-associated protein
19.3728	19.5065	19.4797	19.4319	19.4716	19.49	19.4027	19.2815	19.849	20.0044	19.8932	19.9801	sp			WM3734_MCU1_WM3734_PLKO	140	252	4.12213	0.00284838	0.532704	9.54503	0.549899	0.676092	0.0612416	1.18205	19.4602	19.399	19.9317	P07737	PROF1_HUMAN	PFN1	PFN1	Profilin-1 (Epididymis tissue protein Li 184a) (Profilin I)
17.6342	16.4668	17.8272	17.1269	17.5516	16.5189	17.749	17.4525	16.3902	16.346	16.4077	16.4407	sp	+		WM3734_MCU1_WM3734_PLKO	622	253	3.41293	0.00729064	-1.14275	-7.11895	0.672159	0.603047	-0.496038	-1.39407	17.0429	17.5389	16.3962	Q8NBJ5	GT251_HUMAN	COLGALT1	COLGALT1 GLT25D1 PSEC0241	Procollagen galactosyltransferase 1 (EC 2.4.1.50) (Collagen beta(1-O)galactosyltransferase 1) (ColGalT 1) (Glycosyltransferase 25 family member 1) (Hydroxylysine galactosyltransferase 1)
16.4222	16.6206	16.2531	16.4352	16.3062	16.5997	15.6476	16.3706	16.8396	16.8511	16.7316	16.8196	sp				541	254	1.87911	0.066557	0.633839	3.47583	0.788066	0.572697	0.310534	1.59015	16.4872	16.1766	16.8105	Q9H223	EHD4_HUMAN	EHD4	EHD4 HCA10 HCA11 PAST4 FKSG7	EH domain-containing protein 4 (Hepatocellular carcinoma-associated protein 10/11) (PAST homolog 4)
15.4002	15.5128	15.1419	14.225	14.2961	15.4058	15.0049	15.2999	15.5795	15.4848	15.6695	15.5503	sp				440	255	1.44968	0.12828	0.653122	2.70145	0.258904	0.844294	0.235807	0.631614	15.1537	14.9179	15.571	P62191	PRS4_HUMAN	PSMC1	PSMC1	26S proteasome regulatory subunit 4 (P26s4) (26S proteasome AAA-ATPase subunit RPT2) (Proteasome 26S subunit ATPase 1)
16.3488	14.9215	16.176	16.2568	16.2	14.5604	16.1961	15.9921	15.7978	15.8965	15.6229	15.7526	sp			WM3734_MCU1_WM3734_PLKO	655	256	2.53054	0.0267641	-0.387775	-4.81752	0.692206	0.608343	-0.647557	-1.42825	15.5077	16.1552	15.7675	P49748	ACADV_HUMAN	ACADVL	ACADVL VLCAD	Very long-chain specific acyl-CoA dehydrogenase, mitochondrial (VLCAD) (EC 1.3.8.9)
15.0145	12.9459	14.372	14.8421	15.2781	13.4274	15.1327	14.9317	13.0172	13.5768	14.0515	13.6015	sp	+		WM3734_MCU1_WM3734_PLKO	906	257	2.49041	0.0282962	-1.25787	-4.72749	0.498665	0.704984	-0.653161	-1.09084	14.1665	14.8196	13.5618	P35606	COPB2_HUMAN	COPB2	COPB2	Coatomer subunit beta' (Beta'-coat protein) (Beta'-COP) (p102)
16.308	16.624	16.5292	16.7114	16.0754	16.4453	16.4852	16.6917	17.1033	16.5909	16.9568	16.8484	sp				424	258	1.16253	0.196615	0.270496	2.21382	0.956229	0.490355	-0.241229	-1.87049	16.3631	16.6044	16.8749	P09110	THIK_HUMAN	ACAA1	ACAA1 ACAA PTHIO	3-ketoacyl-CoA thiolase, peroxisomal (EC 2.3.1.16) (Acetyl-CoA acyltransferase) (Beta-ketothiolase) (Peroxisomal 3-oxoacyl-CoA thiolase)
17.3768	18.5335	17.014	17.6349	17.5722	18.4125	17.3114	17.5694	17.9657	17.9592	17.9823	17.5132	sp				245	259	1.39275	0.140852	0.472698	2.60334	0.927519	0.495409	0.59133	1.82279	17.9738	17.3824	17.8551	P27348	1433T_HUMAN	YWHAQ	YWHAQ	14-3-3 protein theta (14-3-3 protein T-cell) (14-3-3 protein tau) (Protein HS1)
16.5504	16.0429	16.3547	16.4	16.4369	15.4167	16.3337	16.1645	16.6668	16.4779	16.5495	16.6296	sp			WM3734_MCU1_WM3734_PLKO	241	260	2.15909	0.0449311	0.267687	4.0233	0.328423	0.797901	-0.201517	-0.77197	16.1117	16.3132	16.5809	P20618	PSB1_HUMAN	PSMB1	PSMB1 PSC5	Proteasome subunit beta type-1 (EC 3.4.25.1) (Macropain subunit C5) (Multicatalytic endopeptidase complex subunit C5) (Proteasome component C5) (Proteasome gamma chain)
15.1646	13.952	13.577	14.2332	14.8528	13.5746	14.2131	15.2315	15.0548	14.6078	13.9472	14.2887	sp				644	261	0.147689	0.838076	0.160916	0.387552	0.0500967	0.969876	0.0723057	0.142893	14.386	14.3137	14.4746	Q14166	TTL12_HUMAN	TTLL12	TTLL12 KIAA0153	Tubulin--tyrosine ligase-like protein 12
13.8557	15.3664	14.3609	15.0041	14.834	15.1634	14.6353	15.2641	15.1342	15.4382	15.2426	15.5311	sp				607	262	1.26129	0.169155	0.520409	2.37969	0.00968008	0.995547	-0.0112209	-0.028801	14.8049	14.8161	15.3365	P52306	GDS1_HUMAN	RAP1GDS1	RAP1GDS1	Rap1 GTPase-GDP dissociation stimulator 1 (Exchange factor smgGDS) (SMG GDS protein) (SMG P21 stimulatory GDP/GTP exchange protein)
15.3508	15.9726	15.3397	15.3763	15.4206	15.8894	15.491	15.0728	15.4009	15.8595	15.7631	16.1836	tr				403	263	1.40355	0.139393	0.48181	2.62188	0.949988	0.491041	0.338398	1.86012	15.6583	15.3199	15.8018	A0A087X2I1	A0A087X2I1_HUMAN	PSMC6	PSMC6	26S proteasome regulatory subunit 10B
14.5704	13.9913	14.5907	14.7788	14.7377	14.1426	14.9242	13.878	14.2161	14.6598	14.3165	14.6308	sp				419	264	0.126989	0.861074	-0.0871155	-0.338571	0.25677	0.841617	-0.182452	-0.627179	14.3605	14.5429	14.4558	Q7L1Q6	BZW1_HUMAN	BZW1	BZW1 BZAP45 KIAA0005	Basic leucine zipper and W2 domain-containing protein 1 (Protein Orf)
18.0667	18.7783	18.2918	18.4067	18.2997	18.8405	18.2752	18.3708	18.5625	18.5543	18.5231	18.5482	tr			1205LU_MCU1_1205LU_PLKO;WM3734_MCU1_WM3734_PLKO	261	265	3.19179	0.00983623	0.210925	6.47755	0.365081	0.777689	0.160198	0.843204	18.4963	18.3361	18.547	E9PK01	E9PK01_HUMAN	EEF1D	EEF1D	Elongation factor 1-delta (Fragment)
16.2636	15.2558	16.0729	15.9227	16.0375	15.0421	15.6379	16.2971	14.6367	15.3301	15.309	15.4377	sp				917	266	1.8969	0.065044	-0.804263	-3.50948	0.458948	0.724155	-0.332899	-1.01887	15.6498	15.9827	15.1784	P19367	HXK1_HUMAN	HK1	HK1	Hexokinase-1 (EC 2.7.1.1) (Brain form hexokinase) (Hexokinase type I) (HK I)
18.4925	17.7538	18.3558	18.2581	18.4975	17.8528	18.1078	18.0888	17.0613	17.0159	17.1097	17.3032	sp	+		WM3734_MCU1_WM3734_PLKO	146	267	4.70251	0.00146454	-1.0801	-12.0486	0.0926392	0.937679	-0.0534964	-0.254095	18.1491	18.2026	17.1225	P62249	RS16_HUMAN	RPS16	RPS16	40S ribosomal protein S16 (Small ribosomal subunit protein uS9)
17.272	17.5872	16.9085	17.8063	17.1473	17.7634	16.5648	17.6994	17.0271	16.8709	16.9532	16.9652	sp				272	268	0.4247	0.581614	-0.290658	-0.955766	0.240062	0.850268	0.197699	0.592168	17.4425	17.2448	16.9541	P35232	PHB_HUMAN	PHB	PHB	Prohibitin
16.6213	16.6364	16.0443	16.4298	16.2318	16.4104	16.1068	16.1313	16.6684	16.6586	16.2021	16.2586	sp				254	269	0.894155	0.300502	0.268894	1.76731	1.2165	0.417585	0.296935	2.30427	16.475	16.178	16.4469	P18669	PGAM1_HUMAN	PGAM1	PGAM1 PGAMA CDABP0006	Phosphoglycerate mutase 1 (EC 5.4.2.11) (EC 5.4.2.4) (BPG-dependent PGAM 1) (Phosphoglycerate mutase isozyme B) (PGAM-B)
13.0757	12.5638	12.1797	11.5801	12.1454	12.8975	12.9225	13.4713	12.407	12.8045	12.2306	13.5	tr				395	270	0.150072	0.835228	0.197107	0.393105	0.105302	0.936993	0.132174	0.285734	12.6706	12.5384	12.7355	A0A1W2PQD2	A0A1W2PQD2_HUMAN	ATXN10	ATXN10	Ataxin-10
16.1759	15.3728	16.7575	16.1961	16.8374	15.7927	16.6926	16.3636	16.0908	16.4074	16.138	16.5454	sp				719	271	0.561265	0.475825	-0.207033	-1.20207	0.64784	0.617173	-0.457757	-1.35241	16.0447	16.5024	16.2954	P33993	MCM7_HUMAN	MCM7	MCM7 CDC47 MCM2	DNA replication licensing factor MCM7 (EC 3.6.4.12) (CDC47 homolog) (P1.1-MCM3)
15.6069	14.1132	14.6512	14.4437	15.3323	15.1597	14.8007	14.5965	14.3893	13.5088	14.1631	14.6603	sp				1555	272	0.868452	0.310638	-0.442636	-1.72451	0.608504	0.645444	0.430001	1.28453	15.053	14.623	14.1804	Q9NYU2	UGGG1_HUMAN	UGGT1	UGGT1 GT UGCGL1 UGGT UGT1 UGTR	UDP-glucose:glycoprotein glucosyltransferase 1 (UGT1) (hUGT1) (EC 2.4.1.-) (UDP--Glc:glycoprotein glucosyltransferase) (UDP-glucose ceramide glucosyltransferase-like 1)
15.9608	15.7113	15.7082	16.2384	16.3795	15.5572	16.0709	15.7634	15.842	14.8476	15.9726	16.0297	sp				650	273	0.390763	0.613248	-0.272281	-0.892154	0.0700864	0.960096	-0.0430381	-0.196148	15.9022	15.9452	15.673	Q9H4A4	AMPB_HUMAN	RNPEP	RNPEP APB	Aminopeptidase B (AP-B) (EC 3.4.11.6) (Arginine aminopeptidase) (Arginyl aminopeptidase)
14.4339	13.9982	15.2972	15.2045	14.4343	13.9278	14.0163	14.9223	14.1538	14.522	12.9932	14.0605	sp				874	274	1.10003	0.21648	-0.927687	-2.10951	1.06411	0.446638	-0.661539	-2.04971	14.1985	14.8601	13.9324	Q9Y678	COPG1_HUMAN	COPG1	COPG1 COPG	Coatomer subunit gamma-1 (Gamma-1-coat protein) (Gamma-1-COP)
16.5885	15.5795	16.5832	16.2603	16.4735	15.1514	16.0904	15.4105	16.0514	15.6265	16.0322	15.7642	sp				1071	275	0.348277	0.647521	-0.217498	-0.810761	0.12038	0.931214	-0.13785	-0.322641	15.9482	16.0861	15.8686	O14980	XPO1_HUMAN	XPO1	XPO1 CRM1	Exportin-1 (Exp1) (Chromosome region maintenance 1 protein homolog)
15.5911	15.5652	16.2125	15.2795	15.7878	15.9608	16.4314	15.4444	16.1806	15.7937	16.2246	16.1419	sp				558	276	0.349184	0.647271	0.243288	0.812521	0.148259	0.908825	-0.115696	-0.388882	15.7262	15.8419	16.0852	P00367	DHE3_HUMAN	GLUD1	GLUD1 GLUD	Glutamate dehydrogenase 1, mitochondrial (GDH 1) (EC 1.4.1.3)
16.6118	15.449	16.1932	16.028	16.4012	15.3061	16.1203	15.7485	14.1071	14.9314	14.5528	15.3841	tr	+		WM3734_MCU1_WM3734_PLKO	804	277	2.35302	0.033036	-1.27859	-4.42731	0.0846496	0.945396	-0.0804486	-0.233809	15.942	16.0225	14.7439	A0A1W2PPS1	A0A1W2PPS1_HUMAN	HNRNPU	HNRNPU	Heterogeneous nuclear ribonucleoprotein U
15.3136	14.968	14.9907	15.012	14.5729	14.601	15.2789	14.906	15.0537	15.1044	15.1855	15.1626	sp				627	278	0.4092	0.597307	0.0796549	0.926855	0.421947	0.750787	-0.183048	-0.950648	14.8638	15.0469	15.1265	Q9UHB9	SRP68_HUMAN	SRP68	SRP68	Signal recognition particle subunit SRP68 (SRP68) (Signal recognition particle 68 kDa protein)
16.4836	16.8566	15.1288	16.4136	16.333	16.572	16.4529	16.489	16.7375	16.7727	16.6829	16.8553	sp				418	279	0.988722	0.26245	0.641031	1.92445	0.595271	0.653315	0.440226	1.26155	16.5613	16.1211	16.7621	P43686	PRS6B_HUMAN	PSMC4	PSMC4 MIP224 TBP7	26S proteasome regulatory subunit 6B (26S proteasome AAA-ATPase subunit RPT3) (MB67-interacting protein) (MIP224) (Proteasome 26S subunit ATPase 4) (Tat-binding protein 7) (TBP-7)
16.5264	16.7185	16.3079	15.9023	16.7972	16.3759	16.3921	15.8201	16.9163	16.7361	16.8646	16.8348	sp			WM3734_MCU1_WM3734_PLKO	427	280	2.58721	0.0244034	0.732326	4.94653	1.56525	0.330032	0.498883	2.90347	16.6045	16.1056	16.8379	P24752	THIL_HUMAN	ACAT1	ACAT1 ACAT MAT	Acetyl-CoA acetyltransferase, mitochondrial (EC 2.3.1.9) (Acetoacetyl-CoA thiolase) (T2)
16.7603	15.7831	16.4773	15.8727	17.0603	15.9097	15.9796	15.7191	15.2843	15.264	15.1458	15.6463	sp				723	281	1.86381	0.0679362	-0.677058	-3.44699	0.466792	0.725436	0.366211	1.03318	16.3784	16.0122	15.3351	P26639	SYTC_HUMAN	TARS	TARS	Threonine--tRNA ligase, cytoplasmic (EC 6.1.1.3) (Threonyl-tRNA synthetase) (ThrRS)
15.1367	15.7798	15.0575	14.6443	15.6096	16.0166	14.8247	14.9845	15.6942	15.3703	15.6772	15.462	sp			WM3734_MCU1_WM3734_PLKO	408	282	2.83024	0.0167342	0.673164	5.52627	1.97196	0.238322	0.75792	3.65309	15.6357	14.8778	15.5509	P05455	LA_HUMAN	SSB	SSB	Lupus La protein (La autoantigen) (La ribonucleoprotein) (Sjoegren syndrome type B antigen) (SS-B)
15.4419	15.8999	15.9962	16.2823	15.7275	15.8902	16.2147	16.4214	17.117	17.0608	16.856	16.8982	tr			WM3734_MCU1_WM3734_PLKO	554	283	3.35456	0.00773762	0.75434	6.94491	1.9024	0.247195	-0.488767	-3.51991	15.7399	16.2287	16.983	A0A1B0GW77	A0A1B0GW77_HUMAN	ALDH7A1	ALDH7A1	Alpha-aminoadipic semialdehyde dehydrogenase
15.5983	15.412	15.8919	15.8414	15.1791	15.0864	15.5142	15.8953	14.9398	15.7308	16.0445	15.0981	sp				510	284	0.561702	0.475832	-0.332411	-1.20284	1.71305	0.322319	-0.466755	-3.16824	15.3189	15.7857	15.4533	P49257	LMAN1_HUMAN	LMAN1	LMAN1 ERGIC53 F5F8D	Protein ERGIC-53 (ER-Golgi intermediate compartment 53 kDa protein) (Gp58) (Intracellular mannose-specific lectin MR60) (Lectin mannose-binding 1)
17.2371	16.7022	17.1865	16.6702	17.1675	16.3531	17.1833	16.8088	17.266	17.4223	17.2367	16.7581	sp				296	285	0.48775	0.532096	0.208564	1.07118	0.15095	0.905257	-0.0972257	-0.395148	16.865	16.9622	17.1708	P53004	BIEA_HUMAN	BLVRA	BLVRA BLVR BVR	Biliverdin reductase A (BVR A) (EC 1.3.1.24) (Biliverdin-IX alpha-reductase)
17.1806	17.5325	17.5547	17.6987	17.1561	16.9405	17.4519	17.6403	17.6057	17.552	17.5824	17.5029	sp			1205LU_MCU1_1205LU_PLKO	271	286	0.17131	0.815775	-0.0256753	-0.441894	1.54661	0.323701	-0.383992	-2.8706	17.2024	17.5864	17.5607	Q13162	PRDX4_HUMAN	PRDX4	PRDX4	Peroxiredoxin-4 (EC 1.11.1.15) (Antioxidant enzyme AOE372) (AOE37-2) (Peroxiredoxin IV) (Prx-IV) (Thioredoxin peroxidase AO372) (Thioredoxin-dependent peroxide reductase A0372)
14.8215	13.4402	14.731	14.4442	15.089	13.0817	14.5225	14.1238	13.6524	14.1997	13.4557	13.645	sp				784	287	1.90004	0.0649682	-0.717192	-3.51544	0.280809	0.827409	-0.347305	-0.676669	14.1081	14.4554	13.7382	Q01813	PFKAP_HUMAN	PFKP	PFKP PFKF	ATP-dependent 6-phosphofructokinase, platelet type (ATP-PFK) (PFK-P) (EC 2.7.1.11) (6-phosphofructokinase type C) (Phosphofructo-1-kinase isozyme C) (PFK-C) (Phosphohexokinase)
17.4314	17.3097	17.3922	17.5828	17.571	17.0921	17.303	17.2277	17.3717	17.5189	17.3651	17.3674	sp				151	288	0.12924	0.858372	0.0293579	0.343963	0.0713695	0.961096	-0.0253644	-0.199503	17.3511	17.3764	17.4058	P62277	RS13_HUMAN	RPS13	RPS13	40S ribosomal protein S13 (Small ribosomal subunit protein uS15)
18.1632	18.6905	17.2109	17.6861	18.1447	18.6454	17.3778	17.8745	17.8293	18.0008	17.9475	18.1084	sp				241	289	1.45399	0.127555	0.434162	2.70892	2.21832	0.183414	0.873626	4.14437	18.4109	17.5373	17.9715	P78417	GSTO1_HUMAN	GSTO1	GSTO1 GSTTLP28	Glutathione S-transferase omega-1 (GSTO-1) (EC 2.5.1.18) (Glutathione S-transferase omega 1-1) (GSTO 1-1) (Glutathione-dependent dehydroascorbate reductase) (EC 1.8.5.1) (Monomethylarsonic acid reductase) (MMA(V) reductase) (EC 1.20.4.2) (S-(Phenacyl)glutathione reductase) (SPG-R)
16.4793	14.9966	16.5695	16.0787	16.5966	15.8546	16.7014	16.0948	16.7055	16.6723	16.529	16.642	tr				647	290	0.836396	0.323928	0.276095	1.67104	0.420384	0.751737	-0.379329	-0.947739	15.9818	16.3611	16.6372	A0A0D9SG12	A0A0D9SG12_HUMAN	DDX3X	DDX3X	ATP-dependent RNA helicase DDX3X
15.201	15.1149	14.6419	15.7674	16.0925	15.469	15.5946	15.1669	15.9682	16.0323	15.5704	15.4241	sp				277	291	0.771913	0.357082	0.456048	1.56302	0.210264	0.870501	0.176677	0.528348	15.4694	15.2927	15.7487	P47756-2	CAPZB_HUMAN	CAPZB	CAPZB	F-actin-capping protein subunit beta (CapZ beta)
16.6655	16.0939	16.7056	16.9711	14.9026	16.9267	17.4695	17.6898	17.8192	17.9957	17.8346	18.0425	sp				532	292	1.66112	0.0935668	0.71397	3.07431	1.10068	0.43723	-1.06183	-2.11058	16.1472	17.209	17.923	P05362	ICAM1_HUMAN	ICAM1	ICAM1	Intercellular adhesion molecule 1 (ICAM-1) (Major group rhinovirus receptor) (CD antigen CD54)
16.973	18.1428	16.932	16.7833	17.1004	17.5635	17.1406	17.2551	17.9309	17.9173	17.745	17.9315	tr			WM3734_MCU1_WM3734_PLKO	186	293	3.5155	0.00602476	0.853437	7.43342	0.712637	0.594007	0.417177	1.46296	17.4449	17.0277	17.8812	I3L504	I3L504_HUMAN	EIF5A	EIF5A	Eukaryotic translation initiation factor 5A-1
14.9087	15.1824	14.7008	10.3063	15.4072	15.3044	14.8647	15.0549	15.0627	15.0316	15.0931	14.9489	tr				423	294	0.52502	0.502374	1.30241	1.13797	0.604937	0.646775	1.46899	1.27834	15.2007	13.7317	15.0341	R4GNH3	R4GNH3_HUMAN	PSMC3	PSMC3	26S proteasome regulatory subunit 6A
16.8526	15.6343	16.3188	16.5371	16.9505	15.9726	16.7487	16.4506	16.496	16.2878	16.4101	16.1335	tr				195	295	0.745996	0.369392	-0.181954	-1.51938	0.187488	0.88285	-0.16133	-0.47825	16.3525	16.5138	16.3319	H0YEN5	H0YEN5_HUMAN	RPS2	RPS2	40S ribosomal protein S2 (Fragment)
15.2539	14.7769	15.0323	15.4029	14.2167	14.9858	15.2374	15.4152	15.2052	15.4502	14.591	15.4367	tr				499	296	0.1789	0.805084	-0.10113	-0.459035	1.00494	0.471577	-0.46361	-1.95138	14.8083	15.2719	15.1708	H7C3A1	H7C3A1_HUMAN	SRRT	SRRT	Serrate RNA effector molecule homolog (Fragment)
17.417	16.8387	17.2748	17.3312	17.7572	17.1762	16.802	17.3851	16.8332	16.6244	16.86	16.8432	sp				217	297	1.51386	0.116351	-0.408085	-2.81314	0.161791	0.902001	0.0990109	0.420182	17.2973	17.1983	16.7902	P62906	RL10A_HUMAN	RPL10A	RPL10A NEDD6	60S ribosomal protein L10a (CSA-19) (Large ribosomal subunit protein uL1) (Neural precursor cell expressed developmentally down-regulated protein 6) (NEDD-6)
16.4258	15.3977	16.5528	15.8815	16.2487	15.5395	15.9194	15.932	15.3577	15.4251	15.5926	15.1951	sp				543	298	2.02587	0.0546004	-0.678834	-3.75791	0.224476	0.860369	-0.168529	-0.559018	15.9029	16.0714	15.3926	Q99832	TCPH_HUMAN	CCT7	CCT7 CCTH NIP7-1	T-complex protein 1 subunit eta (TCP-1-eta) (CCT-eta) (HIV-1 Nef-interacting protein) [Cleaved into: T-complex protein 1 subunit eta, N-terminally processed]
14.3659	13.2174	14.1766	13.1122	12.8351	13.901	12.7552	14.18	13.7777	13.7838	14.4831	13.6464	sp				1012	299	0.388992	0.615208	0.366759	0.888801	0.0160981	0.990443	0.0238574	0.0475588	13.5798	13.556	13.9227	Q9NSE4	SYIM_HUMAN	IARS2	IARS2	Isoleucine--tRNA ligase, mitochondrial (EC 6.1.1.5) (Isoleucyl-tRNA synthetase) (IleRS)
11.5598	12.203	12.8438	12.4029	11.6873	12.2968	12.7244	12.7401	13.358	9.81746	13.2307	11.775	sp				746	300	0.323222	0.665052	-0.632494	-0.76172	1.93424	0.240926	-0.741079	-3.58059	11.9367	12.6778	12.0453	Q96TA1	NIBL1_HUMAN	FAM129B	FAM129B C9orf88	Niban-like protein 1 (Meg-3) (Melanoma invasion by ERK) (MINERVA) (Protein FAM129B)
16.1124	14.7941	15.9759	15.9038	16.4775	15.4846	16.1345	15.8169	15.6302	15.0585	15.5209	15.7014	tr				2162	301	1.62518	0.0986497	-0.480012	-3.00989	0.263066	0.844627	-0.24061	-0.640238	15.7171	15.9578	15.4777	F8VPD4	F8VPD4_HUMAN	CAD	CAD	CAD protein
14.7057	14.5327	14.5922	15.0211	14.889	15.7719	15.0692	15.2037	15.5219	15.5996	15.5117	15.4026	sp			WM3734_MCU1_WM3734_PLKO	295	302	2.09087	0.0495473	0.537415	3.88623	0.00355802	0.999493	0.00325704	0.0106593	14.9748	14.9715	15.509	P54920	SNAA_HUMAN	NAPA	NAPA SNAPA	Alpha-soluble NSF attachment protein (SNAP-alpha) (N-ethylmaleimide-sensitive factor attachment protein alpha)
17.9685	16.96	18.1061	17.876	17.8413	16.5689	17.9486	17.9287	17.0908	16.6094	17.0061	17.0769	sp	+		WM3734_MCU1_WM3734_PLKO	380	303	3.75698	0.00457138	-1.01902	-8.21986	0.935111	0.496634	-0.630175	-1.8354	17.3347	17.9649	16.9458	O00154	BACH_HUMAN	ACOT7	ACOT7 BACH	Cytosolic acyl coenzyme A thioester hydrolase (EC 3.1.2.2) (Acyl-CoA thioesterase 7) (Brain acyl-CoA hydrolase) (BACH) (CTE-IIa) (CTE-II) (Long chain acyl-CoA thioester hydrolase)
15.812	15.9673	15.3999	15.35	15.5236	15.4433	15.2785	15.2155	15.9668	16.0791	16.0228	16.1264	sp			WM3734_MCU1_WM3734_PLKO	583	304	5.05842	0.000873111	0.737789	13.8713	1.56912	0.334267	0.375599	2.9103	15.6866	15.311	16.0488	Q8N1G4	LRC47_HUMAN	LRRC47	LRRC47 KIAA1185	Leucine-rich repeat-containing protein 47
15.2818	14.7623	14.9329	15.2824	15.6769	14.713	15.6718	15.4262	14.9104	14.8064	14.9841	15.0175	sp				1042	305	1.31593	0.157158	-0.398791	-2.4722	0.340708	0.789075	-0.219864	-0.796033	15.1085	15.3284	14.9296	P16615	AT2A2_HUMAN	ATP2A2	ATP2A2 ATP2B	Sarcoplasmic/endoplasmic reticulum calcium ATPase 2 (SERCA2) (SR Ca(2+)-ATPase 2) (EC 3.6.3.8) (Calcium pump 2) (Calcium-transporting ATPase sarcoplasmic reticulum type, slow twitch skeletal muscle isoform) (Endoplasmic reticulum class 1/2 Ca(2+) ATPase)
17.0808	17.3503	16.5067	16.3218	17.562	16.7416	16.9836	16.3754	17.0152	16.63	16.8946	16.9883	sp				256	306	0.98683	0.262805	0.335125	1.92131	1.47054	0.34205	0.636789	2.73762	17.1837	16.5469	16.882	P30048	PRDX3_HUMAN	PRDX3	PRDX3 AOP1	Thioredoxin-dependent peroxide reductase, mitochondrial (EC 1.11.1.15) (Antioxidant protein 1) (AOP-1) (HBC189) (Peroxiredoxin III) (Prx-III) (Peroxiredoxin-3) (Protein MER5 homolog)
11.4383	9.43121	8.92505	12.7599	10.8373	12.4911	13.5482	9.41897	13.1033	9.7075	9.79334	8.5383	tr				464	307	0.232367	0.75335	-0.87742	-0.575863	0.0293426	0.985144	-0.113558	-0.0854705	11.0495	11.163	10.2856	B7Z645	B7Z645_HUMAN	SYNCRIP	SYNCRIP hCG_401112	Synaptotagmin binding, cytoplasmic RNA interacting protein, isoform CRA_b (cDNA FLJ50849, highly similar to Heterogeneous nuclear ribonucleoprotein Q)
15.2912	14.0526	15.4876	14.9214	15.1652	13.1825	15.4622	15.4457	14.2581	14.678	14.3359	14.0105	sp	+		WM3734_MCU1_WM3734_PLKO	977	308	2.69771	0.020273	-1.00861	-5.20463	0.886318	0.524007	-0.906384	-1.75427	14.4229	15.3292	14.3206	O95782	AP2A1_HUMAN	AP2A1	AP2A1 ADTAA CLAPA1	AP-2 complex subunit alpha-1 (100 kDa coated vesicle protein A) (Adaptor protein complex AP-2 subunit alpha-1) (Adaptor-related protein complex 2 subunit alpha-1) (Alpha-adaptin A) (Alpha1-adaptin) (Clathrin assembly protein complex 2 alpha-A large chain) (Plasma membrane adaptor HA2/AP2 adaptin alpha A subunit)
15.1252	14.6236	15.6246	15.2971	15.2028	15.1394	15.7478	15.4682	15.5271	14.6796	15.2119	14.9344	tr				417	309	1.12903	0.206812	-0.44614	-2.15786	1.66684	0.320767	-0.511678	-3.08461	15.0227	15.5344	15.0883	E7ES33	E7ES33_HUMAN	43350	43350	Septin-7
15.9613	15.5353	16.5022	16.6017	15.7595	14.6524	16.7839	16.551	15.9792	15.8551	15.9111	15.9763	tr			WM3734_MCU1_WM3734_PLKO	498	310	4.22422	0.00253314	-0.679294	-9.94781	2.06836	0.216523	-1.13257	-3.84154	15.4771	16.6097	15.9304	F8W809	F8W809_HUMAN	TXNRD1	TXNRD1	Thioredoxin reductase 1, cytoplasmic
17.6614	17.8078	17.511	17.8543	17.7721	18.1589	17.4016	17.5647	18.0083	18.1543	18.0118	18.1751	sp			WM3734_MCU1_WM3734_PLKO	213	311	2.49411	0.0282012	0.504468	4.73575	0.942621	0.491836	0.267163	1.84788	17.8501	17.5829	18.0874	P48047	ATPO_HUMAN	ATP5PO	ATP5PO ATP5O ATPO	ATP synthase subunit O, mitochondrial (ATP synthase peripheral stalk subunit OSCP) (Oligomycin sensitivity conferral protein) (OSCP)
11.8048	13.3082	12.8636	13.5267	11.597	13.0397	13.4676	12.8248	13.5474	12.5068	13.5092	13.5068	sp			1205LU_MCU1_1205LU_PLKO	394	312	0.11356	0.87212	0.0968413	0.306046	0.76924	0.569757	-0.733271	-1.55852	12.4374	13.1707	13.2675	Q92597	NDRG1_HUMAN	NDRG1	NDRG1 CAP43 DRG1 RTP	Protein NDRG1 (Differentiation-related gene 1 protein) (DRG-1) (N-myc downstream-regulated gene 1 protein) (Nickel-specific induction protein Cap43) (Reducing agents and tunicamycin-responsive protein) (RTP) (Rit42)
12.9172	14.297	12.9319	12.9681	13.6252	13.2077	12.5699	13.9236	13.4987	12.3441	13.7843	13.8108	tr				462	313	0.233902	0.753546	0.261119	0.579125	0.444793	0.735513	0.413424	0.99291	13.5118	13.0984	13.3595	A0A0A0MSK5	A0A0A0MSK5_HUMAN	TOR1AIP1	TOR1AIP1	Torsin-1A-interacting protein 1
16.8363	15.9939	16.1535	16.3768	15.9075	16.118	15.8998	16.5775	16.8025	16.2569	16.3845	16.7151	sp				796	314	0.717702	0.382214	0.287844	1.47154	0.0518187	0.971018	-0.0379586	-0.147557	16.2139	16.2519	16.5397	Q96QK1	VPS35_HUMAN	VPS35	VPS35 MEM3 TCCCTA00141	Vacuolar protein sorting-associated protein 35 (hVPS35) (Maternal-embryonic 3) (Vesicle protein sorting 35)
17.0343	17.1287	16.9495	16.9723	17.1691	17.0587	16.7885	16.769	17.119	16.9459	17.0012	17.0132	sp				192	315	1.2379	0.175325	0.150009	2.34027	2.00286	0.234286	0.227891	3.71299	17.0977	16.8698	17.0198	P63000	RAC1_HUMAN	RAC1	RAC1 TC25 MIG5	Ras-related C3 botulinum toxin substrate 1 (Cell migration-inducing gene 5 protein) (Ras-like protein TC25) (p21-Rac1)
9.65319	12.4121	12.0698	11.4767	11.0017	12.1154	11.8964	12.1088	12.5026	12.6043	12.8484	12.8458	tr			WM3734_MCU1_WM3734_PLKO	535	316	2.52664	0.0268623	0.812346	4.80871	0.406581	0.760068	-0.592339	-0.921947	11.2956	11.8879	12.7003	K7ELL7	K7ELL7_HUMAN	PRKCSH	PRKCSH	Glucosidase 2 subunit beta
14.4367	15.3526	14.4723	15.2549	14.826	15.6514	13.7861	14.8453	14.4405	14.578	15.0673	15.1082	sp				309	317	0.238265	0.749433	0.208877	0.588371	0.534788	0.682673	0.477033	1.15532	15.0666	14.5896	14.7985	Q15785	TOM34_HUMAN	TOMM34	TOMM34 URCC3	Mitochondrial import receptor subunit TOM34 (hTom34) (Translocase of outer membrane 34 kDa subunit)
15.0901	16.3955	14.3332	14.4442	15.1581	16.326	14.7728	14.891	15.6705	15.4213	15.4543	15.3093	sp			WM3734_MCU1_WM3734_PLKO	434	318	2.86267	0.0159558	0.853559	5.60705	1.60278	0.323511	1.13209	2.96996	15.7424	14.6103	15.4639	O60664	PLIN3_HUMAN	PLIN3	PLIN3 M6PRBP1 TIP47	Perilipin-3 (47 kDa mannose 6-phosphate receptor-binding protein) (47 kDa MPR-binding protein) (Cargo selection protein TIP47) (Mannose-6-phosphate receptor-binding protein 1) (Placental protein 17) (PP17)
18.6155	19.2236	18.4452	18.8953	18.8426	19.2276	18.7018	18.9546	18.9012	18.9452	18.9789	18.6842	sp				218	319	0.430372	0.576694	0.128114	0.966288	0.562515	0.672891	0.228097	1.20427	18.9773	18.7492	18.8773	Q15907	RB11B_HUMAN	RAB11B	RAB11B YPT3	Ras-related protein Rab-11B (GTP-binding protein YPT3)
16.6811	17.5843	17.1772	17.4019	16.6793	18.0029	17.2763	17.6976	17.7629	17.4549	17.345	17.3377	sp			1205LU_MCU1_1205LU_PLKO	529	320	0.232833	0.753684	0.0868506	0.576854	0.166461	0.897195	-0.151329	-0.430866	17.2369	17.3883	17.4751	P52292	IMA1_HUMAN	KPNA2	KPNA2 RCH1 SRP1	Importin subunit alpha-1 (Karyopherin subunit alpha-2) (RAG cohort protein 1) (SRP1-alpha)
13.2023	13.4965	14.1458	14.428	14.7177	13.7817	13.4516	14.0815	14.4992	14.4998	14.8095	14.2332	sp				510	321	1.05742	0.231728	0.483683	2.0386	0.237345	0.851897	-0.227175	-0.586424	13.7995	14.0267	14.5104	P07954-2	FUMH_HUMAN	FH	FH	Fumarate hydratase, mitochondrial (Fumarase) (EC 4.2.1.2)
17.9552	18.4044	17.9923	18.2799	17.8648	18.5201	18.0025	18.2178	18.4054	18.3742	18.2543	18.3596	sp				365	322	1.50171	0.11912	0.225248	2.79189	0.133241	0.921377	0.0629892	0.353505	18.1861	18.1231	18.3484	Q15366-6	PCBP2_HUMAN	PCBP2	PCBP2	Poly(rC)-binding protein 2 (Alpha-CP2) (Heterogeneous nuclear ribonucleoprotein E2) (hnRNP E2)
17.3614	16.2006	17.3079	16.9556	17.2378	16.3311	16.8889	15.7991	16.0449	15.9903	16.028	15.3171	sp				403	323	1.27805	0.165765	-0.892812	-2.40801	0.0349141	0.981727	0.0448518	0.101114	16.7827	16.7379	15.8451	P39023	RL3_HUMAN	RPL3	RPL3 OK/SW-cl.32	60S ribosomal protein L3 (HIV-1 TAR RNA-binding protein B) (TARBP-B) (Large ribosomal subunit protein uL3)
14.1137	15.2965	14.5655	14.9813	15.2766	14.8531	15.0317	14.1273	15.0106	14.9223	15.0205	14.9614	sp				271	324	0.690749	0.398262	0.302229	1.42577	0.243575	0.847845	0.208527	0.599573	14.885	14.6765	14.9787	Q9Y5M8	SRPRB_HUMAN	SRPRB	SRPRB PSEC0230	Signal recognition particle receptor subunit beta (SR-beta) (Protein APMCF1)
17.5101	17.421	17.2236	17.5923	17.0816	17.4908	16.7897	17.3579	17.543	17.9031	17.7408	16.8001	sp				263	325	0.375755	0.625369	0.255871	0.863639	0.286776	0.830016	0.134998	0.688803	17.3759	17.2409	17.4968	P25786	PSA1_HUMAN	PSMA1	PSMA1 HC2 NU PROS30 PSC2	Proteasome subunit alpha type-1 (EC 3.4.25.1) (30 kDa prosomal protein) (PROS-30) (Macropain subunit C2) (Multicatalytic endopeptidase complex subunit C2) (Proteasome component C2) (Proteasome nu chain)
17.4556	18.4708	17.682	17.9726	17.4653	18.5064	17.6413	17.9084	17.8381	17.7457	17.6472	17.7677	sp				307	326	0.227253	0.757681	-0.051393	-0.564961	0.22645	0.857927	0.173477	0.563243	17.9745	17.8011	17.7497	Q96AG4	LRC59_HUMAN	LRRC59	LRRC59 PRO1855	Leucine-rich repeat-containing protein 59 (Ribosome-binding protein p34) (p34) [Cleaved into: Leucine-rich repeat-containing protein 59, N-terminally processed]
13.1954	14.2056	13.9008	14.8158	13.3855	14.8644	13.291	14.2539	13.6573	13.6628	14.2129	14.5013	sp				906	327	0.0521998	0.94165	-0.0567908	-0.148586	0.113086	0.936148	-0.152687	-0.304888	13.9127	14.0654	14.0086	P35221	CTNA1_HUMAN	CTNNA1	CTNNA1	Catenin alpha-1 (Alpha E-catenin) (Cadherin-associated protein) (Renal carcinoma antigen NY-REN-13)
14.9714	16.0126	14.2183	15.464	15.3085	15.6497	14.8417	14.9105	15.402	15.9425	15.6467	15.7407	sp				587	328	1.59751	0.102625	0.824391	2.9606	0.943143	0.493751	0.626938	1.84875	15.4855	14.8586	15.683	P46060	RAGP1_HUMAN	RANGAP1	RANGAP1 KIAA1835 SD	Ran GTPase-activating protein 1 (RanGAP1)
17.6704	17.1856	17.6978	17.5422	17.6861	17.2386	17.7077	17.5641	17.4896	17.5247	17.4821	17.5291	sp				244	329	1.44681	0.128857	-0.121549	-2.69648	0.610762	0.64309	-0.182752	-1.28845	17.4452	17.6279	17.5064	P09417	DHPR_HUMAN	QDPR	QDPR DHPR SDR33C1	Dihydropteridine reductase (EC 1.5.1.34) (HDHPR) (Quinoid dihydropteridine reductase) (Short chain dehydrogenase/reductase family 33C member 1)
15.7798	16.9097	15.795	16.0378	15.5128	16.5442	15.2719	16.2738	16.714	16.7725	16.3665	16.271	tr				451	330	1.48745	0.121205	0.686379	2.76704	0.383138	0.774804	0.34202	0.877698	16.1866	15.8446	16.531	A0A0U1RR22	A0A0U1RR22_HUMAN	PACSIN2	PACSIN2	Protein kinase C and casein kinase substrate in neurons protein 2 (Fragment)
17.351	16.7094	17.4561	17.4429	17.0998	16.558	17.5014	17.5201	17.6154	17.4066	17.0371	17.4383	sp				397	331	0.37451	0.624978	-0.105764	-0.861262	1.63439	0.325659	-0.550563	-3.02635	16.9296	17.4801	17.3744	Q9BWD1	THIC_HUMAN	ACAT2	ACAT2 ACTL	Acetyl-CoA acetyltransferase, cytosolic (EC 2.3.1.9) (Acetyl-CoA transferase-like protein) (Cytosolic acetoacetyl-CoA thiolase)
13.7407	13.9546	13.2852	14.0581	13.3146	13.9092	12.1736	14.3785	14.5619	14.2988	13.8317	14.2582	sp				324	332	0.727683	0.378421	0.763812	1.48844	0.197415	0.876942	0.255934	0.500234	13.7298	13.4738	14.2377	Q9NUQ9	FA49B_HUMAN	FAM49B	FAM49B BM-009	Protein FAM49B (L1)
15.8657	16.1834	14.7052	15.8338	15.5504	15.8923	15.2085	15.6653	15.2763	15.3848	15.5266	15.4285	sp				494	333	0.0702537	0.919407	0.0508063	0.196586	0.930598	0.49435	0.519699	1.82791	15.8729	15.3532	15.4041	Q99615	DNJC7_HUMAN	DNAJC7	DNAJC7 TPR2 TTC2	DnaJ homolog subfamily C member 7 (Tetratricopeptide repeat protein 2) (TPR repeat protein 2)
15.3798	15.421	16.2646	15.9632	15.5684	15.3125	16.3664	16.2532	16.4715	16.4124	16.4142	16.4876	sp				504	334	1.41405	0.136633	0.234567	2.63994	3.61246	0.0592073	-0.791415	-7.74121	15.4204	16.2118	16.4464	Q16401	PSMD5_HUMAN	PSMD5	PSMD5 KIAA0072	26S proteasome non-ATPase regulatory subunit 5 (26S protease subunit S5 basic) (26S proteasome subunit S5B)
16.9906	16.6335	15.665	16.4907	16.6408	16.6505	16.2125	16.6059	16.6151	16.7968	16.5539	16.8233	sp				454	335	1.07134	0.22761	0.453733	2.06175	1.11574	0.43797	0.485295	2.13568	16.7288	16.2435	16.6973	P36551	HEM6_HUMAN	CPOX	CPOX CPO CPX	Oxygen-dependent coproporphyrinogen-III oxidase, mitochondrial (COX) (Coprogen oxidase) (Coproporphyrinogenase) (EC 1.3.3.3)
14.6116	15.8247	15.3688	14.5641	15.725	15.8613	15.2656	15.6332	15.9046	15.3575	15.2481	15.8396	sp				798	336	0.642957	0.426435	0.379504	1.34402	0.338088	0.789029	0.297707	0.790917	15.5056	15.2079	15.5874	P05556	ITB1_HUMAN	ITGB1	ITGB1 FNRB MDF2 MSK12	Integrin beta-1 (Fibronectin receptor subunit beta) (Glycoprotein IIa) (GPIIA) (VLA-4 subunit beta) (CD antigen CD29)
16.5986	14.5258	16.3912	16.2801	16.4176	15.6579	16.3218	16.3802	16.7533	16.515	16.3587	16.6118	sp				309	337	1.32572	0.154842	0.216388	2.48883	0.532713	0.685	-0.543345	-1.15164	15.8	16.3433	16.5597	P67775	PP2AA_HUMAN	PPP2CA	PPP2CA	Serine/threonine-protein phosphatase 2A catalytic subunit alpha isoform (PP2A-alpha) (EC 3.1.3.16) (Replication protein C) (RP-C)
16.3541	15.6925	16.1714	16.2045	16.8439	15.126	16.0786	15.585	15.1648	14.7179	15.3854	14.8861	sp			WM3734_MCU1_WM3734_PLKO	1010	338	2.4802	0.0282413	-0.971323	-4.70476	0.00478204	0.997864	-0.00575995	-0.0143065	16.0041	16.0099	15.0386	P22102	PUR2_HUMAN	GART	GART PGFT PRGS	Trifunctional purine biosynthetic protein adenosine-3 [Includes: Phosphoribosylamine--glycine ligase (EC 6.3.4.13) (Glycinamide ribonucleotide synthetase) (GARS) (Phosphoribosylglycinamide synthetase);Phosphoribosylformylglycinamidine cyclo-ligase (EC 6.3.3.1) (AIR synthase) (AIRS) (Phosphoribosyl-aminoimidazole synthetase);Phosphoribosylglycinamide formyltransferase (EC 2.1.2.2) (5'-phosphoribos…
14.7013	15.9366	15.077	14.9777	15.9942	15.86	14.9087	15.0718	15.3333	15.1452	15.269	15.1875	tr				655	339	2.07824	0.0502858	0.224955	3.86113	1.0188	0.468605	0.614255	1.97441	15.623	15.0088	15.2337	E9PEB5	E9PEB5_HUMAN	FUBP1	FUBP1	Far upstream element-binding protein 1
17.4401	16.7941	17.1895	16.7291	17.5901	16.4813	16.9189	16.5624	16.1856	15.7228	16.1449	16.3559	tr			WM3734_MCU1_WM3734_PLKO	188	340	2.11237	0.0476685	-0.747657	-3.92916	0.325588	0.796747	0.226417	0.766387	17.0764	16.85	16.1023	Q5JR95	Q5JR95_HUMAN	RPS8	RPS8	40S ribosomal protein S8
15.4795	15.1028	15.6617	15.6964	15.2223	15.6991	15.5389	15.2787	16.1167	15.814	15.8237	16.1835	sp				468	341	1.76196	0.0802603	0.440555	3.25764	0.463676	0.727019	-0.168012	-1.0275	15.3759	15.5439	15.9845	Q96HE7	ERO1A_HUMAN	ERO1A	ERO1A ERO1L UNQ434/PRO865	ERO1-like protein alpha (ERO1-L) (ERO1-L-alpha) (EC 1.8.4.-) (Endoplasmic oxidoreductin-1-like protein) (Endoplasmic reticulum oxidoreductase alpha) (Oxidoreductin-1-L-alpha)
16.2263	15.0015	15.4703	15.8008	15.961	14.8636	15.9091	15.797	15.1185	15.0232	14.5166	14.5716	sp			WM3734_MCU1_WM3734_PLKO	913	342	2.68964	0.020531	-0.936839	-5.18548	0.269622	0.839627	-0.23121	-0.653762	15.5131	15.7443	14.8075	Q99613	EIF3C_HUMAN	EIF3C	EIF3C EIF3S8	Eukaryotic translation initiation factor 3 subunit C (eIF3c) (Eukaryotic translation initiation factor 3 subunit 8) (eIF3 p110)
15.6125	14.1384	14.0848	13.601	15.0846	14.0467	13.8085	14.1108	12.9069	12.667	12.7614	12.605	sp	+		WM3734_MCU1_WM3734_PLKO	472	343	3.82598	0.00415557	-1.16619	-8.45718	1.07053	0.446899	0.819314	2.06039	14.7206	13.9013	12.7351	P02533	K1C14_HUMAN	KRT14	KRT14	Keratin, type I cytoskeletal 14 (Cytokeratin-14) (CK-14) (Keratin-14) (K14)
13.971	13.1175	11.4427	14.7635	14.7487	12.5572	14.3755	13.3016	13.0171	13.2669	12.489	11.1815	sp				406	344	0.515091	0.508947	-0.982237	-1.12027	0.0506058	0.970607	0.127752	0.144273	13.5986	13.4708	12.4886	P62195	PRS8_HUMAN	PSMC5	PSMC5 SUG1	26S proteasome regulatory subunit 8 (26S proteasome AAA-ATPase subunit RPT6) (Proteasome 26S subunit ATPase 5) (Proteasome subunit p45) (Thyroid hormone receptor-interacting protein 1) (TRIP1) (p45/SUG)
14.7208	16.0838	15.3607	15.5554	15.2031	15.9297	15.3388	15.6736	15.832	15.1293	15.1909	15.2891	sp				240	345	0.281596	0.702973	-0.121792	-0.678272	0.00226633	0.997144	0.00223565	0.00679963	15.4844	15.4821	15.3603	Q96C19	EFHD2_HUMAN	EFHD2	EFHD2 SWS1	EF-hand domain-containing protein D2 (Swiprosin-1)
13.4116	13.4285	14.3061	13.2853	13.5776	13.9188	13.4302	12.9079	14.0232	14.5001	13.9976	14.2198	sp				1011	346	1.16115	0.19691	0.702811	2.21151	0.119099	0.931943	0.101724	0.319535	13.5841	13.4824	14.1852	Q86W92-2	LIPB1_HUMAN	PPFIBP1	PPFIBP1 KIAA1230	Liprin-beta-1 (Protein tyrosine phosphatase receptor type f polypeptide-interacting protein-binding protein 1) (PTPRF-interacting protein-binding protein 1) (hSGT2)
15.8214	15.0566	15.7243	15.6348	15.8876	15.129	15.6552	15.7829	14.7666	15.0478	14.7519	15.2518	sp			WM3734_MCU1_WM3734_PLKO	211	347	3.00143	0.0131195	-0.74477	-5.96257	0.454182	0.727682	-0.225637	-1.01015	15.4737	15.6993	14.9545	P26373	RL13_HUMAN	RPL13	RPL13 BBC1 OK/SW-cl.46	60S ribosomal protein L13 (Breast basic conserved protein 1) (Large ribosomal subunit protein eL13)
13.8152	13.9232	14.5114	14.3304	14.4097	13.8603	14.5142	14.3971	14.8275	14.0758	14.3735	13.6257	sp				2061	348	0.357339	0.63904	-0.212655	-0.8283	1.62584	0.32673	-0.436194	-3.01108	14.0021	14.4383	14.2256	Q9NZM1	MYOF_HUMAN	MYOF	MYOF FER1L3 KIAA1207	Myoferlin (Fer-1-like protein 3)
14.939	15.3257	14.8007	15.4635	14.9631	15.0937	15.1736	15.1035	14.6828	14.7169	15.1095	14.638	sp				1609	349	1.03464	0.241202	-0.348499	-2.00073	0.126892	0.926068	-0.0549238	-0.338336	15.0804	15.1353	14.7868	P11047	LAMC1_HUMAN	LAMC1	LAMC1 LAMB2	Laminin subunit gamma-1 (Laminin B2 chain) (Laminin-1 subunit gamma) (Laminin-10 subunit gamma) (Laminin-11 subunit gamma) (Laminin-2 subunit gamma) (Laminin-3 subunit gamma) (Laminin-4 subunit gamma) (Laminin-6 subunit gamma) (Laminin-7 subunit gamma) (Laminin-8 subunit gamma) (Laminin-9 subunit gamma) (S-laminin subunit gamma) (S-LAM gamma)
16.7883	16.965	16.5403	17.4604	15.6601	16.4287	17.0273	17.4304	16.752	16.7727	16.7512	16.8045	sp			1205LU_MCU1_1205LU_PLKO	353	350	0.791974	0.345693	-0.344505	-1.5967	0.922188	0.499063	-0.654092	-1.81393	16.4605	17.1146	16.7701	P22626	ROA2_HUMAN	HNRNPA2B1	HNRNPA2B1 HNRPA2B1	Heterogeneous nuclear ribonucleoproteins A2/B1 (hnRNP A2/B1)
15.3852	14.1782	14.7967	14.0919	15.8447	13.7467	14.109	14.5805	13.7841	14.0201	14.4368	14.5867	sp				1512	351	0.310082	0.676006	-0.18758	-0.735659	0.318221	0.806374	0.394192	0.75183	14.7887	14.3945	14.2069	P07814	SYEP_HUMAN	EPRS	EPRS GLNS PARS QARS QPRS PIG32	Bifunctional glutamate/proline--tRNA ligase (Bifunctional aminoacyl-tRNA synthetase) (Cell proliferation-inducing gene 32 protein) (Glutamatyl-prolyl-tRNA synthetase) [Includes: Glutamate--tRNA ligase (EC 6.1.1.17) (Glutamyl-tRNA synthetase) (GluRS);Proline--tRNA ligase (EC 6.1.1.15) (Prolyl-tRNA synthetase)]
15.5836	15.7437	15.5451	16.0539	16.022	15.7944	15.5555	15.8503	16.1234	15.9316	16.0989	16.155	tr				416	352	1.30451	0.158314	0.326041	2.45281	0.0819377	0.947471	0.0346982	0.226865	15.7859	15.7512	16.0772	J3KQ32	J3KQ32_HUMAN	OLA1	OLA1	Obg-like ATPase 1
15.087	15.3236	15.0474	14.755	15.1511	15.8999	14.5753	14.7933	15.5258	14.1902	15.3427	15.2585	sp				550	353	0.397218	0.607438	0.286553	0.904342	1.47149	0.343346	0.572662	2.73927	15.3654	14.7927	15.0793	Q14247	SRC8_HUMAN	CTTN	CTTN EMS1	Src substrate cortactin (Amplaxin) (Oncogene EMS1)
13.9711	14.8534	14.5542	14.9417	13.5209	15.0434	14.6087	15.0607	13.7088	14.7048	14.6654	14.7332	sp			1205LU_MCU1_1205LU_PLKO	522	354	0.570264	0.470871	-0.338263	-1.21787	0.539073	0.680659	-0.444109	-1.16292	14.3472	14.7913	14.4531	Q13596	SNX1_HUMAN	SNX1	SNX1	Sorting nexin-1
16.6814	15.4686	16.1729	15.8009	16.2668	15.1913	16.2375	16.2665	15.6147	15.1792	15.2081	15.5417	sp			WM3734_MCU1_WM3734_PLKO	511	355	2.48336	0.0284654	-0.733522	-4.7118	0.24401	0.847738	-0.217442	-0.600489	15.902	16.1195	15.3859	P48444	COPD_HUMAN	ARCN1	ARCN1 COPD	Coatomer subunit delta (Archain) (Delta-coat protein) (Delta-COP)
11.0585	10.7939	11.328	11.9195	10.8076	11.7729	11.5476	12.2498	12.7067	11.8413	12.0627	12.4943	sp				362	356	0.923737	0.28955	0.515038	1.8165	1.11081	0.438534	-0.652981	-2.12747	11.1082	11.7612	12.2763	Q29940	1B59_HUMAN	HLA-B	HLA-B HLAB	HLA class I histocompatibility antigen, B-59 alpha chain (MHC class I antigen B*59)
13.7402	11.5302	14.4491	13.7845	14.1128	12.4239	14.2152	15.0137	14.5101	13.6764	14.4005	14.2142	tr				412	357	0.207935	0.780392	-0.16534	-0.52328	1.14114	0.433518	-1.41388	-2.17807	12.9518	14.3657	14.2003	H3BRG4	H3BRG4_HUMAN	UQCRC2	UQCRC2	Cytochrome b-c1 complex subunit 2, mitochondrial
16.2075	15.9999	16.7494	16.2277	16.1764	16.0311	16.2638	16.4151	16.3522	16.1708	16.1012	16.0398	sp				364	358	0.921565	0.290171	-0.248013	-1.81289	1.26867	0.399424	-0.310266	-2.39215	16.1037	16.414	16.166	P09972	ALDOC_HUMAN	ALDOC	ALDOC ALDC	Fructose-bisphosphate aldolase C (EC 4.1.2.13) (Brain-type aldolase)
15.0727	14.747	15.3751	15.3085	14.8583	14.0699	15.5274	15.3423	14.9226	15.5148	15.3552	15.6323	sp				318	359	0.0705328	0.919987	-0.0320883	-0.197317	1.70938	0.318802	-0.70136	-3.16157	14.687	15.3883	15.3562	Q92820	GGH_HUMAN	GGH	GGH	Gamma-glutamyl hydrolase (EC 3.4.19.9) (Conjugase) (GH) (Gamma-Glu-X carboxypeptidase)
12.355	13.5162	12.4235	12.871	13.1015	13.1759	12.6178	12.8576	13.2256	12.9582	12.0901	12.3475	sp				NaN	360	0.0455799	0.951946	-0.0370955	-0.13059	0.612341	0.643741	0.344707	1.29118	13.0372	12.6925	12.6554	Q70UQ0-4	IKIP_HUMAN	IKBIP	IKBIP	Inhibitor of nuclear factor kappa-B kinase-interacting protein
17.0266	17.9615	17.5194	17.8517	17.7525	18.0157	17.5361	17.69	17.991	17.9194	17.8006	17.9112	sp			1205LU_MCU1_1205LU_PLKO	152	361	1.58893	0.103436	0.256238	2.94536	0.0583891	0.968924	0.0397925	0.165216	17.6891	17.6493	17.9055	P62269	RS18_HUMAN	RPS18	RPS18 D6S218E	40S ribosomal protein S18 (Ke-3) (Ke3) (Small ribosomal subunit protein uS13)
14.4545	15.6725	15.5901	15.3941	15.1166	15.0782	14.5005	14.8511	15.4138	14.6793	15.122	15.4941	sp				357	362	0.111477	0.874562	0.093344	0.300947	0.0033382	0.998814	-0.00352573	-0.0100033	15.0804	15.084	15.1773	O00303	EIF3F_HUMAN	EIF3F	EIF3F EIF3S5	Eukaryotic translation initiation factor 3 subunit F (eIF3f) (Deubiquitinating enzyme eIF3f) (EC 3.4.19.12) (Eukaryotic translation initiation factor 3 subunit 5) (eIF-3-epsilon) (eIF3 p47)
17.1995	17.5454	17.9869	17.898	17.8785	17.3239	17.7469	17.9236	18.1817	18.2121	18.2044	18.1547	sp			WM3734_MCU1_WM3734_PLKO	474	363	2.90072	0.0153532	0.29935	5.70296	1.36482	0.366513	-0.402026	-2.55549	17.4868	17.8889	18.1882	P48637	GSHB_HUMAN	GSS	GSS	Glutathione synthetase (GSH synthetase) (GSH-S) (EC 6.3.2.3) (Glutathione synthase)
13.9626	14.8606	14.3227	13.8842	11.8982	13.5939	13.732	13.4305	13.017	14.3364	14.6432	14.6827	sp				434	364	0.319809	0.668645	0.327496	0.754974	0.15607	0.905583	-0.263493	-0.407014	13.5788	13.8423	14.1698	P09104	ENOG_HUMAN	ENO2	ENO2	Gamma-enolase (EC 4.2.1.11) (2-phospho-D-glycerate hydro-lyase) (Enolase 2) (Neural enolase) (Neuron-specific enolase) (NSE)
16.0937	16.7466	16.788	17.16	16.0914	16.7685	16.2525	15.7662	16.577	16.6718	16.6096	16.7129	sp				279	365	0.194004	0.791157	0.151144	0.492708	0.0657595	0.962039	-0.0666347	-0.18478	16.425	16.4917	16.6428	P54709	AT1B3_HUMAN	ATP1B3	ATP1B3	Sodium/potassium-transporting ATPase subunit beta-3 (Sodium/potassium-dependent ATPase subunit beta-3) (ATPB-3) (CD antigen CD298)
16.3398	15.8718	15.8437	15.8595	15.4568	15.7147	16.2669	16.7586	16.5213	16.2081	16.4867	16.4454	sp				480	366	0.463615	0.548758	0.233217	1.02739	0.550049	0.676814	-0.336394	-1.18232	15.8458	16.1822	16.4154	P31930	QCR1_HUMAN	UQCRC1	UQCRC1	Cytochrome b-c1 complex subunit 1, mitochondrial (Complex III subunit 1) (Core protein I) (Ubiquinol-cytochrome-c reductase complex core protein 1)
14.4539	15.9453	15.5557	15.8872	14.3629	15.8678	15.709	15.0224	15.6358	15.8325	15.8111	15.6829	sp				524	367	0.461222	0.550755	0.196993	1.02302	0.352404	0.785711	-0.386119	-0.818761	15.1575	15.5436	15.7406	Q13177	PAK2_HUMAN	PAK2	PAK2	Serine/threonine-protein kinase PAK 2 (EC 2.7.11.1) (Gamma-PAK) (PAK65) (S6/H4 kinase) (p21-activated kinase 2) (PAK-2) (p58) [Cleaved into: PAK-2p27 (p27);PAK-2p34 (p34) (C-t-PAK2)]
14.9288	14.0489	14.4881	14.9502	14.9738	14.3758	14.0348	14.0099	14.558	14.8803	14.7131	13.7224	sp				1338	368	0.105987	0.882163	0.0977087	0.287429	0.277249	0.82959	0.211067	0.669402	14.5818	14.3708	14.4685	O15067	PUR4_HUMAN	PFAS	PFAS KIAA0361	Phosphoribosylformylglycinamidine synthase (FGAM synthase) (FGAMS) (EC 6.3.5.3) (Formylglycinamide ribonucleotide amidotransferase) (FGAR amidotransferase) (FGAR-AT) (Formylglycinamide ribotide amidotransferase)
16.1866	17.8282	15.9161	17.0043	17.2909	18.1309	16.8927	17.0761	16.8729	15.8647	16.9058	16.8332	sp				261	369	0.10238	0.885996	-0.103117	-0.278487	0.592814	0.654048	0.636864	1.25727	17.3591	16.7223	16.6192	P12004	PCNA_HUMAN	PCNA	PCNA	Proliferating cell nuclear antigen (PCNA) (Cyclin)
15.6184	16.9433	15.3234	15.8455	16.3648	16.5285	15.6767	15.3246	15.2122	16.4118	16.2348	16.1864	tr				207	370	0.769491	0.358189	0.468726	1.55894	1.43917	0.352966	0.821173	2.68326	16.3637	15.5426	16.0113	F8W020	F8W020_HUMAN	NAP1L1	NAP1L1	Nucleosome assembly protein 1-like 1 (Fragment)
16.4648	16.926	16.9395	16.7368	17.1156	16.2002	16.5158	16.7669	16.6349	16.7624	16.4454	15.7591	sp				198	371	0.684248	0.402417	-0.33929	-1.4147	0.102179	0.936511	-0.0630627	-0.277987	16.6767	16.7397	16.4005	P32119	PRDX2_HUMAN	PRDX2	PRDX2 NKEFB TDPX1	Peroxiredoxin-2 (EC 1.11.1.15) (Natural killer cell-enhancing factor B) (NKEF-B) (PRP) (Thiol-specific antioxidant protein) (TSA) (Thioredoxin peroxidase 1) (Thioredoxin-dependent peroxide reductase 1)
13.9319	14.3638	12.7966	14.126	13.3558	13.8037	13.3313	13.0214	13.5879	13.8137	13.3697	13.1316	sp			1205LU_MCU1_1205LU_PLKO	540	372	0.189362	0.795603	0.156899	0.482419	0.75031	0.575833	0.544981	1.52665	13.8638	13.3188	13.4757	Q16610	ECM1_HUMAN	ECM1	ECM1	Extracellular matrix protein 1 (Secretory component p85)
15.0679	17.7456	16.269	16.8532	15.5632	17.585	16.3217	16.8308	16.5815	16.6399	16.6166	16.7412	sp				145	373	0.183878	0.802225	0.0761342	0.470196	0.0384849	0.982305	-0.0782454	-0.11105	16.4904	16.5687	16.6448	P39019	RS19_HUMAN	RPS19	RPS19	40S ribosomal protein S19 (Small ribosomal subunit protein eS19)
15.976	16.9963	15.549	15.9653	16.3897	16.9581	16.0601	16.2175	16.4214	16.6061	16.0567	16.6379	sp				385	374	1.31416	0.157499	0.482574	2.46919	1.17362	0.429603	0.632078	2.23238	16.58	15.948	16.4305	P35613-2	BASI_HUMAN	BSG	BSG UNQ6505/PRO21383	Basigin (5F7) (Collagenase stimulatory factor) (Extracellular matrix metalloproteinase inducer) (EMMPRIN) (Leukocyte activation antigen M6) (OK blood group antigen) (Tumor cell-derived collagenase stimulatory factor) (TCSF) (CD antigen CD147)
12.9269	13.511	13.6004	13.0993	14.8455	13.8791	14.2102	14.1522	14.3875	13.156	14.1538	14.337	sp				392	375	0.255439	0.731552	0.243031	0.62441	0.0177435	0.993312	0.0251091	0.0523263	13.7906	13.7655	14.0086	P51570	GALK1_HUMAN	GALK1	GALK1 GALK	Galactokinase (EC 2.7.1.6) (Galactose kinase)
15.7284	15.2647	15.5961	15.6249	15.8887	14.6129	11.0466	15.3232	14.4291	14.3875	14.777	12.4324	sp				180	376	0.117521	0.867095	-0.391177	-0.315703	0.365988	0.77689	0.975962	0.844947	15.3737	14.3977	14.0065	P18085	ARF4_HUMAN	ARF4	ARF4 ARF2	ADP-ribosylation factor 4
14.0953	13.7955	14.6136	14.3945	14.0547	13.9715	13.9385	13.5459	13.5056	14.1706	13.1514	14.5542	sp				400	377	0.292504	0.69156	-0.277718	-0.700396	0.235034	0.854222	-0.143868	-0.581527	13.9793	14.1231	13.8454	P36507	MP2K2_HUMAN	MAP2K2	MAP2K2 MEK2 MKK2 PRKMK2	Dual specificity mitogen-activated protein kinase kinase 2 (MAP kinase kinase 2) (MAPKK 2) (EC 2.7.12.2) (ERK activator kinase 2) (MAPK/ERK kinase 2) (MEK 2)
17.1512	17.6641	16.7814	16.3734	16.6486	17.7136	16.4158	16.726	17.59	17.6644	17.6417	17.5868	sp	+		WM3734_MCU1_WM3734_PLKO	290	378	4.19668	0.00251064	1.0466	9.83771	1.42433	0.355091	0.720257	2.65765	17.2944	16.5741	17.6207	O00625	PIR_HUMAN	PIR	PIR	Pirin (EC 1.13.11.24) (Probable quercetin 2,3-dioxygenase PIR) (Probable quercetinase)
18.0348	17.7091	17.8667	17.561	17.4881	17.5557	17.5448	17.5661	17.342	17.4779	17.5076	17.5823	tr				100	379	0.855271	0.316362	-0.157195	-1.70254	0.166749	0.897295	0.0622773	0.431523	17.6969	17.6346	17.4775	I3L3P7	I3L3P7_HUMAN	RPS15A	RPS15A	40S ribosomal protein S15a
14.8159	13.6872	15.3207	14.3869	14.6098	13.3693	15.1868	14.6276	13.6556	13.7047	13.4424	13.6439	sp	+		WM3734_MCU1_WM3734_PLKO	193	380	2.82516	0.0168192	-1.26886	-5.51367	0.931675	0.496824	-0.759972	-1.8297	14.1205	14.8805	13.6116	P21291	CSRP1_HUMAN	CSRP1	CSRP1 CSRP CYRP	Cysteine and glycine-rich protein 1 (Cysteine-rich protein 1) (CRP) (CRP1) (Epididymis luminal protein 141) (HEL-141)
17.3342	17.4043	17.4918	17.4306	17.8467	16.7259	17.364	17.6291	17.8809	17.9861	17.795	17.8091	sp			WM3734_MCU1_WM3734_PLKO	466	381	2.7982	0.0171035	0.388879	5.44725	0.261393	0.847114	-0.151106	-0.636776	17.3278	17.4789	17.8678	O75390	CISY_HUMAN	CS	CS	Citrate synthase, mitochondrial (EC 2.3.3.1) (Citrate (Si)-synthase)
13.2215	14.2907	14.1952	14.1907	13.6282	14.6624	14.9551	14.8199	14.9072	14.706	14.9504	14.5292	tr				548	382	0.469305	0.545202	0.233001	1.03775	0.760573	0.572213	-0.589501	-1.54394	13.9507	14.5402	14.7732	A0A024R571	A0A024R571_HUMAN	EHD1	EHD1 hCG_23386	EH domain-containing protein 1 (EH-domain containing 1, isoform CRA_a)
14.3649	14.5486	16.5377	16.5636	15.2217	14.9161	16.4474	16.612	16.0882	16.1005	15.1309	16.0322	sp		+	WM3734_MCU2_WM3734_PLKO	2468	383	1.58728	0.103585	-0.702209	-2.94244	4.01858	0.0271149	-1.77733	-9.15143	14.7628	16.5402	15.8379	P46821	MAP1B_HUMAN	MAP1B	MAP1B	Microtubule-associated protein 1B (MAP-1B) [Cleaved into: MAP1B heavy chain;MAP1 light chain LC1]
16.9206	16.2233	16.9019	16.6439	16.9196	16.3187	16.7678	16.3237	16.6705	17.0432	16.9034	16.7814	sp				475	384	0.612304	0.44248	0.190285	1.29112	0.104246	0.936639	-0.0638046	-0.283119	16.5955	16.6593	16.8496	Q96KP4	CNDP2_HUMAN	CNDP2	CNDP2 CN2 CPGL HEL-S-13 PEPA	Cytosolic non-specific dipeptidase (EC 3.4.13.18) (CNDP dipeptidase 2) (Carnosine dipeptidase II) (Epididymis secretory protein Li 13) (Glutamate carboxypeptidase-like protein 1) (Peptidase A)
14.8933	15.1423	14.5817	14.4635	14.3894	15.0025	14.0792	14.0145	14.7194	14.646	15.0054	14.8874	sp				430	385	1.76994	0.0796684	0.529799	3.27233	1.42194	0.353124	0.572145	2.65353	14.8569	14.2847	14.8145	Q9UJU6	DBNL_HUMAN	DBNL	DBNL CMAP SH3P7 PP5423	Drebrin-like protein (Cervical SH3P7) (Cervical mucin-associated protein) (Drebrin-F) (HPK1-interacting protein of 55 kDa) (HIP-55) (SH3 domain-containing protein 7)
15.3231	14.2554	15.8178	16.3727	14.7839	14.801	15.8602	16.3321	15.4568	15.6266	15.7994	16.0914	sp			1205LU_MCU2_1205LU_PLKO	520	386	0.884381	0.302723	-0.352163	-1.75104	2.58675	0.151633	-1.30489	-4.94545	14.7908	16.0957	15.7436	Q01581	HMCS1_HUMAN	HMGCS1	HMGCS1 HMGCS	Hydroxymethylglutaryl-CoA synthase, cytoplasmic (HMG-CoA synthase) (EC 2.3.3.10) (3-hydroxy-3-methylglutaryl coenzyme A synthase)
15.1185	15.6099	15.5877	15.8105	14.7862	16.4333	14.981	15.6266	16.0362	16.0923	16.0986	15.2091	tr				228	387	0.598752	0.450733	0.357616	1.2676	0.0121611	0.992852	-0.0144596	-0.0360834	15.487	15.5015	15.8591	H0YM70	H0YM70_HUMAN	PSME2	PSME2	Proteasome activator complex subunit 2
15.672	14.5999	15.8414	15.9558	15.1412	15.3272	15.8693	15.8447	15.8188	15.7752	15.8206	15.9178	sp				390	388	0.509238	0.512833	-0.0446975	-1.1098	1.65982	0.320377	-0.692725	-3.07197	15.1851	15.8778	15.8331	Q6NZI2	CAVN1_HUMAN	CAVIN1	CAVIN1 PTRF FKSG13	Caveolae-associated protein 1 (Cavin-1) (Polymerase I and transcript release factor)
17.1775	16.2842	17.4132	17.181	16.2179	16.2801	17.2456	16.6976	16.1929	16.3901	16.3233	16.0373	tr			1205LU_MCU1_1205LU_PLKO;WM3734_MCU1_WM3734_PLKO	439	389	2.7035	0.0202455	-0.898455	-5.21841	1.23324	0.413506	-0.644463	-2.33243	16.4899	17.1344	16.2359	A0A0C4DGS1	A0A0C4DGS1_HUMAN	DDOST	DDOST	Dolichyl-diphosphooligosaccharide--protein glycosyltransferase 48 kDa subunit (Oligosaccharyl transferase 48 kDa subunit)
14.3757	14.3533	14.9304	14.6376	14.5192	14.9002	14.9399	13.7249	15.4077	15.4114	15.3341	15.498	sp				290	390	1.59877	0.102572	0.854607	2.96285	0.0230283	0.98792	-0.021147	-0.0675263	14.5371	14.5582	15.4128	Q969X5	ERGI1_HUMAN	ERGIC1	ERGIC1 ERGIC32 KIAA1181 HT034	Endoplasmic reticulum-Golgi intermediate compartment protein 1 (ER-Golgi intermediate compartment 32 kDa protein) (ERGIC-32)
15.429	15.2367	16.1645	14.9941	15.7647	15.3773	15.7523	15.4625	16.7794	16.9946	16.7502	16.897	tr	+		WM3734_MCU1_WM3734_PLKO	509	391	2.60869	0.0234871	1.26193	4.996	0.207768	0.87117	-0.141437	-0.522916	15.4519	15.5934	16.8553	H3BS10	H3BS10_HUMAN	HEXA	HEXA	Beta-hexosaminidase (EC 3.2.1.52)
14.1252	13.4589	14.2123	14.0378	14.2193	13.7521	13.3704	14.1137	12.7705	13.2373	12.7629	13.3397	sp				215	392	2.00114	0.0566405	-0.905977	-3.70964	0.0610917	0.965434	-0.0447071	-0.172419	13.8889	13.9336	13.0276	P61106	RAB14_HUMAN	RAB14	RAB14	Ras-related protein Rab-14
17.6765	16.9045	18.6504	18.7167	17.8514	17.005	18.7496	18.7427	17.8313	17.6773	17.8218	17.8071	tr			WM3734_MCU1_WM3734_PLKO	202	393	6.22343	0.000338369	-0.930497	-21.8651	2.89519	0.108073	-1.3555	-5.68895	17.3594	18.7149	17.7844	B4DLR8	B4DLR8_HUMAN	NQO1	NQO1	NAD(P)H dehydrogenase [quinone] 1 (cDNA FLJ50573, highly similar to Homo sapiens NAD(P)H dehydrogenase, quinone 1 (NQO1), transcript variant 3, mRNA)
16.6869	18.0685	17.0528	17.351	16.7788	17.9193	17.3779	17.2845	17.9276	17.96	17.9587	17.9274	sp			WM3734_MCU1_WM3734_PLKO	187	394	4.00209	0.00337969	0.67688	9.0901	0.0947666	0.939519	0.0968237	0.259453	17.3634	17.2666	17.9434	P30086	PEBP1_HUMAN	PEBP1	PEBP1 PBP PEBP	Phosphatidylethanolamine-binding protein 1 (PEBP-1) (HCNPpp) (Neuropolypeptide h3) (Prostatic-binding protein) (Raf kinase inhibitor protein) (RKIP) [Cleaved into: Hippocampal cholinergic neurostimulating peptide (HCNP)]
15.2659	14.6207	15.3219	14.3884	14.4863	14.2038	14.8125	14.4128	14.505	14.7605	14.8677	14.6888	tr				278	395	0.0426906	0.956513	-0.0284209	-0.122665	0.105474	0.937941	-0.0897465	-0.28616	14.6442	14.7339	14.7055	J3QT28	J3QT28_HUMAN	BUB3	BUB3	Mitotic checkpoint protein BUB3 (Fragment)
13.1857	13.2543	13.3242	13.363	12.4996	13.3748	13.8536	13.5725	12.8317	13.7689	11.6328	13.3582	tr				510	396	0.626908	0.433399	-0.630411	-1.31637	1.00067	0.472248	-0.449723	-1.9443	13.0786	13.5283	12.8979	G3V1C3	G3V1C3_HUMAN	API5	API5	Apoptosis inhibitor 5
15.3484	15.1372	14.575	13.5859	14.2364	15.4392	14.5229	14.4476	14.4309	14.8622	14.8193	14.9568	sp				363	397	0.948154	0.276889	0.484457	1.85708	1.09254	0.436985	0.757452	2.09703	15.0403	14.2828	14.7673	P35249	RFC4_HUMAN	RFC4	RFC4	Replication factor C subunit 4 (Activator 1 37 kDa subunit) (A1 37 kDa subunit) (Activator 1 subunit 4) (Replication factor C 37 kDa subunit) (RF-C 37 kDa subunit) (RFC37)
15.1229	14.4744	14.2868	15.256	15.3115	15.5399	14.6129	15.4059	15.5474	15.2121	14.7797	15.2856	tr				938	398	0.460722	0.550873	0.315777	1.02211	0.259909	0.845396	0.221819	0.633698	15.1122	14.8904	15.2062	C9JZR2	C9JZR2_HUMAN	CTNND1	CTNND1	Catenin delta-1
16.2066	14.9899	16.3341	16.2729	15.7077	14.9829	16.27	16.1356	15.5185	15.699	15.3018	14.9785	sp			WM3734_MCU1_WM3734_PLKO	1104	399	2.80941	0.0172122	-0.878744	-5.47481	1.388	0.360067	-0.781387	-2.59518	15.4718	16.2532	15.3744	Q9BSJ8	ESYT1_HUMAN	ESYT1	ESYT1 FAM62A KIAA0747 MBC2	Extended synaptotagmin-1 (E-Syt1) (Membrane-bound C2 domain-containing protein)
15.3887	15.8269	16.1319	15.6103	15.9713	16.1754	16.0062	16.0605	16.1883	15.9181	16.1152	16.1112	tr				2297	400	0.451251	0.557273	0.130988	1.00477	0.219557	0.863567	-0.111662	-0.548452	15.8406	15.9522	16.0832	E7EVA0	E7EVA0_HUMAN	MAP4	MAP4	Microtubule-associated protein
15.3703	16.0637	16.2809	16.5267	15.8663	16.1089	16.9011	16.4561	15.3173	15.5774	15.317	15.267	sp	+		WM3734_MCU1_WM3734_PLKO	1140	401	3.66074	0.00545363	-1.17149	-7.89841	1.74373	0.306345	-0.688883	-3.2242	15.8523	16.5412	15.3697	Q16531	DDB1_HUMAN	DDB1	DDB1 XAP1	DNA damage-binding protein 1 (DDB p127 subunit) (DNA damage-binding protein a) (DDBa) (Damage-specific DNA-binding protein 1) (HBV X-associated protein 1) (XAP-1) (UV-damaged DNA-binding factor) (UV-damaged DNA-binding protein 1) (UV-DDB 1) (XPE-binding factor) (XPE-BF) (Xeroderma pigmentosum group E-complementing protein) (XPCe)
15.8953	15.8365	15.7476	15.6057	15.7221	15.7387	15.365	15.6007	16.067	16.2903	16.2002	16.3873	sp			WM3734_MCU1_WM3734_PLKO	452	402	3.12041	0.0107236	0.656463	6.28061	1.30076	0.384405	0.218423	2.44645	15.7982	15.5797	16.2362	P48735	IDHP_HUMAN	IDH2	IDH2	Isocitrate dehydrogenase [NADP], mitochondrial (IDH) (EC 1.1.1.42) (ICD-M) (IDP) (NADP(+)-specific ICDH) (Oxalosuccinate decarboxylase)
15.7082	14.1085	14.9052	15.1623	14.95	14.0038	15.7086	15.6452	15.5025	15.6674	15.5273	15.2727	sp				700	403	0.269347	0.716276	0.137136	0.653197	0.730762	0.581268	-0.662694	-1.49365	14.6926	15.3553	15.4925	P17655	CAN2_HUMAN	CAPN2	CAPN2 CANPL2	Calpain-2 catalytic subunit (EC 3.4.22.53) (Calcium-activated neutral proteinase 2) (CANP 2) (Calpain M-type) (Calpain large polypeptide L2) (Calpain-2 large subunit) (Millimolar-calpain) (M-calpain)
15.8072	14.4142	15.6314	15.4536	15.4665	14.7331	14.9532	15.7226	15.6893	15.6469	16.2461	15.7644	sp				319	404	0.911955	0.292903	0.396481	1.79692	0.405143	0.759986	-0.334914	-0.919249	15.1053	15.4402	15.8367	P09525	ANXA4_HUMAN	ANXA4	ANXA4 ANX4	Annexin A4 (35-beta calcimedin) (Annexin IV) (Annexin-4) (Carbohydrate-binding protein p33/p41) (Chromobindin-4) (Endonexin I) (Lipocortin IV) (P32.5) (PP4-X) (Placental anticoagulant protein II) (PAP-II) (Protein II)
15.4391	15.8036	15.0783	15.537	14.4295	14.6938	15.2002	15.0069	15.5087	15.3531	15.3581	15.772	sp				150	405	0.979675	0.265575	0.292361	1.90943	0.125567	0.928219	-0.114064	-0.335154	15.0915	15.2056	15.498	Q9BVJ7	DUS23_HUMAN	DUSP23	DUSP23 LDP3 VHZ	Dual specificity protein phosphatase 23 (EC 3.1.3.16) (EC 3.1.3.48) (Low molecular mass dual specificity phosphatase 3) (LDP-3) (VH1-like phosphatase Z)
14.4971	14.4455	14.55	14.9431	15.4127	14.0642	14.1878	14.047	14.9688	15.0388	13.9423	14.1954	tr				739	406	0.113724	0.872373	0.104354	0.306448	0.194993	0.876852	0.172907	0.494893	14.6049	14.432	14.5363	B4DKY1	B4DKY1_HUMAN	CARS	CARS	Cysteine--tRNA ligase, cytoplasmic (cDNA FLJ59563, highly similar to Cysteinyl-tRNA synthetase)
13.9307	14.1928	15.6387	15.6108	13.9226	14.2335	16.1397	16.3221	16.6745	17.1894	15.8224	17.2357	sp		+	WM3734_MCU2_WM3734_PLKO	266	407	1.1222	0.209406	0.802654	2.14645	4.08843	0.0277038	-1.85794	-9.41532	14.0699	15.9278	16.7305	P20039	2B1B_HUMAN	HLA-DRB1	HLA-DRB1	HLA class II histocompatibility antigen, DRB1-11 beta chain (DR-5) (DR5) (DRw11) (MHC class II antigen DRB1*11)
16.1187	15.7227	15.7507	16.2458	16.3839	15.674	15.8666	16.0388	16.2767	16.1336	16.2235	16.2256	sp				677	408	1.11844	0.210535	0.239369	2.14019	0.00109814	0.998062	-0.000660896	-0.00329914	15.9748	15.9755	16.2148	P16435	NCPR_HUMAN	POR	POR CYPOR	NADPH--cytochrome P450 reductase (CPR) (P450R) (EC 1.6.2.4)
20.6163	21.4883	20.1233	20.2371	20.7426	21.4444	20.0193	20.3212	20.7215	20.7282	20.763	20.7358	sp			1205LU_MCU1_1205LU_PLKO;WM3734_MCU1_WM3734_PLKO	250	409	3.82154	0.00413053	0.561891	8.44174	2.03216	0.231882	0.897652	3.77023	21.0729	20.1752	20.7371	P17931	LEG3_HUMAN	LGALS3	LGALS3 MAC2	Galectin-3 (Gal-3) (35 kDa lectin) (Carbohydrate-binding protein 35) (CBP 35) (Galactose-specific lectin 3) (Galactoside-binding protein) (GALBP) (IgE-binding protein) (L-31) (Laminin-binding protein) (Lectin L-29) (Mac-2 antigen)
14.6316	14.5511	14.332	14.2902	14.8113	14.6533	14.4376	14.8171	14.9681	14.8636	14.8745	14.7486	sp				225	410	1.66283	0.0934363	0.394448	3.07738	0.711677	0.594248	0.192612	1.46133	14.6618	14.4692	14.8637	P21266	GSTM3_HUMAN	GSTM3	GSTM3 GST5	Glutathione S-transferase Mu 3 (EC 2.5.1.18) (GST class-mu 3) (GSTM3-3) (hGSTM3-3)
16.275	15.3262	15.9614	15.5419	16.2825	15.4917	16.4922	15.697	15.4983	15.1404	15.4776	15.2816	tr				210	411	1.35988	0.147397	-0.573661	-2.54705	0.0877223	0.942557	-0.0792925	-0.241641	15.8438	15.9231	15.3495	M0QYS1	M0QYS1_HUMAN	RPL13A	RPL13A	60S ribosomal protein L13a (Fragment)
15.0909	15.7343	15.2657	15.3679	15.1845	15.5277	14.7816	15.6265	15.0391	15.7068	15.5101	15.6456	sp				414	412	0.408026	0.59677	0.215026	0.924656	0.213394	0.868585	0.123965	0.535141	15.3843	15.2604	15.4754	Q12765	SCRN1_HUMAN	SCRN1	SCRN1 KIAA0193	Secernin-1
13.2389	12.824	12.5871	12.4178	12.2008	12.8912	13.3788	12.9487	13.1706	12.8646	12.2646	12.6583	tr			1205LU_MCU2_1205LU_PLKO	300	413	0.122499	0.865321	-0.0935609	-0.327763	0.0513479	0.97082	-0.0443752	-0.146283	12.7887	12.8331	12.7395	B4DUC8	B4DUC8_HUMAN	MTAP	MTAP	S-methyl-5'-thioadenosine phosphorylase (EC 2.4.2.28) (5'-methylthioadenosine phosphorylase) (MTA phosphorylase) (MTAP) (MTAPase)
16.0208	14.6589	15.9645	15.6923	15.622	15.1412	16.1021	15.7609	15.0323	14.6705	15.2873	15.2319	sp			WM3734_MCU1_WM3734_PLKO	300	414	2.56736	0.0252641	-0.824441	-4.90108	0.839867	0.550473	-0.519241	-1.67683	15.3607	15.88	15.0555	O15144	ARPC2_HUMAN	ARPC2	ARPC2 ARC34 PRO2446	Actin-related protein 2/3 complex subunit 2 (Arp2/3 complex 34 kDa subunit) (p34-ARC)
18.0719	17.0129	17.7363	17.6127	18.1104	17.0056	17.5793	17.5446	16.5519	16.6828	16.7447	16.7337	tr			WM3734_MCU1_WM3734_PLKO	194	415	5.33352	0.000656503	-0.939981	-15.4557	0.077639	0.951765	-0.0680189	-0.215793	17.5502	17.6182	16.6782	A0A024R4M0	A0A024R4M0_HUMAN	RPS9	RPS9 hCG_2009111	40S ribosomal protein S9 (Ribosomal protein S9, isoform CRA_a)
14.5031	15.5189	13.9096	13.8082	15.0087	13.746	14.193	15.6292	14.745	13.7125	14.6707	13.0789	tr				175	416	0.230671	0.754583	-0.333217	-0.572252	0.218081	0.864321	0.309187	0.545271	14.6942	14.385	14.0518	K7ERT8	K7ERT8_HUMAN	RPL23A	RPL23A	60S ribosomal protein L23a (Fragment)
17.8414	18.7427	17.4966	17.7277	17.723	18.7293	17.4902	17.8316	17.8393	17.7239	17.9347	17.8031	sp				102	417	1.01537	0.250603	0.188747	1.96871	1.12564	0.435425	0.622596	2.1522	18.2591	17.6365	17.8253	P61604	CH10_HUMAN	HSPE1	HSPE1	10 kDa heat shock protein, mitochondrial (Hsp10) (10 kDa chaperonin) (Chaperonin 10) (CPN10) (Early-pregnancy factor) (EPF)
13.7368	13.1825	13.6146	13.4331	13.1814	13.0287	13.6163	13.0967	13.397	13.3689	13.3341	13.1389	tr				486	418	0.428228	0.57849	-0.130411	-0.962314	0.341178	0.790638	-0.157816	-0.796949	13.2823	13.4402	13.3097	E9PEX6	E9PEX6_HUMAN	DLD	DLD	Dihydrolipoyl dehydrogenase (EC 1.8.1.4)
16.4303	15.1416	15.6006	16.1666	16.8138	15.829	16.3211	15.7728	14.8207	15.4924	15.7919	15.6763	sp				318	419	0.971393	0.267494	-0.519986	-1.89567	0.0792174	0.949585	0.0883861	0.219867	16.0537	15.9653	15.4453	P60891	PRPS1_HUMAN	PRPS1	PRPS1	Ribose-phosphate pyrophosphokinase 1 (EC 2.7.6.1) (PPRibP) (Phosphoribosyl pyrophosphate synthase I) (PRS-I)
17.5528	18.6549	17.4415	17.6596	17.6049	18.7101	17.5317	17.584	17.8028	17.928	17.7876	17.9384	sp			WM3734_MCU1_WM3734_PLKO	152	420	2.65136	0.0219043	0.309977	5.09529	0.907069	0.510471	0.576456	1.78879	18.1307	17.5542	17.8642	P61088	UBE2N_HUMAN	UBE2N	UBE2N BLU	Ubiquitin-conjugating enzyme E2 N (EC 2.3.2.23) (Bendless-like ubiquitin-conjugating enzyme) (E2 ubiquitin-conjugating enzyme N) (Ubc13) (UbcH13) (Ubiquitin carrier protein N) (Ubiquitin-protein ligase N)
15.7516	15.7739	16.3178	16.1282	16.2303	15.9176	16.0884	15.8432	16.3102	16.236	15.8933	16.1975	sp				360	421	0.190236	0.795157	0.0648501	0.484359	0.55749	0.672932	-0.176034	-1.19543	15.9184	16.0944	16.1593	P28482	MK01_HUMAN	MAPK1	MAPK1 ERK2 PRKM1 PRKM2	Mitogen-activated protein kinase 1 (MAP kinase 1) (MAPK 1) (EC 2.7.11.24) (ERT1) (Extracellular signal-regulated kinase 2) (ERK-2) (MAP kinase isoform p42) (p42-MAPK) (Mitogen-activated protein kinase 2) (MAP kinase 2) (MAPK 2)
15.4165	15.1087	15.5859	15.311	14.2056	12.6075	15.4098	15.0814	13.9228	12.6724	13.7279	10.1551	sp				623	422	1.6897	0.0891851	-2.72749	-3.12587	0.78446	0.571554	-1.01248	-1.58409	14.3346	15.347	12.6196	P35527	K1C9_HUMAN	KRT9	KRT9	Keratin, type I cytoskeletal 9 (Cytokeratin-9) (CK-9) (Keratin-9) (K9)
17.2014	15.7974	16.205	16.4736	16.8693	15.3153	16.8769	16.4631	15.9297	15.189	15.7305	15.5803	tr			WM3734_MCU1_WM3734_PLKO	1152	423	2.2867	0.0368693	-0.897269	-4.28665	0.174647	0.892201	-0.208797	-0.449448	16.2959	16.5046	15.6074	J3KR24	J3KR24_HUMAN	IARS	IARS hCG_31137	Isoleucine--tRNA ligase, cytoplasmic (Isoleucine-tRNA synthetase, isoform CRA_d)
15.7528	16.4152	15.3091	15.1552	15.8039	16.0293	14.4619	15.5519	15.1054	15.7249	15.623	15.7056	sp				312	424	0.747952	0.368626	0.420219	1.52267	1.71115	0.320589	0.880744	3.16478	16.0003	15.1195	15.5397	Q12904	AIMP1_HUMAN	AIMP1	AIMP1 EMAP2 SCYE1	Aminoacyl tRNA synthase complex-interacting multifunctional protein 1 (Multisynthase complex auxiliary component p43) [Cleaved into: Endothelial monocyte-activating polypeptide 2 (EMAP-2) (Endothelial monocyte-activating polypeptide II) (EMAP-II) (Small inducible cytokine subfamily E member 1)]
15.87	15.7796	16.3622	16.2542	16.1575	15.7112	16.7255	16.7337	15.3244	15.6739	15.6235	15.229	sp	+		WM3734_MCU1_WM3734_PLKO	158	425	3.16079	0.0101964	-1.05614	-6.39145	2.17187	0.200537	-0.639334	-4.04925	15.8795	16.5189	15.4627	P62280	RS11_HUMAN	RPS11	RPS11	40S ribosomal protein S11 (Small ribosomal subunit protein uS17)
13.391	13.2573	12.9348	12.5447	12.4061	13.1572	12.9513	12.9401	12.5785	13.2688	13.0226	12.7404	tr				453	426	0.122748	0.865995	0.0598319	0.328364	0.377836	0.775769	0.210137	0.867608	13.0529	12.8427	12.9026	X6R9L0	X6R9L0_HUMAN	DNAJC3	DNAJC3	DnaJ homolog subfamily C member 3
16.5882	17.9545	16.9967	17.4531	17.0896	17.551	17.3713	16.1563	17.7972	17.0984	17.7088	17.6719	sp				261	427	0.858628	0.316036	0.574735	1.70814	0.302851	0.819231	0.30149	0.72121	17.2958	16.9943	17.5691	P30040	ERP29_HUMAN	ERP29	ERP29 C12orf8 ERP28	Endoplasmic reticulum resident protein 29 (ERp29) (Endoplasmic reticulum resident protein 28) (ERp28) (Endoplasmic reticulum resident protein 31) (ERp31)
13.7436	13.3792	14.4365	13.3079	14.2952	13.6111	13.7487	14.0776	13.8182	12.8196	13.2976	14.2495	sp				520	428	0.385474	0.617472	-0.346443	-0.882132	0.169609	0.893487	-0.135391	-0.438032	13.7573	13.8927	13.5462	P55809	SCOT1_HUMAN	OXCT1	OXCT1 OXCT SCOT	Succinyl-CoA:3-ketoacid coenzyme A transferase 1, mitochondrial (EC 2.8.3.5) (3-oxoacid CoA-transferase 1) (Somatic-type succinyl-CoA:3-oxoacid CoA-transferase) (SCOT-s)
14.8426	13.76	15.0292	14.1149	14.9663	14.2361	13.4521	14.6346	13.8925	13.7352	13.6472	14.887	sp				365	429	0.243602	0.744833	-0.26721	-0.59963	0.121413	0.933053	0.143553	0.32514	14.4513	14.3077	14.0405	Q9Y2Z0	SGT1_HUMAN	SUGT1	SUGT1	Protein SGT1 homolog (Protein 40-6-3) (Sgt1) (Suppressor of G2 allele of SKP1 homolog)
14.8374	15.3169	14.2857	15.5196	15.0546	15.5	14.8624	13.4144	14.1393	15.0079	14.9474	15.0189	sp				406	430	0.206802	0.781272	0.25784	0.52081	0.67443	0.604952	0.656671	1.39795	15.1772	14.5205	14.7784	Q9BS26	ERP44_HUMAN	ERP44	ERP44 KIAA0573 TXNDC4 UNQ532/PRO1075	Endoplasmic reticulum resident protein 44 (ER protein 44) (ERp44) (Thioredoxin domain-containing protein 4)
15.695	14.0548	15.636	15.5176	15.8684	15.3723	15.5849	15.8133	15.7623	15.6832	15.6824	15.6252	sp				255	431	0.305733	0.680597	0.0503576	0.726977	0.415857	0.749999	-0.390312	-0.9393	15.2476	15.6379	15.6883	P25788	PSA3_HUMAN	PSMA3	PSMA3 HC8 PSC8	Proteasome subunit alpha type-3 (EC 3.4.25.1) (Macropain subunit C8) (Multicatalytic endopeptidase complex subunit C8) (Proteasome component C8)
13.5734	15.2939	16.5479	16.7249	13.096	14.7576	16.4366	16.3021	16.148	16.1692	16.1283	16.2976	sp				303	432	1.76319	0.080473	-0.317111	-3.2599	2.38144	0.164071	-2.32264	-4.48841	14.1802	16.5029	16.1858	P09486	SPRC_HUMAN	SPARC	SPARC ON	SPARC (Basement-membrane protein 40) (BM-40) (Osteonectin) (ON) (Secreted protein acidic and rich in cysteine)
15.7309	15.6507	14.5382	14.2394	15.5256	15.9148	14.8117	15.4634	15.8451	15.2079	15.2284	15.5192	tr				379	433	1.20407	0.185552	0.686954	2.28341	1.86326	0.26139	0.942321	3.44595	15.7055	14.7632	15.4502	E9PDQ8	E9PDQ8_HUMAN	SUCLG2	SUCLG2	Succinate--CoA ligase [GDP-forming] subunit beta, mitochondrial
15.6288	15.8859	15.3746	16.1216	15.2598	16.2396	15.6585	15.9058	15.4506	15.4893	15.3851	15.7003	sp				243	434	0.723304	0.379097	-0.258805	-1.48103	0.0150171	0.989318	-0.0116382	-0.0444177	15.7535	15.7651	15.5063	O95292	VAPB_HUMAN	VAPB	VAPB UNQ484/PRO983	Vesicle-associated membrane protein-associated protein B/C (VAMP-B/VAMP-C) (VAMP-associated protein B/C) (VAP-B/VAP-C)
15.0779	13.8521	14.3292	14.4502	14.7344	14.1687	15.0061	14.1567	14.0576	13.9757	13.1623	14.0981	sp				795	435	1.2134	0.18257	-0.662154	-2.29906	0.0282014	0.98468	-0.0272391	-0.0822444	14.4583	14.4856	13.8234	P54886	P5CS_HUMAN	ALDH18A1	ALDH18A1 GSAS P5CS PYCS	Delta-1-pyrroline-5-carboxylate synthase (P5CS) (Aldehyde dehydrogenase family 18 member A1) [Includes: Glutamate 5-kinase (GK) (EC 2.7.2.11) (Gamma-glutamyl kinase);Gamma-glutamyl phosphate reductase (GPR) (EC 1.2.1.41) (Glutamate-5-semialdehyde dehydrogenase) (Glutamyl-gamma-semialdehyde dehydrogenase)]
16.8393	16.5151	17.2463	17.1202	16.7495	16.1109	17.1455	16.3231	16.0077	15.2643	15.9147	16.0704	sp	+		WM3734_MCU1_WM3734_PLKO	297	436	2.16719	0.0446118	-1.14449	-4.03974	0.739596	0.582434	-0.40506	-1.50857	16.5537	16.9588	15.8143	P46777	RL5_HUMAN	RPL5	RPL5 MSTP030	60S ribosomal protein L5 (Large ribosomal subunit protein uL18)
13.6594	15.2409	14.5659	14.955	14.7562	14.7626	14.222	14.6166	13.7647	14.3221	15.2253	15.2487	sp				359	437	0.0447047	0.95268	0.050338	0.128194	0.013721	0.990483	0.0149145	0.0406419	14.6048	14.5899	14.6402	Q9NR45	SIAS_HUMAN	NANS	NANS SAS	Sialic acid synthase (N-acetylneuraminate synthase) (EC 2.5.1.56) (N-acetylneuraminate-9-phosphate synthase) (EC 2.5.1.57) (N-acetylneuraminic acid phosphate synthase) (N-acetylneuraminic acid synthase)
15.9839	15.9754	15.869	15.849	15.3552	15.9165	15.1232	15.979	16.0937	15.9064	16.4953	16.4066	sp				324	438	1.14046	0.203104	0.520494	2.17694	0.159332	0.903638	0.102726	0.414534	15.8078	15.705	16.2255	P51665	PSMD7_HUMAN	PSMD7	PSMD7 MOV34L	26S proteasome non-ATPase regulatory subunit 7 (26S proteasome regulatory subunit RPN8) (26S proteasome regulatory subunit S12) (Mov34 protein homolog) (Proteasome subunit p40)
17.4186	16.8726	17.3074	17.0188	17.3776	16.5382	17.0121	17.2939	15.9116	16.2852	15.817	15.8718	sp	+		WM3734_MCU1_WM3734_PLKO	136	439	3.92801	0.00378141	-1.18665	-8.81899	0.18314	0.883949	-0.106336	-0.468545	17.0517	17.1581	15.9714	P61353	RL27_HUMAN	RPL27	RPL27	60S ribosomal protein L27 (Large ribosomal subunit protein eL27)
18.1369	17.1047	17.8319	17.5758	18.0684	17.0646	17.9669	17.6379	17.3498	17.3404	17.5488	17.2994	tr				234	440	1.88532	0.0662024	-0.368547	-3.48755	0.205632	0.871138	-0.159469	-0.518257	17.5937	17.7531	17.3846	J3KQE5	J3KQE5_HUMAN	RAN	RAN	GTP-binding nuclear protein Ran (Fragment)
14.7564	16.5294	14.3117	15.5027	12.8472	16.5197	15.1941	16.0288	16.3006	16.2699	16.329	16.4601	tr				152	441	1.61011	0.100896	1.08054	2.98302	0.0350286	0.982084	-0.0961821	-0.101434	15.1632	15.2594	16.3399	J3KND3	J3KND3_HUMAN	MYL6	MYL6	Myosin light polypeptide 6
15.4987	16.6938	16.2295	16.5135	15.2866	16.8535	15.8727	16.2557	16.1972	16.543	16.3831	16.622	sp				212	442	0.646716	0.425106	0.218465	1.35048	0.118507	0.931867	-0.134667	-0.3181	16.0832	16.2178	16.4363	Q9BUL8	PDC10_HUMAN	PDCD10	PDCD10 CCM3 TFAR15	Programmed cell death protein 10 (Cerebral cavernous malformations 3 protein) (TF-1 cell apoptosis-related protein 15)
13.6345	15.0987	13.6998	14.4008	14.3769	15.2541	13.977	14.2545	13.9845	14.5287	13.3105	13.5588	sp				736	443	0.327043	0.663051	-0.237417	-0.769255	0.595137	0.652528	0.50803	1.26131	14.5911	14.083	13.8456	Q8IVL6	P3H3_HUMAN	P3H3	P3H3 LEPREL2	Prolyl 3-hydroxylase 3 (EC 1.14.11.7) (Leprecan-like protein 2) (Protein B)
16.471	16.192	16.4316	16.7633	16.538	16.7612	15.7832	15.9528	16.0859	16.3691	16.4604	16.2852	sp				165	444	0.104515	0.883403	0.0674596	0.283784	0.459668	0.723845	0.257851	1.02018	16.4906	16.2327	16.3002	P30050	RL12_HUMAN	RPL12	RPL12	60S ribosomal protein L12 (Large ribosomal subunit protein uL11)
17.1919	18.032	17.5238	18.0266	17.4402	17.9685	17.5833	18.0894	18.4467	18.4797	18.4084	18.4992	sp			WM3734_MCU1_WM3734_PLKO	135	445	2.34435	0.033409	0.65269	4.40877	0.237558	0.852218	-0.147621	-0.586875	17.6582	17.8058	18.4585	P09382	LEG1_HUMAN	LGALS1	LGALS1	Galectin-1 (Gal-1) (14 kDa laminin-binding protein) (HLBP14) (14 kDa lectin) (Beta-galactoside-binding lectin L-14-I) (Galaptin) (HBL) (HPL) (Lactose-binding lectin 1) (Lectin galactoside-binding soluble 1) (Putative MAPK-activating protein PM12) (S-Lac lectin 1)
16.9693	17.1628	16.6151	16.9652	16.3181	17.4007	16.4087	16.9449	17.1423	17.2704	17.0547	17.1841	sp				258	446	1.63277	0.0979006	0.429408	3.02346	0.370543	0.775377	0.229242	0.853678	16.9627	16.7335	17.1629	O95336	6PGL_HUMAN	PGLS	PGLS	6-phosphogluconolactonase (6PGL) (EC 3.1.1.31)
13.5325	13.998	13.82	14.5368	13.6608	14.7293	14.1311	14.1172	13.0685	13.0563	13.8905	13.4581	tr				320	447	1.71868	0.0854041	-0.78286	-3.17847	0.224555	0.860945	-0.171127	-0.559188	13.9801	14.1512	13.3684	J3KQJ1	J3KQJ1_HUMAN	SUMF2	SUMF2	Inactive C-alpha-formylglycine-generating enzyme 2
15.6845	14.54	14.2441	15.447	14.9263	13.8383	14.0691	15.0206	15.4298	13.9676	14.954	15.109	sp				863	448	0.142484	0.84176	0.169896	0.37536	0.0357194	0.98237	0.0520768	0.103361	14.7473	14.6952	14.8651	P33991	MCM4_HUMAN	MCM4	MCM4 CDC21	DNA replication licensing factor MCM4 (EC 3.6.4.12) (CDC21 homolog) (P1-CDC21)
16.8796	16.1422	16.8917	16.5129	16.8091	16.024	16.8021	16.535	15.7638	15.5247	15.8234	15.901	tr			WM3734_MCU1_WM3734_PLKO	174	449	3.52246	0.0060701	-0.932202	-7.45517	0.405235	0.760691	-0.221674	-0.919421	16.4637	16.6854	15.7532	E7EQV9	E7EQV9_HUMAN	RPL15	RPL15	Ribosomal protein L15 (Fragment)
14.9583	14.0888	14.4006	14.5503	15.0912	14.0309	14.0154	13.1284	13.8297	13.7205	14.7152	14.5213	sp				597	450	0.165393	0.821112	0.173007	0.428428	0.572436	0.664425	0.518627	1.22167	14.5423	14.0237	14.1967	Q15046	SYK_HUMAN	KARS	KARS KIAA0070	Lysine--tRNA ligase (EC 2.7.7.-) (EC 6.1.1.6) (Lysyl-tRNA synthetase) (LysRS)
15.7023	14.8943	15.8997	15.6208	15.255	15.3412	15.6538	15.5	15.482	15.429	15.68	15.4507	tr				252	451	0.767007	0.358464	-0.158116	-1.55477	1.02984	0.466255	-0.370355	-1.99274	15.2982	15.6686	15.5104	G3V5Z7	G3V5Z7_HUMAN	PSMA6	PSMA6	Proteasome subunit alpha type (EC 3.4.25.1)
16.3107	15.6045	15.6668	16.0929	15.2294	15.3306	16.3061	15.8234	14.9665	15.4161	14.9256	15.3671	sp			WM3734_MCU1_WM3734_PLKO	325	452	2.23868	0.0403323	-0.80349	-4.18646	0.590416	0.65668	-0.353513	-1.25309	15.6188	15.9723	15.1688	Q13347	EIF3I_HUMAN	EIF3I	EIF3I EIF3S2 TRIP1	Eukaryotic translation initiation factor 3 subunit I (eIF3i) (Eukaryotic translation initiation factor 3 subunit 2) (TGF-beta receptor-interacting protein 1) (TRIP-1) (eIF-3-beta) (eIF3 p36)
15.575	16.8121	15.9364	16.5514	17.112	16.5033	16.3452	16.2266	16.7017	16.6479	17.1948	16.9203	sp				132	453	1.81911	0.0733701	0.601302	3.36335	0.273213	0.834247	0.235724	0.661139	16.5006	16.2649	16.8662	P25398	RS12_HUMAN	RPS12	RPS12	40S ribosomal protein S12 (Small ribosomal subunit protein eS12)
14.7435	14.8943	14.889	14.5701	14.2251	14.8927	14.9511	14.9506	14.5433	14.4526	14.2913	14.3923	sp			WM3734_MCU1_WM3734_PLKO	219	454	2.14079	0.0461599	-0.4203	-3.98628	0.35662	0.782194	-0.151276	-0.826912	14.6889	14.8402	14.4199	P49755	TMEDA_HUMAN	TMED10	TMED10 TMP21	Transmembrane emp24 domain-containing protein 10 (21 kDa transmembrane-trafficking protein) (S31III125) (S31I125) (Tmp-21-I) (Transmembrane protein Tmp21) (p23) (p24 family protein delta-1) (p24delta1) (p24delta)
16.0022	16.7817	15.686	16.0296	15.8479	16.9275	15.7094	16.105	16.1726	16.3526	16.298	16.2354	tr				370	455	1.80196	0.075254	0.382174	3.33148	0.874645	0.531965	0.507367	1.73483	16.3898	15.8825	16.2647	I3L0A0	I3L0A0_HUMAN	TMEM189-UBE2V1	TMEM189-UBE2V1 hCG_2044781	HCG2044781 (TMEM189-UBE2V1 readthrough)
12.1594	13.9394	13.1671	10.8987	15.3996	13.6153	13.0477	13.7026	10.4622	11.7706	10.4222	12.9743	tr				297	456	0.730988	0.376898	-1.29673	-1.49403	0.55066	0.676819	1.07437	1.1834	13.7784	12.704	11.4073	A0A024QZP7	A0A024QZP7_HUMAN	CDK1	CDK1 CDC2 hCG_40242	Cell division cycle 2, G1 to S and G2 to M, isoform CRA_a (Cyclin-dependent kinase 1)
13.5336	14.7431	14.0737	13.5614	14.2924	14.3952	15.1796	14.5891	14.2121	14.7371	15.1323	13.2497	sp				1081	457	0.0114376	0.988562	-0.0181684	-0.0339639	0.0931317	0.938541	-0.109887	-0.255337	14.2411	14.351	14.3328	Q8TEX9	IPO4_HUMAN	IPO4	IPO4 IMP4B RANBP4	Importin-4 (Imp4) (Importin-4b) (Imp4b) (Ran-binding protein 4) (RanBP4)
14.4109	13.5858	15.0355	14.9105	14.0876	13.5253	14.4976	13.8046	13.5844	13.7382	13.2238	14.0087	sp				1445	458	1.54406	0.109515	-0.923288	-2.86612	0.969164	0.48354	-0.659655	-1.89197	13.9024	14.5621	13.6388	Q68CZ2	TENS3_HUMAN	TNS3	TNS3 TEM6 TENS1 TPP	Tensin-3 (Tensin-like SH2 domain-containing protein 1) (Tumor endothelial marker 6)
15.2379	14.0938	14.8211	14.4841	13.9492	13.7321	15.0519	14.5998	14.2407	13.973	14.2852	14.0266	tr			WM3734_MCU1_WM3734_PLKO	223	459	2.20844	0.0420302	-0.607847	-4.12404	0.64819	0.618675	-0.48597	-1.35301	14.2533	14.7392	14.1314	E9PGT1	E9PGT1_HUMAN	TSN	TSN	Translin
13.4912	15.1656	13.8577	13.3095	13.4981	14.502	13.4722	12.2152	15.0947	15.1311	12.6297	14.763	tr				286	460	0.864241	0.313241	1.19099	1.71749	0.889682	0.522446	0.950594	1.75987	14.1642	13.2136	14.4046	H7BY58	H7BY58_HUMAN	PCMT1	PCMT1	Protein-L-isoaspartate O-methyltransferase (EC 2.1.1.77)
15.3023	14.5456	15.4911	15.0939	15.3837	14.2581	15.4589	15.1808	14.4822	15.3262	14.2053	14.8755	tr				819	461	1.16502	0.196154	-0.583842	-2.21798	0.715152	0.592717	-0.433757	-1.46722	14.8724	15.3062	14.7223	E9PK47	E9PK47_HUMAN	PYGL	PYGL	Alpha-1,4 glucan phosphorylase (EC 2.4.1.1)
17.1526	17.82	17.072	17.2955	16.9817	17.9532	16.9337	17.1655	17.6479	17.8461	17.5661	17.8117	tr			1205LU_MCU1_1205LU_PLKO;WM3734_MCU1_WM3734_PLKO	206	462	2.9923	0.0131938	0.601313	5.93867	0.691403	0.608396	0.360222	1.42688	17.4769	17.1167	17.718	H0YD13	H0YD13_HUMAN	CD44	CD44	CD44 antigen
16.9591	16.989	17.0943	16.98	16.8209	16.4497	16.6569	16.6833	16.2951	16.6549	16.4633	14.7012	sp				142	463	0.906371	0.295861	-0.825012	-1.78763	0.109934	0.935605	-0.0489593	-0.297158	16.8047	16.8536	16.0286	Q14019	COTL1_HUMAN	COTL1	COTL1 CLP	Coactosin-like protein
15.6499	16.1053	15.6505	15.8075	15.199	16.1703	14.998	15.7542	16.3059	16.019	16.0887	16.0682	sp				440	464	1.54399	0.109285	0.567898	2.866	0.331573	0.79692	0.228573	0.77816	15.7811	15.5525	16.1204	Q13501	SQSTM_HUMAN	SQSTM1	SQSTM1 ORCA OSIL	Sequestosome-1 (EBI3-associated protein of 60 kDa) (EBIAP) (p60) (Phosphotyrosine-independent ligand for the Lck SH2 domain of 62 kDa) (Ubiquitin-binding protein p62)
13.5885	14.3097	14.9488	14.8228	14.52	14.4789	14.5762	13.8958	15.5726	15.3343	15.3217	15.2825	tr				234	465	1.81161	0.0740153	0.816875	3.34941	0.47792	0.716046	-0.336635	-1.0534	14.2243	14.5609	15.3778	A0A024RA52	A0A024RA52_HUMAN	PSMA2	PSMA2 hCG_19883	Proteasome subunit alpha type (EC 3.4.25.1)
16.2129	15.7056	15.8862	15.8334	16.2914	16.1301	15.8568	15.2951	16.2976	16.4331	16.2613	16.5201	sp			WM3734_MCU1_WM3734_PLKO	639	466	2.29228	0.0367069	0.660137	4.29839	0.978273	0.481162	0.367111	1.9071	16.085	15.7179	16.378	P54652	HSP72_HUMAN	HSPA2	HSPA2	Heat shock-related 70 kDa protein 2 (Heat shock 70 kDa protein 2)
15.2452	14.7077	14.4761	13.683	14.729	14.7448	14.6851	14.5406	15.8943	14.7359	15.2646	15.5953	tr				340	467	1.65434	0.0945615	1.02635	3.06212	1.01216	0.469066	0.510509	1.96338	14.8567	14.3462	15.3725	H7C3G9	H7C3G9_HUMAN	NAGK	NAGK	N-acetyl-D-glucosamine kinase
16.8933	17.7766	16.3955	16.5346	16.8011	17.4261	16.2149	16.5026	16.7345	16.8084	16.6985	16.7474	tr			WM3734_MCU1_WM3734_PLKO	232	468	2.356	0.0329545	0.3353	4.43369	1.82348	0.277124	0.81238	3.37148	17.2243	16.4119	16.7472	F8W1A4	F8W1A4_HUMAN	AK2	AK2	Adenylate kinase 2, mitochondrial (AK 2) (EC 2.7.4.3) (ATP-AMP transphosphorylase 2) (ATP:AMP phosphotransferase) (Adenylate monophosphate kinase)
16.1248	15.6105	15.4058	15.7971	15.682	15.291	15.7396	14.9809	15.3633	15.6777	15.4046	15.9124	tr				907	469	0.187369	0.796953	0.108646	0.477985	0.32806	0.797769	0.196192	0.771256	15.677	15.4808	15.5895	D3DQV9	D3DQV9_HUMAN	EIF4G2	EIF4G2 hCG_1991788	Eukaryotic translation initiation factor 4 gamma 2 (Eukaryotic translation initiation factor 4 gamma, 2, isoform CRA_b) (Fragment)
14.2907	15.0867	14.5628	14.3713	14.5429	15.2188	14.564	14.1729	14.4037	14.817	13.9957	14.4818	tr				549	470	0.0118737	0.988752	0.00679588	0.0352417	0.754796	0.5743	0.367009	1.53421	14.7848	14.4178	14.4245	G5E9S8	G5E9S8_HUMAN	KLC1	KLC1	Kinesin light chain 1
15.2147	15.2138	15.0878	14.9465	15.2244	15.4629	14.9177	14.8509	15.6141	15.4602	15.2556	15.4513	sp			WM3734_MCU1_WM3734_PLKO	286	471	2.84755	0.0162976	0.49457	5.5693	2.22107	0.185567	0.328246	4.15006	15.279	14.9507	15.4453	P52907	CAZA1_HUMAN	CAPZA1	CAPZA1	F-actin-capping protein subunit alpha-1 (CapZ alpha-1)
14.4566	14.531	13.0915	13.7339	13.6358	13.5659	12.4675	12.9682	12.843	10.5302	13.4658	14.1359	sp				218	472	0.148484	0.837705	-0.321572	-0.389406	1.43459	0.352673	0.982056	2.67536	14.0473	13.0653	12.7437	P00492	HPRT_HUMAN	HPRT1	HPRT1 HPRT	Hypoxanthine-guanine phosphoribosyltransferase (HGPRT) (HGPRTase) (EC 2.4.2.8)
15.4508	14.7109	15.4999	14.8364	16.3406	14.7443	15.9751	16.0181	15.0948	14.3957	15.0901	14.7188	sp				316	473	1.24416	0.17375	-0.757524	-2.35081	0.231576	0.855136	-0.270759	-0.574181	15.3116	15.5824	14.8249	P15121	ALDR_HUMAN	AKR1B1	AKR1B1 ALDR1	Aldose reductase (AR) (EC 1.1.1.21) (Aldehyde reductase) (Aldo-keto reductase family 1 member B1)
13.5508	13.4762	13.3487	14.032	13.7959	13.9298	14.371	13.6007	14.636	14.6323	14.8173	14.6192	sp				308	474	1.95334	0.0605954	0.838077	3.61722	0.243438	0.847372	-0.149947	-0.599284	13.6882	13.8381	14.6762	O14579	COPE_HUMAN	COPE	COPE	Coatomer subunit epsilon (Epsilon-coat protein) (Epsilon-COP)
15.2643	16.2557	15.032	15.6205	15.9257	15.4272	14.3427	15.6697	15.3789	15.4568	15.6075	15.5881	tr				232	475	0.494869	0.524456	0.341609	1.08401	0.695458	0.604872	0.552013	1.43378	15.7182	15.1662	15.5078	A6NFX8	A6NFX8_HUMAN	NUDT5	NUDT5	ADP-sugar pyrophosphatase
18.0522	17.2614	17.883	17.6211	17.9282	16.7219	17.8033	17.4655	17.0519	17.2194	16.9397	17.0831	sp			WM3734_MCU1_WM3734_PLKO	288	476	2.87535	0.0156035	-0.619717	-5.63888	0.255938	0.841724	-0.202311	-0.625448	17.4909	17.6932	17.0735	P27105	STOM_HUMAN	STOM	STOM BND7 EPB72	Erythrocyte band 7 integral membrane protein (Protein 7.2b) (Stomatin)
15.0744	15.8682	14.5996	14.2761	14.5981	15.7381	14.9707	14.0477	14.9983	15.2858	15.0541	15.2756	sp				608	477	1.71762	0.0853865	0.679901	3.17656	1.25062	0.405741	0.846128	2.3617	15.3197	14.4736	15.1535	O94826	TOM70_HUMAN	TOMM70	TOMM70 KIAA0719 TOM70 TOMM70A	Mitochondrial import receptor subunit TOM70 (Mitochondrial precursor proteins import receptor) (Translocase of outer membrane 70 kDa subunit) (Translocase of outer mitochondrial membrane protein 70)
15.732	17.0336	16.4561	16.4411	15.7418	17.2599	15.7803	16.2992	16.4098	16.5556	15.8135	16.4379	sp				280	478	0.0954365	0.893781	0.0600679	0.261137	0.174912	0.892358	0.197686	0.450047	16.4418	16.2441	16.3042	Q9H3N1	TMX1_HUMAN	TMX1	TMX1 TMX TXNDC TXNDC1 PSEC0085 UNQ235/PRO268	Thioredoxin-related transmembrane protein 1 (Thioredoxin domain-containing protein 1) (Transmembrane Trx-related protein)
16.0292	14.9528	15.2439	15.5239	16.3758	15.0252	16.1721	15.8807	15.3288	15.2661	15.0847	15.4089	sp				699	479	1.04607	0.236394	-0.433009	-2.01972	0.0973702	0.939074	-0.109392	-0.265987	15.5958	15.7052	15.2721	Q06210	GFPT1_HUMAN	GFPT1	GFPT1 GFAT GFPT	Glutamine--fructose-6-phosphate aminotransferase [isomerizing] 1 (EC 2.6.1.16) (D-fructose-6-phosphate amidotransferase 1) (Glutamine:fructose-6-phosphate amidotransferase 1) (GFAT 1) (GFAT1) (Hexosephosphate aminotransferase 1)
17.3403	16.5426	17.1183	17.0971	17.2059	16.7263	17.1891	17.2228	17.2794	17.3961	17.2209	17.3961	sp				419	480	1.70261	0.087472	0.166325	3.14927	0.47899	0.7161	-0.203043	-1.05533	16.9538	17.1568	17.3232	P14324	FPPS_HUMAN	FDPS	FDPS FPS KIAA1293	Farnesyl pyrophosphate synthase (FPP synthase) (FPS) (EC 2.5.1.10) ((2E,6E)-farnesyl diphosphate synthase) (Dimethylallyltranstransferase) (EC 2.5.1.1) (Farnesyl diphosphate synthase) (Geranyltranstransferase)
10.7523	11.023	13.3768	13.5792	13.4659	11.3645	13.9119	12.1284	13.9264	13.9814	13.9414	13.3183	sp				758	481	0.61226	0.442054	0.542794	1.29104	1.14701	0.43383	-1.59763	-2.18788	11.6514	13.2491	13.7919	Q12797	ASPH_HUMAN	ASPH	ASPH BAH	Aspartyl/asparaginyl beta-hydroxylase (EC 1.14.11.16) (Aspartate beta-hydroxylase) (ASP beta-hydroxylase) (Peptide-aspartate beta-dioxygenase)
15.5707	16.4805	15.6631	15.7545	16.1348	16.1998	15.3656	15.6947	15.9856	15.8002	15.6938	15.7472	sp				788	482	0.878919	0.305719	0.187199	1.74195	1.20047	0.418053	0.476956	2.27736	16.0965	15.6195	15.8067	P49321	NASP_HUMAN	NASP	NASP	Nuclear autoantigenic sperm protein (NASP)
15.5513	15.8974	16.4455	16.0167	16.1831	15.7247	15.9911	16.3381	16.5062	16.159	16.0363	16.5696	sp				326	483	0.288498	0.695744	0.119904	0.692295	1.05324	0.451079	-0.358787	-2.03164	15.8391	16.1979	16.3178	Q15717	ELAV1_HUMAN	ELAVL1	ELAVL1 HUR	ELAV-like protein 1 (Hu-antigen R) (HuR)
13.7168	12.7317	13.0991	12.4243	12.337	11.7549	11.6739	12.2372	12.5754	12.8437	11.9298	12.2804	tr				1655	484	0.0481994	0.947992	0.0486836	0.137738	0.218315	0.864582	0.276472	0.545776	12.6351	12.3586	12.4073	A0A0G2JPP5	A0A0G2JPP5_HUMAN	SCRIB	SCRIB	Protein scribble homolog
15.1296	12.6347	14.1823	15.3808	12.7969	12.9585	15.4464	14.4598	14.514	12.8534	13.9879	12.512	tr				395	485	1.30854	0.158337	-1.40051	-2.45966	1.16851	0.428228	-1.48741	-2.22382	13.3799	14.8673	13.4668	A0A087X1N8	A0A087X1N8_HUMAN	SERPINB6	SERPINB6 hCG_22875	Serpin B6 (Serpin peptidase inhibitor, clade B (Ovalbumin), member 6, isoform CRA_e)
15.009	14.6473	14.8664	14.8737	15.2915	14.8769	15.1727	14.6073	15.6975	14.7214	14.994	15.4136	sp				282	486	0.634247	0.430794	0.326619	1.32903	0.165975	0.89681	0.0761883	0.429756	14.9562	14.88	15.2066	P10768	ESTD_HUMAN	ESD	ESD	S-formylglutathione hydrolase (FGH) (EC 3.1.2.12) (Esterase D) (Methylumbelliferyl-acetate deacetylase) (EC 3.1.1.56)
14.8093	14.7979	15.3661	15.4279	15.8772	14.0099	14.8385	15.0492	14.4564	14.6207	15.4732	14.3417	tr				1230	487	0.755421	0.363223	-0.447422	-1.53526	0.306494	0.818735	-0.296855	-0.728499	14.8736	15.1704	14.723	J3KR97	J3KR97_HUMAN	TBCD	TBCD	Tubulin-specific chaperone D
14.3586	15.1155	14.3692	14.4282	13.56	15.1826	14.1807	14.7398	14.9308	14.8858	14.1148	14.8115	sp				227	488	0.527584	0.501404	0.256258	1.14253	0.116625	0.932554	0.124705	0.313523	14.5542	14.4295	14.6857	O43809	CPSF5_HUMAN	NUDT21	NUDT21 CFIM25 CPSF25 CPSF5	Cleavage and polyadenylation specificity factor subunit 5 (Cleavage and polyadenylation specificity factor 25 kDa subunit) (CPSF 25 kDa subunit) (Cleavage factor Im complex 25 kDa subunit) (CFIm25) (Nucleoside diphosphate-linked moiety X motif 21) (Nudix motif 21) (Nudix hydrolase 21) (Pre-mRNA cleavage factor Im 68 kDa subunit)
14.727	13.863	14.7131	14.5627	14.7009	13.85	14.8759	14.5082	15.1924	15.2797	15.2717	15.2031	tr			WM3734_MCU1_WM3734_PLKO	318	489	3.2622	0.00901363	0.571762	6.67655	0.70789	0.59623	-0.379734	-1.45491	14.2852	14.665	15.2367	G5EA09	G5EA09_HUMAN	SDCBP	SDCBP hCG_1787561	Syndecan binding protein (Syntenin), isoform CRA_a (Syntenin-1)
14.386	13.5908	14.8782	14.8333	14.0526	13.1429	14.208	14.5651	13.2953	12.5054	13.3353	13.4784	sp	+		WM3734_MCU1_WM3734_PLKO	1178	490	2.80755	0.017063	-1.46757	-5.47023	1.42273	0.354429	-0.828086	-2.65489	13.7931	14.6212	13.1536	P11498	PYC_HUMAN	PC	PC	Pyruvate carboxylase, mitochondrial (EC 6.4.1.1) (Pyruvic carboxylase) (PCB)
14.9861	14.9171	14.3957	15.4116	13.9447	14.0333	14.5534	14.6995	15.1081	14.2499	14.8809	14.4517	sp				788	491	0.115333	0.87089	-0.092427	-0.310376	0.355003	0.782652	-0.294778	-0.823789	14.4703	14.7651	14.6726	P05106	ITB3_HUMAN	ITGB3	ITGB3 GP3A	Integrin beta-3 (Platelet membrane glycoprotein IIIa) (GPIIIa) (CD antigen CD61)
16.1139	15.448	15.0224	16.155	15.9972	15.0566	16.6131	16.0553	15.7048	16.0684	16.1478	16.1675	sp				606	492	0.0609046	0.931116	0.0606289	0.171921	0.311477	0.813367	-0.307528	-0.738437	15.6539	15.9615	16.0221	Q9UNF1	MAGD2_HUMAN	MAGED2	MAGED2 BCG1	Melanoma-associated antigen D2 (11B6) (Breast cancer-associated gene 1 protein) (BCG-1) (Hepatocellular carcinoma-associated protein JCL-1) (MAGE-D2 antigen)
12.4547	13.8531	13.5275	13.538	13.6512	11.9171	13.4419	11.7683	12.9975	12.9623	12.1196	12.9138	sp				388	493	0.27497	0.710406	-0.320609	-0.664739	0.0552057	0.971613	-0.0999079	-0.156686	12.969	13.0689	12.7483	Q9H488	OFUT1_HUMAN	POFUT1	POFUT1 FUT12 KIAA0180	GDP-fucose protein O-fucosyltransferase 1 (EC 2.4.1.221) (Peptide-O-fucosyltransferase 1) (O-FucT-1)
11.8571	11.469	11.5726	13.0132	13.8229	13.4358	12.6779	13.0436	13.0973	13.9701	13.3741	14.2144	sp				443	494	1.34549	0.150566	1.08711	2.5225	0.0355768	0.98146	0.0693467	0.102964	12.6462	12.5769	13.664	P61201	CSN2_HUMAN	COPS2	COPS2 CSN2 TRIP15	COP9 signalosome complex subunit 2 (SGN2) (Signalosome subunit 2) (Alien homolog) (JAB1-containing signalosome subunit 2) (Thyroid receptor-interacting protein 15) (TR-interacting protein 15) (TRIP-15)
13.6539	14.1111	14.4624	14.6342	14.289	14.6858	13.1869	14.4227	14.7874	14.7223	14.6125	15.0429	tr				498	495	0.90183	0.297715	0.614745	1.78008	0.00711555	0.996068	0.00840449	0.0212316	14.1849	14.1765	14.7913	X6R8A1	X6R8A1_HUMAN	CTSA	CTSA	Carboxypeptidase (EC 3.4.16.-)
17.7217	16.6831	17.4412	17.3891	17.3528	16.6121	17.507	17.3664	16.2116	16.6589	16.7211	16.6296	sp			WM3734_MCU1_WM3734_PLKO	493	496	3.45279	0.00672597	-0.870646	-7.23984	0.580562	0.659825	-0.333505	-1.23589	17.0924	17.4259	16.5553	P12955	PEPD_HUMAN	PEPD	PEPD PRD	Xaa-Pro dipeptidase (X-Pro dipeptidase) (EC 3.4.13.9) (Imidodipeptidase) (Peptidase D) (Proline dipeptidase) (Prolidase)
15.2775	14.0036	14.3983	14.9538	13.8935	14.1223	14.3636	15.1154	14.9349	14.911	14.731	14.1672	tr				714	497	0.0284796	0.97024	-0.0217676	-0.0830317	0.462578	0.725247	-0.383578	-1.0255	14.3242	14.7078	14.686	J3KPM9	J3KPM9_HUMAN	STAT1	STAT1	Signal transducer and activator of transcription
16.1473	17.2628	15.8606	16.1794	15.8577	17.2802	15.726	16.5325	16.5704	16.7193	16.415	16.5354	tr				155	498	1.36113	0.147559	0.485398	2.5492	0.654497	0.613735	0.562371	1.36383	16.637	16.0746	16.56	C9J0K6	C9J0K6_HUMAN	SRI	SRI	Sorcin
16.0366	16.9461	15.5411	15.9696	16.2424	16.5988	14.8446	14.3972	16.2191	16.222	16.3148	16.384	sp				366	499	1.67795	0.0909298	1.09688	3.10463	1.6955	0.316968	1.26788	3.13638	16.456	15.1881	16.285	P50213	IDH3A_HUMAN	IDH3A	IDH3A	Isocitrate dehydrogenase [NAD] subunit alpha, mitochondrial (EC 1.1.1.41) (Isocitric dehydrogenase subunit alpha) (NAD(+)-specific ICDH subunit alpha)
13.7194	12.8172	12.6704	13.5613	14.7594	15.5174	13.0007	14.2742	13.0355	14.5293	14.9192	13.0839	tr				416	500	0.372885	0.62514	0.515352	0.858158	0.561541	0.669557	0.826706	1.20256	14.2033	13.3766	13.892	E9PC52	E9PC52_HUMAN	RBBP7	RBBP7	Histone-binding protein RBBP7
15.0799	14.8234	13.4484	15.0578	14.8636	14.3699	15.2834	14.9018	14.5429	14.2697	14.8341	14.9665	tr				548	501	0.0148691	0.986087	-0.0195189	-0.0439869	0.0918809	0.938676	0.111353	0.252181	14.7842	14.6728	14.6533	K7ER00	K7ER00_HUMAN	FARSA	FARSA	Phenylalanine--tRNA ligase alpha subunit
15.0632	13.5645	14.464	14.502	14.807	14.5919	14.706	15.1917	14.6181	14.896	14.7757	15.1412	sp				322	502	0.296272	0.689994	0.14185	0.707995	0.228527	0.858216	-0.209259	-0.567681	14.5066	14.7159	14.8577	Q9H9B4	SFXN1_HUMAN	SFXN1	SFXN1	Sideroflexin-1 (Tricarboxylate carrier protein) (TCC)
14.1791	15.0898	13.6591	14.2226	14.8148	14.7205	14.8089	15.2432	14.1419	14.2069	14.6065	14.0046	sp				1130	503	0.272888	0.712696	-0.243508	-0.660471	0.220992	0.862171	0.217583	0.55154	14.7011	14.4835	14.24	P23229	ITA6_HUMAN	ITGA6	ITGA6	Integrin alpha-6 (CD49 antigen-like family member F) (VLA-6) (CD antigen CD49f) [Cleaved into: Integrin alpha-6 heavy chain;Integrin alpha-6 light chain;Processed integrin alpha-6 (Alpha6p)]
15.6026	15.5442	16.1863	15.5644	15.7197	15.4251	15.8578	15.1532	15.977	15.7243	16.246	16.4446	sp				419	504	0.740118	0.37217	0.407535	1.50946	0.204363	0.871535	-0.117506	-0.515483	15.5729	15.6904	16.098	P16930	FAAA_HUMAN	FAH	FAH	Fumarylacetoacetase (FAA) (EC 3.7.1.2) (Beta-diketonase) (Fumarylacetoacetate hydrolase)
19.1254	19.2969	17.9245	19.4032	17.4862	19.1766	19.1817	19.5227	19.1407	19.2074	19.3853	19.2939	sp				156	505	0.27708	0.708077	0.248787	0.669058	0.161005	0.902938	-0.236757	-0.418379	18.7713	19.008	19.2568	P62979	RS27A_HUMAN	RPS27A	RPS27A UBA80 UBCEP1	Ubiquitin-40S ribosomal protein S27a (Ubiquitin carboxyl extension protein 80) [Cleaved into: Ubiquitin;40S ribosomal protein S27a (Small ribosomal subunit protein eS31)]
13.5721	14.3238	13.1766	13.9306	12.9686	14.7462	13.6283	14.0853	14.3213	13.845	14.2744	13.7339	sp				324	506	0.650572	0.422285	0.338456	1.3571	0.173207	0.892359	0.197509	0.446194	13.9027	13.7052	14.0437	P67809	YBOX1_HUMAN	YBX1	YBX1 NSEP1 YB1	Nuclease-sensitive element-binding protein 1 (CCAAT-binding transcription factor I subunit A) (CBF-A) (DNA-binding protein B) (DBPB) (Enhancer factor I subunit A) (EFI-A) (Y-box transcription factor) (Y-box-binding protein 1) (YB-1)
15.2859	15.1748	13.8923	14.208	14.819	14.4821	12.7561	15.0119	15.1554	14.1106	15.1347	14.2014	sp				340	507	0.586914	0.460278	0.683413	1.24698	0.998111	0.468517	0.973388	1.94004	14.9405	13.9671	14.6505	P25685	DNJB1_HUMAN	DNAJB1	DNAJB1 DNAJ1 HDJ1 HSPF1	DnaJ homolog subfamily B member 1 (DnaJ protein homolog 1) (Heat shock 40 kDa protein 1) (HSP40) (Heat shock protein 40) (Human DnaJ protein 1) (hDj-1)
16.3802	17.2019	16.8132	17.077	16.4453	16.1956	16.4405	17.2583	17.1333	16.9023	16.4492	16.8143	sp			1205LU_MCU1_1205LU_PLKO;1205LU_MCU2_1205LU_PLKO	356	508	0.118731	0.867003	-0.0724735	-0.318643	0.561176	0.669159	-0.341467	-1.20191	16.5558	16.8972	16.8248	Q12907	LMAN2_HUMAN	LMAN2	LMAN2 C5orf8	Vesicular integral-membrane protein VIP36 (Glycoprotein GP36b) (Lectin mannose-binding 2) (Vesicular integral-membrane protein 36) (VIP36)
14.3803	13.7808	12.8725	13.1783	13.5223	15.2155	13.841	15.243	12.6422	14.0367	12.2229	12.6822	sp				543	509	0.646052	0.425284	-0.88772	-1.34934	0.283196	0.828267	0.441049	0.681531	14.2247	13.7837	12.896	Q9NZN4	EHD2_HUMAN	EHD2	EHD2 PAST2	EH domain-containing protein 2 (PAST homolog 2)
16.2842	15.4397	16.0658	15.8942	15.5894	15.0895	16.1054	14.849	16.4865	16.2177	16.2103	16.1683	sp				531	510	0.898294	0.298065	0.542089	1.7742	0.123089	0.931489	-0.127892	-0.329188	15.6007	15.7286	16.2707	Q02318	CP27A_HUMAN	CYP27A1	CYP27A1 CYP27	Sterol 26-hydroxylase, mitochondrial (EC 1.14.15.15) (5-beta-cholestane-3-alpha,7-alpha,12-alpha-triol 27-hydroxylase) (Cytochrome P-450C27/25) (Cytochrome P450 27) (Sterol 27-hydroxylase) (Vitamin D(3) 25-hydroxylase)
16.2484	15.4475	15.3103	15.3531	16.3455	15.1956	15.5875	14.6973	15.3119	15.3026	15.2548	15.22	sp				298	511	0.0657079	0.926133	0.0352955	0.184644	0.831576	0.552413	0.572243	1.66299	15.8093	15.237	15.2723	P36542	ATPG_HUMAN	ATP5F1C	ATP5F1C ATP5C ATP5C1 ATP5CL1	ATP synthase subunit gamma, mitochondrial (ATP synthase F1 subunit gamma) (F-ATPase gamma subunit)
13.8773	13.7564	13.8764	14.0273	13.9602	13.2143	13.3012	13.4116	13.7649	14.1261	13.9997	14.0384	sp				555	512	0.857857	0.315749	0.328102	1.70685	0.0703828	0.960718	0.0479081	0.196924	13.7021	13.6541	13.9822	Q96S52	PIGS_HUMAN	PIGS	PIGS UNQ1873/PRO4316	GPI transamidase component PIG-S (Phosphatidylinositol-glycan biosynthesis class S protein)
15.314	15.6343	15.6734	15.4382	15.4144	15.3884	15.379	15.4933	15.5012	15.5739	15.1343	15.4695	sp				151	513	0.270059	0.716226	-0.076263	-0.654662	0.25385	0.842768	-0.0582221	-0.621098	15.4377	15.496	15.4197	P62263	RS14_HUMAN	RPS14	RPS14 PRO2640	40S ribosomal protein S14 (Small ribosomal subunit protein uS11)
15.7009	14.4029	14.0426	13.5663	15.5057	14.9553	14.4191	12.3027	14.8222	14.9389	14.3957	14.4924	tr				845	514	1.18687	0.189408	1.07961	2.25456	1.53784	0.325926	1.5585	2.85518	15.1412	13.5827	14.6623	K7EKE6	K7EKE6_HUMAN	LONP1	LONP1	Lon protease homolog, mitochondrial (EC 3.4.21.53) (Lon protease-like protein) (LONP) (Mitochondrial ATP-dependent protease Lon) (Serine protease 15)
14.3109	13.5541	14.6459	12.2237	15.0776	14.1625	14.8915	14.3285	14.0539	13.5804	13.1967	12.4848	sp				814	515	0.447637	0.561409	-0.693434	-0.998138	0.140201	0.914144	0.253891	0.369987	14.2763	14.0224	13.329	P55884	EIF3B_HUMAN	EIF3B	EIF3B EIF3S9	Eukaryotic translation initiation factor 3 subunit B (eIF3b) (Eukaryotic translation initiation factor 3 subunit 9) (Prt1 homolog) (hPrt1) (eIF-3-eta) (eIF3 p110) (eIF3 p116)
14.6114	15.6355	15.6102	14.7342	16.2661	14.5424	15.7742	14.9167	14.9469	12.4371	14.9515	14.8625	sp				359	516	0.692404	0.397662	-0.959319	-1.42859	0.00342204	0.999213	0.00501466	0.0102535	15.2638	15.2588	14.2995	P11177	ODPB_HUMAN	PDHB	PDHB PHE1B	Pyruvate dehydrogenase E1 component subunit beta, mitochondrial (PDHE1-B) (EC 1.2.4.1)
10.8104	13.756	13.3422	11.8395	10.6707	13.9525	13.1012	11.4528	13.9763	13.4939	11.2814	11.2994	sp			1205LU_MCU1_1205LU_PLKO	329	517	0.0319092	0.964963	0.0788357	0.0926989	0.0471166	0.972192	-0.136521	-0.134787	12.2974	12.4339	12.5127	Q15417	CNN3_HUMAN	CNN3	CNN3	Calponin-3 (Calponin, acidic isoform)
15.1798	13.939	14.0117	14.5256	14.3161	14.557	14.4073	14.7313	15.2533	12.8964	15.1265	14.462	tr				1263	518	0.00928665	0.99051	0.0155358	0.0276426	0.09586	0.939743	0.0789797	0.262201	14.498	14.419	14.4345	A0A140T8Z0	A0A140T8Z0_HUMAN	DIAPH1	DIAPH1	Protein diaphanous homolog 1
16.4209	16.3675	15.4618	16.9636	17.0395	17.7428	15.236	16.7142	12.6574	16.0317	17.1755	17.0043	sp				184	519	0.123941	0.865376	-0.376718	-0.331241	0.719669	0.590865	0.798735	1.47488	16.8927	16.0939	15.7172	Q04760	LGUL_HUMAN	GLO1	GLO1	Lactoylglutathione lyase (EC 4.4.1.5) (Aldoketomutase) (Glyoxalase I) (Glx I) (Ketone-aldehyde mutase) (Methylglyoxalase) (S-D-lactoylglutathione methylglyoxal lyase)
14.5381	15.7721	14.8788	15.0561	14.9911	15.7632	14.1723	15.1563	15.1145	14.8255	15.3954	15.5363	sp				192	520	0.720764	0.380871	0.40202	1.47673	0.557829	0.673369	0.450241	1.19603	15.2661	14.8159	15.2179	Q15126	PMVK_HUMAN	PMVK	PMVK PMKI	Phosphomevalonate kinase (PMKase) (hPMK) (EC 2.7.4.2)
15.609	13.8671	15.2727	14.3413	15.5168	14.286	15.3239	14.6759	14.1037	14.7348	14.2753	14.5309	sp				1176	521	0.904565	0.296677	-0.492257	-1.78463	0.0594337	0.96786	-0.0837502	-0.168004	14.8197	14.9034	14.4112	Q9P2J5	SYLC_HUMAN	LARS	LARS KIAA1352	Leucine--tRNA ligase, cytoplasmic (EC 6.1.1.4) (Leucyl-tRNA synthetase) (LeuRS)
15.5836	14.6722	15.9846	15.9242	15.8566	15.3417	15.7562	15.3422	15.7197	15.8054	15.7838	15.6874	sp				395	522	0.00617995	0.992888	-0.00272107	-0.0184594	0.635169	0.627337	-0.388275	-1.33062	15.3635	15.7518	15.7491	P31153	METK2_HUMAN	MAT2A	MAT2A AMS2 MATA2	S-adenosylmethionine synthase isoform type-2 (AdoMet synthase 2) (EC 2.5.1.6) (Methionine adenosyltransferase 2) (MAT 2) (Methionine adenosyltransferase II) (MAT-II)
15.5739	15.7232	15.4126	15.1924	15.6756	15.8498	15.2989	15.5159	15.7906	15.538	15.6041	15.8261	sp				241	523	1.82632	0.072784	0.334752	3.37679	2.08703	0.217133	0.350678	3.87859	15.7056	15.3549	15.6897	P28066	PSA5_HUMAN	PSMA5	PSMA5	Proteasome subunit alpha type-5 (EC 3.4.25.1) (Macropain zeta chain) (Multicatalytic endopeptidase complex zeta chain) (Proteasome zeta chain)
16.789	15.001	16.2863	15.969	16.5553	15.7438	16.0934	16.4054	15.4564	15.28	15.0758	15.4293	sp			WM3734_MCU1_WM3734_PLKO	315	524	3.27539	0.00882979	-0.878154	-6.71435	0.151637	0.905876	-0.166224	-0.396745	16.0223	16.1885	15.3104	P05198	IF2A_HUMAN	EIF2S1	EIF2S1 EIF2A	Eukaryotic translation initiation factor 2 subunit 1 (Eukaryotic translation initiation factor 2 subunit alpha) (eIF-2-alpha) (eIF-2A) (eIF-2alpha)
15.867	15.4476	15.7381	16.0503	13.3928	16.1689	15.5947	15.9319	15.9576	16.0833	15.31	16.147	tr				162	525	0.0756042	0.915727	0.0457284	0.210525	0.427368	0.747588	-0.609642	-0.960718	15.2191	15.8288	15.8745	H3BQB1	H3BQB1_HUMAN	APRT	APRT	Adenine phosphoribosyltransferase (Fragment)
13.369	14.5599	14.2998	14.1524	13.3758	14.8448	13.002	14.3226	14.139	14.8535	14.3003	14.7211	sp				437	526	0.769371	0.357844	0.559271	1.55874	0.06625	0.962221	0.0931921	0.186073	14.0374	13.9442	14.5035	Q92791	SC65_HUMAN	P3H4	P3H4 LEPREL4 NOL55 SC65	Endoplasmic reticulum protein SC65 (Leprecan-like protein 4) (Nucleolar autoantigen No55) (Prolyl 3-hydroxylase family member 4) (Synaptonemal complex protein SC65)
14.6475	14.7735	14.808	15.0466	14.469	14.7023	14.6336	14.9612	15.8392	15.629	15.7856	15.6242	sp			WM3734_MCU1_WM3734_PLKO	450	527	3.71608	0.00494663	0.85714	8.08193	0.985012	0.47632	-0.214291	-1.91829	14.6481	14.8624	15.7195	Q13509	TBB3_HUMAN	TUBB3	TUBB3 TUBB4	Tubulin beta-3 chain (Tubulin beta-4 chain) (Tubulin beta-III)
15.8773	14.8768	15.7463	15.9368	15.9982	15.5814	15.5933	15.4127	15.9761	16.0213	15.9261	15.9894	sp				505	528	1.45032	0.128363	0.305935	2.70257	0.120626	0.932035	-0.0888546	-0.323237	15.5834	15.6723	15.9782	Q9Y3I0	RTCB_HUMAN	RTCB	RTCB C22orf28 HSPC117	tRNA-splicing ligase RtcB homolog (EC 6.5.1.3)
16.0152	15.3618	15.2466	15.7795	15.9494	14.3767	14.9979	15.5711	13.4227	15.0293	15.0462	14.9953	sp				709	529	0.900592	0.298148	-0.775365	-1.77802	0.0220766	0.987663	0.0270107	0.0648016	15.4258	15.3988	14.6234	Q08945	SSRP1_HUMAN	SSRP1	SSRP1 FACT80	FACT complex subunit SSRP1 (Chromatin-specific transcription elongation factor 80 kDa subunit) (Facilitates chromatin transcription complex 80 kDa subunit) (FACT 80 kDa subunit) (FACTp80) (Facilitates chromatin transcription complex subunit SSRP1) (Recombination signal sequence recognition protein 1) (Structure-specific recognition protein 1) (hSSRP1) (T160)
15.4388	15.6206	15.9952	12.7688	11.5949	14.853	10.2199	15.1374	16.3626	16.4322	16.1351	15.8819	tr				188	530	1.06469	0.230035	2.67262	2.05067	0.210127	0.870052	0.846499	0.528051	14.3768	13.5303	16.2029	G5E9Q6	G5E9Q6_HUMAN	PFN2	PFN2 hCG_21343	Profilin
14.9096	14.992	15.0183	15.7191	14.5794	15.654	14.9929	14.7106	15.2701	15.7771	15.4352	14.6867	sp				404	531	0.235139	0.751974	0.182076	0.581751	0.089411	0.940816	-0.0764949	-0.245929	15.0337	15.1102	15.2923	Q9Y5X3	SNX5_HUMAN	SNX5	SNX5	Sorting nexin-5
16.8143	17.9848	16.7969	16.5627	16.5087	17.7758	16.773	16.9201	17.1531	17.2131	17.3117	17.3554	sp			WM3734_MCU1_WM3734_PLKO	148	532	2.88882	0.0155562	0.49517	5.67283	0.66501	0.603983	0.507712	1.38184	17.2709	16.7632	17.2583	Q04837	SSBP_HUMAN	SSBP1	SSBP1 SSBP	Single-stranded DNA-binding protein, mitochondrial (Mt-SSB) (MtSSB) (PWP1-interacting protein 17)
14.0093	13.9149	14.0615	14.0685	13.1	13.093	13.9536	13.9245	14.5644	14.7034	14.5723	14.571	sp			WM3734_MCU1_WM3734_PLKO	521	533	4.70235	0.00140403	0.600721	12.0478	0.953633	0.490732	-0.472727	-1.86618	13.5293	14.0021	14.6028	O00629	IMA3_HUMAN	KPNA4	KPNA4 QIP1	Importin subunit alpha-3 (Importin alpha Q1) (Qip1) (Karyopherin subunit alpha-4)
14.7346	15.0661	13.3297	12.6049	14.2628	14.7166	12.6361	14.5963	14.7161	14.1429	13.9076	13.4929	sp				344	534	0.708056	0.387158	0.773108	1.45519	1.52873	0.326349	1.40329	2.83919	14.695	13.2917	14.0648	Q13247	SRSF6_HUMAN	SRSF6	SRSF6 SFRS6 SRP55	Serine/arginine-rich splicing factor 6 (Pre-mRNA-splicing factor SRP55) (Splicing factor, arginine/serine-rich 6)
15.7111	15.0976	15.6138	15.6997	15.7821	15.5175	15.4981	16.0343	16.0299	15.9163	15.8623	15.95	sp				328	535	0.970106	0.267499	0.228141	1.89354	0.426974	0.746508	-0.184423	-0.959988	15.5271	15.7115	15.9396	Q13011	ECH1_HUMAN	ECH1	ECH1	Delta(3,5)-Delta(2,4)-dienoyl-CoA isomerase, mitochondrial (EC 5.3.3.-)
15.0688	13.5297	15.0764	14.6691	15.2661	12.9729	15.0852	14.9299	14.4429	13.808	14.0861	14.5996	sp				693	536	1.88118	0.0666362	-0.705968	-3.47974	0.601413	0.648069	-0.730775	-1.27222	14.2094	14.9401	14.2342	P49915	GUAA_HUMAN	GMPS	GMPS	GMP synthase [glutamine-hydrolyzing] (EC 6.3.5.2) (GMP synthetase) (Glutamine amidotransferase)
13.5886	13.7981	14.3071	15.1323	15.3394	14.9155	15.2893	15.0695	14.9139	14.3212	15.388	15.0362	sp				296	537	0.0385791	0.960241	-0.0347121	-0.111312	0.519105	0.694386	-0.539165	-1.12743	14.4104	14.9495	14.9148	Q96GD0	PLPP_HUMAN	PDXP	PDXP CIN PLP PLPP	Pyridoxal phosphate phosphatase (PLP phosphatase) (EC 3.1.3.3) (EC 3.1.3.74) (Chronophin)
14.1201	13.946	12.6499	11.2755	13.3779	12.8617	13.3448	13.1174	11.3253	14.043	14.0175	13.852	sp				191	538	0.384874	0.61778	0.712554	0.880994	0.912533	0.506548	0.979491	1.79788	13.5764	12.5969	13.3095	O75340	PDCD6_HUMAN	PDCD6	PDCD6 ALG2	Programmed cell death protein 6 (Apoptosis-linked gene 2 protein homolog) (ALG-2)
16.2818	15.8663	16.665	16.0224	15.8531	15.9935	16.1416	15.8189	15.0372	15.3098	15.5186	15.1247	tr			WM3734_MCU1_WM3734_PLKO	190	539	2.32251	0.0349793	-0.914418	-4.36229	0.338916	0.789124	-0.163302	-0.792535	15.9987	16.162	15.2476	J3QQ67	J3QQ67_HUMAN	RPL18	RPL18	60S ribosomal protein L18 (Fragment)
14.4668	14.4567	14.1044	14.7892	14.8265	13.6004	13.9205	14.4798	14.1197	14.4936	13.8147	12.5519	tr				1220	540	0.587192	0.460466	-0.57852	-1.24747	0.0146967	0.989452	0.0141199	0.0434852	14.3376	14.3235	13.745	A0A087WUT6	A0A087WUT6_HUMAN	EIF5B	EIF5B	Eukaryotic translation initiation factor 5B
14.2053	13.3911	13.9553	13.3863	13.9775	12.9433	13.1523	13.5233	12.7157	13.7817	13.3418	12.89	tr				275	541	0.503425	0.517723	-0.321996	-1.09938	0.143013	0.910953	0.124999	0.376603	13.6293	13.5043	13.1823	K7EL21	K7EL21_HUMAN	CAPS	CAPS	Calcyphosin (Calcyphosine)
15.8732	15.8033	16.1946	15.1521	15.9998	13.9301	16.0768	16.2784	15.3011	13.783	13.666	13.6495	tr				189	542	2.05337	0.052141	-1.82559	-3.81192	0.416434	0.749866	-0.523916	-0.940377	15.4016	15.9255	14.0999	M0QYN0	M0QYN0_HUMAN	MYDGF	MYDGF	Myeloid-derived growth factor
13.9107	15.314	15.9879	16.2124	14.4846	14.7025	15.9647	16.4339	15.7745	14.6544	15.8246	15.9282	sp				142	543	0.973118	0.267618	-0.604343	-1.89854	2.60546	0.150424	-1.54679	-4.98854	14.6029	16.1497	15.5454	P69905	HBA_HUMAN	HBA1;	HBA1;HBA2	Hemoglobin subunit alpha (Alpha-globin) (Hemoglobin alpha chain)
16.7676	17.4443	16.4164	16.7598	16.9267	17.7965	16.7176	16.8844	16.9741	16.9378	17.154	16.9426	sp				246	544	1.47964	0.122865	0.307572	2.75344	1.09463	0.437672	0.539199	2.10052	17.2338	16.6946	17.0021	P31946	1433B_HUMAN	YWHAB	YWHAB	14-3-3 protein beta/alpha (Protein 1054) (Protein kinase C inhibitor protein 1) (KCIP-1) [Cleaved into: 14-3-3 protein beta/alpha, N-terminally processed]
15.7358	15.5571	14.906	15.6778	15.6219	15.6025	15.13	14.6222	15.2159	15.0316	15.2097	15.0603	tr				169	545	0.0709101	0.919775	0.0453627	0.198303	1.27627	0.397706	0.54533	2.40499	15.6293	15.084	15.1294	Q5T0D2	Q5T0D2_HUMAN	CMPK1	CMPK1	UMP-CMP kinase
14.6986	13.4911	13.8377	12.8411	14.0966	13.1486	13.7786	13.2717	13.6997	14.1052	14.0408	14.1486	tr				1079	546	1.16303	0.196724	0.566286	2.21464	0.464501	0.727451	0.426446	1.029	13.8587	13.4323	13.9986	F8W726	F8W726_HUMAN	UBAP2L	UBAP2L	Ubiquitin-associated protein 2-like
16.7633	16.7634	16.0144	15.9341	16.6771	16.777	16.0827	16.0887	16.415	16.534	16.5881	16.644	tr			1205LU_MCU1_1205LU_PLKO;WM3734_MCU1_WM3734_PLKO;WM3734_MCU2_WM3734_PLKO	188	547	3.83125	0.00417383	0.515272	8.47556	5.53365	0.00496918	0.715247	16.7156	16.7452	16.03	16.5452	B4DQI4	B4DQI4_HUMAN	ABHD14B	ABHD14B	Protein ABHD14B (cDNA FLJ52723, highly similar to Abhydrolase domain-containing protein 14B)
16.5166	14.498	15.7163	15.074	16.1675	14.8389	15.7882	14.2733	14.6712	14.5468	14.5187	14.0615	sp				318	548	1.05102	0.234439	-0.76343	-2.02795	0.189323	0.880539	0.292278	0.482331	15.5052	15.213	14.4495	Q8TC12	RDH11_HUMAN	RDH11	RDH11 ARSDR1 PSDR1 SDR7C1 CGI-82	Retinol dehydrogenase 11 (EC 1.1.1.300) (Androgen-regulated short-chain dehydrogenase/reductase 1) (HCV core-binding protein HCBP12) (Prostate short-chain dehydrogenase/reductase 1) (Retinal reductase 1) (RalR1) (Short chain dehydrogenase/reductase family 7C member 1)
15.1917	17.3893	15.9781	15.0219	16.6565	17.2869	16.4729	14.1117	16.7223	17.0194	15.3831	15.3001	sp				158	549	0.466472	0.547218	0.710058	1.03259	0.851096	0.544975	1.23492	1.69558	16.6311	15.3962	16.1062	P24666	PPAC_HUMAN	ACP1	ACP1	Low molecular weight phosphotyrosine protein phosphatase (LMW-PTP) (LMW-PTPase) (EC 3.1.3.48) (Adipocyte acid phosphatase) (Low molecular weight cytosolic acid phosphatase) (EC 3.1.3.2) (Red cell acid phosphatase 1)
13.407	12.7197	13.6773	12.5521	13.2657	13.3989	11.8301	12.9393	12.8562	12.84	12.0468	12.1814	sp				193	550	0.248366	0.74012	-0.26857	-0.609635	0.487984	0.715977	0.448112	1.0716	13.1978	12.7497	12.4811	Q16527	CSRP2_HUMAN	CSRP2	CSRP2 LMO5 SMLIM	Cysteine and glycine-rich protein 2 (Cysteine-rich protein 2) (CRP2) (LIM domain only protein 5) (LMO-5) (Smooth muscle cell LIM protein) (SmLIM)
16.4327	17.6601	16.6186	16.8953	17.1623	17.7795	17.2636	17.2445	17.7511	17.6474	17.7112	17.4274	sp				214	551	1.99168	0.0576951	0.628764	3.69126	0.311606	0.813923	0.253162	0.738695	17.2587	17.0055	17.6343	P30044	PRDX5_HUMAN	PRDX5	PRDX5 ACR1 SBBI10	Peroxiredoxin-5, mitochondrial (EC 1.11.1.15) (Alu corepressor 1) (Antioxidant enzyme B166) (AOEB166) (Liver tissue 2D-page spot 71B) (PLP) (Peroxiredoxin V) (Prx-V) (Peroxisomal antioxidant enzyme) (TPx type VI) (Thioredoxin peroxidase PMP20)
10.8049	11.5651	9.0618	12.5043	10.2415	9.89039	8.7657	12.0313	12.2623	9.48784	12.1438	12.6974	tr				263	552	0.378046	0.62317	1.05705	0.868007	0.0112188	0.993216	0.034694	0.0333222	10.6255	10.5908	11.6478	F8W031	F8W031_HUMAN			Uncharacterized protein (Fragment)
14.1111	13.9447	13.6972	13.3978	13.2922	12.939	14.3498	14.1974	14.2639	14.4263	14.1139	14.2067	sp				793	553	0.726968	0.377696	0.342186	1.48723	0.427365	0.746713	-0.338778	-0.960714	13.5718	13.9105	14.2527	Q15459	SF3A1_HUMAN	SF3A1	SF3A1 SAP114	Splicing factor 3A subunit 1 (SF3a120) (Spliceosome-associated protein 114) (SAP 114)
12.4332	11.1547	12.2989	12.833	13.0838	11.9069	11.532	11.9909	12.018	11.9302	12.2669	12.0253	sp				394	554	0.138802	0.847759	-0.103598	-0.366687	0.0131116	0.991277	-0.0190947	-0.0388627	12.1446	12.1637	12.0601	P61160	ARP2_HUMAN	ACTR2	ACTR2 ARP2	Actin-related protein 2 (Actin-like protein 2)
13.3202	13.1498	13.878	11.0533	11.0265	12.1575	13.7954	11.0572	13.0666	11.5361	12.7373	10.9348	sp				264	555	0.152434	0.834759	-0.377304	-0.398595	0.0113754	0.993455	-0.032481	-0.0337814	12.4135	12.446	12.0687	P28070	PSB4_HUMAN	PSMB4	PSMB4 PROS26	Proteasome subunit beta type-4 (EC 3.4.25.1) (26 kDa prosomal protein) (HsBPROS26) (PROS-26) (Macropain beta chain) (Multicatalytic endopeptidase complex beta chain) (Proteasome beta chain) (Proteasome chain 3) (HsN3)
13.8302	13.2287	12.976	13.7156	13.7271	14.1172	14.2289	13.9926	13.2672	12.4311	13.0724	12.9439	tr				2019	556	1.30767	0.158057	-0.799617	-2.45817	0.00250396	0.997777	-0.00247002	-0.00751054	13.7258	13.7283	12.9287	J3QSU6	J3QSU6_HUMAN	TNC	TNC	Tenascin
13.5016	14.6787	13.6819	13.6689	13.8752	13.7604	12.4753	13.3226	13.6396	14.8335	14.5042	14.6145	sp				381	557	1.55198	0.108515	1.11078	2.88006	0.885777	0.523418	0.666777	1.75336	13.954	13.2872	14.398	P10644	KAP0_HUMAN	PRKAR1A	PRKAR1A PKR1 PRKAR1 TSE1	cAMP-dependent protein kinase type I-alpha regulatory subunit (Tissue-specific extinguisher 1) (TSE1)
14.6409	14.1743	14.2185	14.4646	14.2473	14.1979	14.3929	14.2272	13.1807	14.3868	14.6095	14.0543	tr				471	558	0.362353	0.634969	-0.267942	-0.837961	0.0292348	0.984166	-0.0106978	-0.0851661	14.3151	14.3258	14.0579	C9JFE4	C9JFE4_HUMAN	GPS1	GPS1 hCG_1987516	COP9 signalosome complex subunit 1 (G protein pathway suppressor 1, isoform CRA_b)
14.5542	14.494	14.4329	14.6852	14.7909	15.1102	14.2775	14.9326	15.399	14.9755	16.2778	15.4404	sp				271	559	1.64944	0.0951571	0.941154	3.05332	0.329438	0.798436	0.155296	0.773966	14.7373	14.582	15.5232	P21964	COMT_HUMAN	COMT	COMT	Catechol O-methyltransferase (EC 2.1.1.6)
13.4685	12.9931	12.8738	11.6865	12.5504	12.7902	12.8742	12.7442	11.9088	11.1464	13.5589	13.8325	tr				271	560	0.0325719	0.964672	0.0669847	0.094559	0.541916	0.679991	0.405869	1.16795	12.9505	12.5447	12.6117	A0A0A0MSW4	A0A0A0MSW4_HUMAN	PITPNB	PITPNB	Phosphatidylinositol transfer protein beta isoform
15.5085	14.8702	15.1486	15.0046	15.1757	14.6054	13.6677	15.0128	14.6235	14.0156	14.6992	14.6608	sp				447	561	0.216966	0.768895	-0.208655	-0.542866	0.358427	0.78058	0.331552	0.8304	15.04	14.7084	14.4998	P31150	GDIA_HUMAN	GDI1	GDI1 GDIL OPHN2 RABGDIA XAP4	Rab GDP dissociation inhibitor alpha (Rab GDI alpha) (Guanosine diphosphate dissociation inhibitor 1) (GDI-1) (Oligophrenin-2) (Protein XAP-4)
11.6545	13.1942	13.8726	12.3373	11.6873	13.2004	13.2714	13.7912	11.6724	13.6218	12.589	11.2782	tr				527	562	0.812565	0.334751	-1.02776	-1.6312	0.773471	0.569853	-0.884008	-1.56564	12.4341	13.3181	12.2903	H3BPE7	H3BPE7_HUMAN	FUS	FUS	RNA-binding protein FUS
13.3596	10.9972	12.2123	12.3577	11.2841	12.217	11.4844	12.5335	10.6632	12.7088	11.6766	13.0125	sp				488	563	0.0818108	0.911509	-0.131697	-0.226539	0.116951	0.932524	-0.18251	-0.314317	11.9645	12.147	12.0153	P20073	ANXA7_HUMAN	ANXA7	ANXA7 ANX7 SNX OK/SW-cl.95	Annexin A7 (Annexin VII) (Annexin-7) (Synexin)
15.1379	13.257	14.6638	13.0769	13.4376	13.8067	13.1272	14.5047	14.9821	12.481	13.6789	11.4955	sp				217	564	0.336678	0.656121	-0.683766	-0.788161	0.0382411	0.981616	0.0666733	0.110374	13.9098	13.8432	13.1594	P62993	GRB2_HUMAN	GRB2	GRB2 ASH	Growth factor receptor-bound protein 2 (Adapter protein GRB2) (Protein Ash) (SH2/SH3 adapter GRB2)
13.7392	15.4386	12.5281	14.0235	12.9627	15.3349	12.3946	13.8386	14.1054	14.3485	14.5234	14.1988	tr				177	565	1.3412	0.151763	1.09785	2.51519	0.78008	0.570336	1.17265	1.57674	14.3688	13.1962	14.2941	H0YN26	H0YN26_HUMAN	ANP32A	ANP32A	Acidic leucine-rich nuclear phosphoprotein 32 family member A
14.1801	12.6807	12.7482	13.4058	13.0231	13.8557	13.7563	12.7711	12.7954	12.5461	13.1486	12.4367	sp				624	566	0.730429	0.376934	-0.438666	-1.49308	0.251801	0.842253	0.264543	0.616822	13.4349	13.1704	12.7317	O43252	PAPS1_HUMAN	PAPSS1	PAPSS1 ATPSK1 PAPSS	Bifunctional 3'-phosphoadenosine 5'-phosphosulfate synthase 1 (PAPS synthase 1) (PAPSS 1) (Sulfurylase kinase 1) (SK 1) (SK1) [Includes: Sulfate adenylyltransferase (EC 2.7.7.4) (ATP-sulfurylase) (Sulfate adenylate transferase) (SAT);Adenylyl-sulfate kinase (EC 2.7.1.25) (3'-phosphoadenosine-5'-phosphosulfate synthase) (APS kinase) (Adenosine-5'-phosphosulfate 3'-phosphotransferase) (Adenylylsulf…
12.4215	14.1207	12.0548	12.8611	11.9906	13.4054	11.9521	13.7848	13.4486	12.7971	12.8888	11.6949	sp				373	567	0.026899	0.970226	0.0441382	0.0785537	0.197546	0.877392	0.321338	0.500523	12.9846	12.6632	12.7074	P53367-2	ARFP1_HUMAN	ARFIP1	ARFIP1	Arfaptin-1 (ADP-ribosylation factor-interacting protein 1)
15.0838	15.3587	15.6444	15.4521	14.706	14.5291	15.282	15.3624	15.4777	14.8838	14.6368	15.0176	sp				429	568	1.17535	0.192845	-0.43125	-2.23527	1.36213	0.366952	-0.515823	-2.5509	14.9194	15.4352	15.004	Q8NBX0	SCPDL_HUMAN	SCCPDH	SCCPDH CGI-49	Saccharopine dehydrogenase-like oxidoreductase (EC 1.-.-.-)
14.4316	13.2205	13.5089	12.6265	14.2063	14.2136	14.1502	12.1449	12.4094	14.1865	13.4704	14.2911	sp				335	569	0.328883	0.662998	0.481712	0.772873	0.877379	0.53112	0.910365	1.73938	14.018	13.1076	13.5894	O76003	GLRX3_HUMAN	GLRX3	GLRX3 PICOT TXNL2 HUSSY-22	Glutaredoxin-3 (PKC-interacting cousin of thioredoxin) (PICOT) (PKC-theta-interacting protein) (PKCq-interacting protein) (Thioredoxin-like protein 2)
15.0025	14.9666	15.6617	15.5669	15.7557	15.0754	15.2224	15.3927	15.6297	15.8115	15.9731	15.7538	sp				338	570	1.47707	0.123326	0.331088	2.74897	0.58307	0.656998	-0.260864	-1.24027	15.2001	15.4609	15.792	O95433	AHSA1_HUMAN	AHSA1	AHSA1 C14orf3 HSPC322	Activator of 90 kDa heat shock protein ATPase homolog 1 (AHA1) (p38)
15.6613	16.3848	15.898	16.0996	15.7037	16.5901	15.8109	16.2281	16.3044	16.4331	16.4681	16.4316	sp			WM3734_MCU1_WM3734_PLKO	369	571	2.12157	0.0470118	0.400155	3.9476	0.110214	0.935666	0.0758243	0.297846	16.085	16.0091	16.4093	P50502	F10A1_HUMAN	ST13	ST13 AAG2 FAM10A1 HIP SNC6	Hsc70-interacting protein (Hip) (Aging-associated protein 2) (Progesterone receptor-associated p48 protein) (Protein FAM10A1) (Putative tumor suppressor ST13) (Renal carcinoma antigen NY-REN-33) (Suppression of tumorigenicity 13 protein)
15.0273	15.7836	14.9345	15.4106	15.6287	15.6976	15.2663	15.5656	15.4314	15.3316	15.3863	15.2503	sp				331	572	0.151871	0.835257	0.0556695	0.397289	0.503429	0.701887	0.240066	1.09939	15.5343	15.2942	15.3499	Q9Y266	NUDC_HUMAN	NUDC	NUDC	Nuclear migration protein nudC (Nuclear distribution protein C homolog)
13.8465	13.432	13.6713	12.0559	14.5962	13.0335	13.3486	13.7135	13.7908	11.7409	12.5237	12.2787	sp				261	573	0.477472	0.540672	-0.613819	-1.05258	0.466773	0.72456	0.529715	1.03314	13.727	13.1973	12.5835	P25789	PSA4_HUMAN	PSMA4	PSMA4 HC9 PSC9	Proteasome subunit alpha type-4 (EC 3.4.25.1) (Macropain subunit C9) (Multicatalytic endopeptidase complex subunit C9) (Proteasome component C9) (Proteasome subunit L)
12.7841	14.9025	12.8638	14.4437	14.1365	14.317	13.3935	13.513	14.4508	13.5767	13.4699	13.4842	sp				192	574	0.185654	0.799529	0.191906	0.474161	0.37747	0.774734	0.481537	0.866909	14.035	13.5535	13.7454	Q07812	BAX_HUMAN	BAX	BAX BCL2L4	Apoptosis regulator BAX (Bcl-2-like protein 4) (Bcl2-L-4)
16.1771	16.6158	15.4266	14.5703	15.4928	16.5632	15.3801	15.49	15.532	15.4312	15.6372	15.4555	sp				227	575	0.641617	0.42681	0.297275	1.34172	1.59053	0.325312	0.995488	2.94821	16.2122	15.2167	15.514	Q13907	IDI1_HUMAN	IDI1	IDI1	Isopentenyl-diphosphate Delta-isomerase 1 (EC 5.3.3.2) (Isopentenyl pyrophosphate isomerase 1) (IPP isomerase 1) (IPPI1)
15.9209	15.2214	14.7338	13.1687	15.6374	14.7757	14.8758	15.0406	15.3118	15.3093	15.1672	15.1775	sp				640	576	0.918813	0.291185	0.786738	1.80832	0.954724	0.490775	0.934164	1.86799	15.3889	14.4547	15.2415	Q9UBT2	SAE2_HUMAN	UBA2	UBA2 SAE2 UBLE1B HRIHFB2115	SUMO-activating enzyme subunit 2 (EC 2.3.2.-) (Anthracycline-associated resistance ARX) (Ubiquitin-like 1-activating enzyme E1B) (Ubiquitin-like modifier-activating enzyme 2)
16.173	16.5601	15.2864	15.6088	16.2359	16.6799	15.4407	15.7914	16.0574	16.0781	16.0305	16.0158	sp			WM3734_MCU1_WM3734_PLKO	289	577	2.47167	0.0280954	0.513599	4.68583	2.76264	0.127516	0.880397	5.36053	16.4122	15.5318	16.0454	Q15181	IPYR_HUMAN	PPA1	PPA1 IOPPP PP	Inorganic pyrophosphatase (EC 3.6.1.1) (Pyrophosphate phospho-hydrolase) (PPase)
14.4602	15.6077	15.2533	16.0787	16.3429	15.7713	15.0784	15.894	16.1435	15.8	15.7142	16.6284	tr				454	578	0.76557	0.359208	0.495433	1.55235	0.0225148	0.988482	-0.0305941	-0.0660568	15.5455	15.5761	16.0715	Q5T4U5	Q5T4U5_HUMAN	ACADM	ACADM hCG_22915	Acyl-Coenzyme A dehydrogenase, C-4 to C-12 straight chain, isoform CRA_a (Medium-chain-specific acyl-CoA dehydrogenase, mitochondrial)
15.8554	13.3516	14.8856	14.9548	15.8221	13.697	15.0289	14.5884	14.1294	14.3708	13.9659	14.1477	sp			WM3734_MCU1_WM3734_PLKO	548	579	2.85123	0.0162703	-0.710946	-5.57846	0.0987566	0.937378	-0.182896	-0.269456	14.6815	14.8644	14.1535	O43776	SYNC_HUMAN	NARS	NARS	Asparagine--tRNA ligase, cytoplasmic (EC 6.1.1.22) (Asparaginyl-tRNA synthetase) (AsnRS)
13.6418	13.6921	14.1881	13.8054	14.9528	13.7477	14.3792	13.3807	14.8372	14.6159	14.6837	14.6093	sp				923	580	1.78169	0.0779728	0.748153	3.29399	0.0648179	0.962224	0.0702024	0.182294	14.0086	13.9384	14.6865	Q8N163	CCAR2_HUMAN	CCAR2	CCAR2 DBC1 KIAA1967	Cell cycle and apoptosis regulator protein 2 (Cell division cycle and apoptosis regulator protein 2) (DBIRD complex subunit KIAA1967) (Deleted in breast cancer gene 1 protein) (DBC-1) (DBC.1) (NET35) (p30 DBC)
16.1682	15.3381	16.1124	15.8394	15.9889	14.6079	15.9915	15.6611	15.8688	15.8644	15.8389	15.685	tr				480	581	0.34938	0.64753	-0.0868657	-0.812901	0.460624	0.724031	-0.375373	-1.02193	15.5258	15.9011	15.8143	A0A1B0GWJ0	A0A1B0GWJ0_HUMAN	ADSL	ADSL	Adenylosuccinate lyase (ASL) (EC 4.3.2.2) (Adenylosuccinase)
12.2907	13.0325	12.8945	12.846	12.501	12.859	12.9394	12.8975	13.2481	12.3397	12.6067	12.5757	tr				1410	582	0.466293	0.546927	-0.201774	-1.03227	0.629213	0.631968	-0.223514	-1.32035	12.6708	12.8943	12.6926	A0A0A0MRV0	A0A0A0MRV0_HUMAN	RRBP1	RRBP1 KIAA1398	Ribosome-binding protein 1 (180 kDa ribosome receptor homolog) (RRp) (ES/130-related protein) (Ribosome receptor protein)
17.3413	17.7962	16.7936	17.6016	17.2216	17.523	17.3823	17.6243	17.546	17.4727	17.658	17.3636	sp				315	583	0.335423	0.656367	0.159615	0.785706	0.206994	0.870561	0.12006	0.52123	17.4705	17.3505	17.5101	O43852	CALU_HUMAN	CALU	CALU	Calumenin (Crocalbin) (IEF SSP 9302)
16.1478	16.4409	16.4959	16.4219	16.4819	15.9482	16.6448	16.6121	16.5765	16.7295	16.4023	16.6334	tr				352	584	0.1906	0.795067	0.0417094	0.485168	1.10439	0.43921	-0.28899	-2.11677	16.2547	16.5437	16.5854	B4DY09	B4DY09_HUMAN	ILF2	ILF2	cDNA FLJ51660, highly similar to Interleukin enhancer-binding factor 2
15.4452	15.541	15.2675	15.524	15.4232	15.2863	15.5399	15.1258	16.1682	16.0815	16.1296	15.3234	sp				191	585	1.32633	0.154922	0.5614	2.48988	0.207998	0.871429	0.0596149	0.523418	15.4239	15.3643	15.9257	P60953	CDC42_HUMAN	CDC42	CDC42	Cell division control protein 42 homolog (G25K GTP-binding protein)
11.8764	12.0911	13.6831	13.6928	13.8876	12.4786	13.4167	13.5937	13.4847	13.3814	13.745	13.5719	sp				361	586	0.200835	0.787414	-0.0508313	-0.507754	1.16519	0.425195	-1.01317	-2.21826	12.5834	13.5966	13.5458	Q15019	SEPT2_HUMAN	43345	SEPT2 DIFF6 KIAA0158 NEDD5	Septin-2 (Neural precursor cell expressed developmentally down-regulated protein 5) (NEDD-5)
14.4044	14.1908	13.0234	12.9829	13.6087	13.8985	13.4766	14.0442	12.822	12.2279	12.9611	12.5243	sp				331	587	1.34576	0.15077	-0.747964	-2.52296	1.11249	0.438307	0.643818	2.13026	14.0256	13.3818	12.6338	O00273	DFFA_HUMAN	DFFA	DFFA DFF1 DFF45 H13	DNA fragmentation factor subunit alpha (DNA fragmentation factor 45 kDa subunit) (DFF-45) (Inhibitor of CAD) (ICAD)
15.316	15.343	13.8256	15.17	15.1001	14.8592	14.7084	14.2943	15.4719	15.2343	15.6923	15.5327	tr				380	588	1.7583	0.0807176	0.983212	3.25093	1.10873	0.437726	0.65499	2.124	15.1546	14.4996	15.4828	Q5VWC4	Q5VWC4_HUMAN	PSMD4	PSMD4 hCG_1741224	26S proteasome non-ATPase regulatory subunit 4 (Proteasome (Prosome, macropain) 26S subunit, non-ATPase, 4, isoform CRA_b)
14.3164	14.0604	12.251	13.3871	12.9982	14.0793	13.8514	13.2731	14.0534	13.8109	12.2204	13.6214	sp				182	589	0.171918	0.815215	0.235889	0.443273	0.736597	0.57884	0.672965	1.50351	13.8636	13.1906	13.4265	P36405	ARL3_HUMAN	ARL3	ARL3 ARFL3	ADP-ribosylation factor-like protein 3
14.6668	14.6313	14.329	14.5319	14.7788	14.2741	14.4015	14.4788	14.9231	14.833	14.7462	14.5762	sp			1205LU_MCU1_1205LU_PLKO;WM3734_MCU1_WM3734_PLKO	140	590	2.08684	0.049652	0.334329	3.87821	0.613519	0.642995	0.152421	1.29322	14.5877	14.4353	14.7696	P62829	RL23_HUMAN	RPL23	RPL23	60S ribosomal protein L23 (60S ribosomal protein L17) (Large ribosomal subunit protein uL14)
15.807	17.4527	15.9176	16.5382	16.3556	17.3184	15.6533	16.5829	16.997	17.1277	16.9378	17.0834	tr				119	591	1.98901	0.0574759	0.863468	3.68608	0.576331	0.661393	0.560431	1.22849	16.7334	16.173	17.0365	E5RJD8	E5RJD8_HUMAN	TBCA	TBCA	Tubulin-specific chaperone A
11.8602	12.3659	12.9109	13.2578	11.86	12.2624	12.7659	11.3901	13.7407	11.0536	13.1219	12.6944	tr				1478	592	0.034959	0.962922	0.071481	0.10124	0.529446	0.687335	-0.494042	-1.14584	12.0871	12.5812	12.6527	F8WA11	F8WA11_HUMAN	CLASP1	CLASP1	CLIP-associating protein 1
17.0041	17.0897	15.4058	16.8509	17.0671	16.9946	16.3916	16.9233	16.9989	16.9443	16.8957	17.0205	sp				453	593	0.812709	0.335069	0.571948	1.63144	0.940527	0.492962	0.64597	1.8444	17.0389	16.3929	16.9649	P36957	ODO2_HUMAN	DLST	DLST DLTS	Dihydrolipoyllysine-residue succinyltransferase component of 2-oxoglutarate dehydrogenase complex, mitochondrial (EC 2.3.1.61) (2-oxoglutarate dehydrogenase complex component E2) (OGDC-E2) (Dihydrolipoamide succinyltransferase component of 2-oxoglutarate dehydrogenase complex) (E2K)
15.0117	14.6704	14.5185	13.5639	15.5031	14.3886	14.0858	14.7619	15.4514	15.5198	15.3392	15.3917	sp	+		WM3734_MCU1_WM3734_PLKO	517	594	2.38018	0.0320162	1.19298	4.48569	0.947797	0.490994	0.660934	1.85648	14.8935	14.2325	15.4255	P30837	AL1B1_HUMAN	ALDH1B1	ALDH1B1 ALDH5 ALDHX	Aldehyde dehydrogenase X, mitochondrial (EC 1.2.1.3) (Aldehyde dehydrogenase 5) (Aldehyde dehydrogenase family 1 member B1)
13.6446	13.1311	12.8478	13.2119	15.0721	13.2143	12.2168	12.3585	12.924	13.0542	13.423	12.8196	tr				979	595	0.736217	0.374625	0.396473	1.50287	1.15035	0.433614	1.10681	2.19346	13.7655	12.6587	13.0552	E5KLJ9	E5KLJ9_HUMAN	OPA1	OPA1 hCG_17270	Dynamin-like 120 kDa protein, mitochondrial (Mitochondrial dynamin-like 120 kDa protein) (Optic atrophy 1 (Autosomal dominant), isoform CRA_h)
17.2042	14.9974	15.8737	15.4244	16.8085	15.3334	15.5309	14.4394	13.8744	13.5227	13.7939	14.6767	sp				564	596	1.84618	0.0703389	-1.35017	-3.41391	0.579199	0.659947	0.768783	1.23351	16.0859	15.3171	13.9669	P02538	K2C6A_HUMAN	KRT6A	KRT6A K6A KRT6D	Keratin, type II cytoskeletal 6A (Cytokeratin-6A) (CK-6A) (Cytokeratin-6D) (CK-6D) (Keratin-6A) (K6A) (Type-II keratin Kb6) (allergen Hom s 5)
16.4415	15.1103	16.1099	16.1774	16.4625	15.4451	16.3428	16.1243	15.2894	15.1732	15.3009	14.3013	sp	+		WM3734_MCU1_WM3734_PLKO	194	597	2.50835	0.0277224	-1.17237	-4.76761	0.408258	0.758004	-0.323728	-0.92509	15.8649	16.1886	15.0162	P62081	RS7_HUMAN	RPS7	RPS7	40S ribosomal protein S7 (Small ribosomal subunit protein eS7)
14.0103	12.3005	11.7989	12.9564	12.1167	12.2845	12.0932	11.9482	12.0013	11.3846	12.5966	12.7533	sp				753	598	0.0126736	0.987524	-0.0152452	-0.0375826	0.409757	0.757123	0.478808	0.927898	12.678	12.1992	12.1839	P58215	LOXL3_HUMAN	LOXL3	LOXL3 LOXL	Lysyl oxidase homolog 3 (EC 1.4.3.-) (EC 1.4.3.13) (Lysyl oxidase-like protein 3)
16.3939	17.2969	16.341	16.4569	16.3124	17.3754	15.8737	16.5582	16.8978	16.8791	16.8921	16.687	tr				132	599	1.80211	0.0754393	0.531579	3.33177	0.833557	0.553564	0.537172	1.6663	16.8446	16.3075	16.839	J3KQ18	J3KQ18_HUMAN	DDT	DDT	D-dopachrome decarboxylase
14.9138	14.9975	13.7062	14.236	14.8357	15.7594	15.0489	14.6723	15.216	14.2681	15.0597	15.3447	sp				240	600	0.720384	0.380755	0.556266	1.47609	1.02084	0.469111	0.710719	1.9778	15.1266	14.4159	14.9721	P51858	HDGF_HUMAN	HDGF	HDGF HMG1L2	Hepatoma-derived growth factor (HDGF) (High mobility group protein 1-like 2) (HMG-1L2)
15.519	14.9079	15.4448	14.9932	15.5315	14.752	15.5594	15.2656	14.9981	14.9975	15.0105	14.965	sp				257	601	1.39677	0.140711	-0.32297	-2.61022	0.234826	0.853156	-0.138143	-0.581086	15.1776	15.3157	14.9928	P62917	RL8_HUMAN	RPL8	RPL8	60S ribosomal protein L8 (Large ribosomal subunit protein uL2)
15.5899	15.3219	15.4122	15.2231	15.1601	15.4307	14.9937	15.4209	15.3813	14.9961	15.2293	14.2276	sp				445	602	0.506119	0.515021	-0.303909	-1.10422	0.3615	0.780811	0.113127	0.83632	15.3756	15.2625	14.9586	P60228	EIF3E_HUMAN	EIF3E	EIF3E EIF3S6 INT6	Eukaryotic translation initiation factor 3 subunit E (eIF3e) (Eukaryotic translation initiation factor 3 subunit 6) (Viral integration site protein INT-6 homolog) (eIF-3 p48)
16.6744	17.0965	16.165	16.9359	16.2216	17.9021	15.9931	16.8231	17.7438	17.7379	17.374	17.5687	sp	+		WM3734_MCU1_WM3734_PLKO	149	603	2.38521	0.0319362	1.12682	4.49656	0.535202	0.682963	0.494347	1.15606	16.9736	16.4793	17.6061	P16949	STMN1_HUMAN	STMN1	STMN1 C1orf215 LAP18 OP18	Stathmin (Leukemia-associated phosphoprotein p18) (Metablastin) (Oncoprotein 18) (Op18) (Phosphoprotein p19) (pp19) (Prosolin) (Protein Pr22) (pp17)
14.2909	14.7735	13.665	12.9311	12.4823	14.2501	13.5972	13.7416	13.6539	14.2718	14.3832	14.0066	sp				358	604	1.27771	0.165281	0.595123	2.40744	0.377684	0.775194	0.465468	0.867319	13.9492	13.4837	14.0789	Q9UBS4	DJB11_HUMAN	DNAJB11	DNAJB11 EDJ ERJ3 HDJ9 PSEC0121 UNQ537/PRO1080	DnaJ homolog subfamily B member 11 (APOBEC1-binding protein 2) (ABBP-2) (DnaJ protein homolog 9) (ER-associated DNAJ) (ER-associated Hsp40 co-chaperone) (Endoplasmic reticulum DNA J domain-containing protein 3) (ER-resident protein ERdj3) (ERdj3) (ERj3p) (HEDJ) (Human DnaJ protein 9) (hDj-9) (PWP1-interacting protein 4)
15.9109	16.6288	15.7188	16.3442	15.9665	16.9365	15.9789	16.3404	15.9558	16.347	16.2013	16.2884	sp			1205LU_MCU1_1205LU_PLKO	164	605	0.237534	0.750124	0.102535	0.586823	0.395492	0.765738	0.265092	0.901088	16.3607	16.0956	16.1981	P84103	SRSF3_HUMAN	SRSF3	SRSF3 SFRS3 SRP20	Serine/arginine-rich splicing factor 3 (Pre-mRNA-splicing factor SRP20) (Splicing factor, arginine/serine-rich 3)
15.3362	16.1184	15.4189	15.0128	14.9929	15.2313	15.412	15.6841	15.9104	16.0298	15.473	14.9323	tr				260	606	0.30144	0.684583	0.204458	0.718381	0.0471131	0.97158	0.0377765	0.134778	15.4197	15.3819	15.5864	M0QXB5	M0QXB5_HUMAN	ETHE1	ETHE1	Persulfide dioxygenase ETHE1, mitochondrial
13.5057	14.2344	13.9404	13.287	12.4454	14.2057	11.8016	12.9871	13.3938	13.4463	13.7861	13.4365	tr				527	607	0.515202	0.509317	0.511624	1.12047	0.431341	0.747826	0.593764	0.968084	13.5978	13.004	13.5157	C9JIZ6	C9JIZ6_HUMAN	PSAP	PSAP	Prosaposin
12.5763	12.7823	12.5678	12.769	12.3886	11.8024	13.1901	13.7154	12.7841	12.4563	13.1274	11.1553	tr				483	608	0.651913	0.422393	-0.679826	-1.3594	1.05802	0.451571	-0.673198	-2.03958	12.3874	13.0606	12.3808	A0A0A0MTH3	A0A0A0MTH3_HUMAN	ILK	ILK	Integrin-linked protein kinase
14.6929	16.097	14.7416	15.2849	14.9888	15.8645	14.6469	14.9575	15.3633	15.3808	15.4354	15.6428	sp				479	609	1.90487	0.0648412	0.547835	3.5246	0.660041	0.608929	0.503117	1.37334	15.4108	14.9077	15.4555	Q9H074	PAIP1_HUMAN	PAIP1	PAIP1	Polyadenylate-binding protein-interacting protein 1 (PABP-interacting protein 1) (PAIP-1) (Poly(A)-binding protein-interacting protein 1)
18.3502	17.6281	18.24	17.9654	18.211	17.4979	18.0991	17.9414	17.2179	17.1905	17.2252	17.2164	sp			WM3734_MCU1_WM3734_PLKO	216	610	4.74478	0.001528	-0.848967	-12.2527	0.258109	0.841285	-0.13969	-0.629963	17.9218	18.0615	17.2125	P51148	RAB5C_HUMAN	RAB5C	RAB5C RABL	Ras-related protein Rab-5C (L1880) (RAB5L)
16.4355	15.8828	15.5353	15.5985	16.2854	15.4957	15.5284	15.7584	15.5681	15.5633	15.5438	15.6477	sp				669	611	0.161621	0.824773	-0.02442	-0.419792	0.988509	0.475075	0.419701	1.9241	16.0248	15.6051	15.5807	O94925-3	GLSK_HUMAN	GLS	GLS GLS1 KIAA0838	Glutaminase kidney isoform, mitochondrial (GLS) (EC 3.5.1.2) (K-glutaminase) (L-glutamine amidohydrolase)
12.9249	12.488	15.5731	14.1189	13.0522	12.7378	15.5919	13.6397	15.6983	15.1635	15.4677	15.3441	sp				737	612	0.639593	0.427392	0.687508	1.33823	2.01669	0.230137	-1.9302	-3.73996	12.8007	14.7309	15.4184	O00469	PLOD2_HUMAN	PLOD2	PLOD2	Procollagen-lysine,2-oxoglutarate 5-dioxygenase 2 (EC 1.14.11.4) (Lysyl hydroxylase 2) (LH2)
16.322	15.4527	16.2546	15.9242	15.0716	15.69	16.3014	15.9174	15.5911	15.5071	14.1436	15.3786	sp				181	613	1.42393	0.134682	-0.9443	-2.65697	0.82392	0.553682	-0.465359	-1.65019	15.6341	16.0994	15.1551	P84077	ARF1_HUMAN	ARF1	ARF1	ADP-ribosylation factor 1
14.7715	13.92	14.5051	14.9324	15.0847	13.9073	15.038	14.3056	13.1607	13.7043	13.0783	13.5881	sp	+		WM3734_MCU1_WM3734_PLKO	631	614	2.87662	0.0156658	-1.31239	-5.64209	0.338705	0.788707	-0.274401	-0.792123	14.4209	14.6953	13.3829	P04844	RPN2_HUMAN	RPN2	RPN2	Dolichyl-diphosphooligosaccharide--protein glycosyltransferase subunit 2 (Dolichyl-diphosphooligosaccharide--protein glycosyltransferase 63 kDa subunit) (RIBIIR) (Ribophorin II) (RPN-II) (Ribophorin-2)
13.8957	13.1117	14.2111	14.2191	14.4322	12.9499	14.1598	14.1416	15.0648	13.9073	14.8279	14.4292	tr				546	615	0.719242	0.381309	0.374409	1.47415	0.846075	0.548813	-0.585521	-1.6872	13.5974	14.1829	14.5573	E7EQ29	E7EQ29_HUMAN	GLB1	GLB1	Beta-galactosidase
15.585	16.1468	15.5586	15.7379	15.6159	15.8827	15.7088	15.7458	15.9335	15.693	16.0346	15.9873	sp				226	616	1.36786	0.14646	0.224366	2.56069	0.376769	0.7743	0.119843	0.865573	15.8076	15.6878	15.9121	Q9Y2Q3	GSTK1_HUMAN	GSTK1	GSTK1 HDCMD47P	Glutathione S-transferase kappa 1 (EC 2.5.1.18) (GST 13-13) (GST class-kappa) (GSTK1-1) (hGSTK1) (Glutathione S-transferase subunit 13)
15.7665	15.6038	15.7561	14.6835	14.8302	15.5457	15.7526	14.3702	16.1167	16.139	15.1831	15.4965	sp				353	617	0.662322	0.417044	0.593192	1.37724	0.298328	0.824613	0.295926	0.712131	15.4365	15.1406	15.7338	Q3ZCQ8	TIM50_HUMAN	TIMM50	TIMM50 TIM50 PRO1512	Mitochondrial import inner membrane translocase subunit TIM50
14.8783	15.1327	15.2386	15.7589	16.0604	15.4832	15.0066	15.7526	15.3535	15.2002	15.512	15.6327	sp				337	618	0.0235907	0.974092	-0.0145862	-0.0691342	0.0560139	0.971069	-0.0505259	-0.158856	15.3886	15.4392	15.4246	Q96C86	DCPS_HUMAN	DCPS	DCPS DCS1 HINT5 HSPC015	m7GpppX diphosphatase (EC 3.6.1.59) (DCS-1) (Decapping scavenger enzyme) (Hint-related 7meGMP-directed hydrolase) (Histidine triad nucleotide-binding protein 5) (Histidine triad protein member 5) (HINT-5) (Scavenger mRNA-decapping enzyme DcpS)
14.7254	15.9671	14.5545	13.0414	14.7169	15.8152	15.0491	15.1422	15.2976	15.3552	15.4362	15.7282	sp				109	619	1.05498	0.232673	1.0075	2.03453	0.705121	0.595772	0.859336	1.45021	15.3061	14.4468	15.4543	Q9GZT3	SLIRP_HUMAN	SLIRP	SLIRP C14orf156 DC23 DC50 PD04872	SRA stem-loop-interacting RNA-binding protein, mitochondrial
15.1629	14.4357	15.1603	15.0058	15.3038	12.4374	15.079	13.5909	13.1943	11.9476	13.3025	13.9012	sp				795	620	1.57629	0.104755	-1.62259	-2.92298	0.194064	0.875895	-0.37408	-0.49284	14.3349	14.709	13.0864	O43143	DHX15_HUMAN	DHX15	DHX15 DBP1 DDX15	Pre-mRNA-splicing factor ATP-dependent RNA helicase DHX15 (EC 3.6.4.13) (ATP-dependent RNA helicase #46) (DEAH box protein 15)
16.5363	16.3168	16.7171	16.312	16.8027	16.0947	16.6527	16.4045	16.083	15.8726	15.9007	16.0332	sp			WM3734_MCU1_WM3734_PLKO	263	621	2.61558	0.0232481	-0.549176	-5.01194	0.182246	0.885068	-0.08392	-0.466543	16.4376	16.5216	15.9724	P28074	PSB5_HUMAN	PSMB5	PSMB5 LMPX MB1 X	Proteasome subunit beta type-5 (EC 3.4.25.1) (Macropain epsilon chain) (Multicatalytic endopeptidase complex epsilon chain) (Proteasome chain 6) (Proteasome epsilon chain) (Proteasome subunit MB1) (Proteasome subunit X)
13.2354	14.0364	13.7548	14.9193	14.1021	13.3776	14.3049	13.9262	14.2181	14.129	14.55	14.6493	tr				394	622	0.224143	0.761407	0.160295	0.558304	0.782316	0.570874	-0.53845	-1.58049	13.6878	14.2263	14.3866	E9PC15	E9PC15_HUMAN	AGK	AGK	Acylglycerol kinase, mitochondrial
12.9952	12.3196	13.915	14.4203	14.1271	14.8514	12.2304	14.1223	14.5358	14.4683	14.5889	13.9903	tr				113	623	0.686188	0.402004	0.723808	1.418	0.045958	0.971689	-0.0986905	-0.131624	13.5733	13.672	14.3958	B8ZZU8	B8ZZU8_HUMAN	ELOB	ELOB TCEB2 hCG_1778969	Elongin-B (Transcription elongation factor B (SIII), polypeptide 2 (18kDa, elongin B), isoform CRA_b)
14.9835	14.827	13.8971	14.4979	14.7595	13.6884	14.5891	14.3697	13.5583	14.3307	13.8237	14.7141	sp				579	624	0.327951	0.662766	-0.231745	-0.77104	0.281596	0.828221	0.226166	0.678274	14.5646	14.3384	14.1067	O00425	IF2B3_HUMAN	IGF2BP3	IGF2BP3 IMP3 KOC1 VICKZ3	Insulin-like growth factor 2 mRNA-binding protein 3 (IGF2 mRNA-binding protein 3) (IMP-3) (IGF-II mRNA-binding protein 3) (KH domain-containing protein overexpressed in cancer) (hKOC) (VICKZ family member 3)
14.4444	15.1873	14.6255	15.4228	13.6812	14.7045	14.1805	15.2218	15.2126	14.8101	15.2496	14.3826	sp				193	625	0.0514058	0.942783	0.0510671	0.14644	0.36661	0.777432	-0.358308	-0.84614	14.5043	14.8627	14.9137	P37235	HPCL1_HUMAN	HPCAL1	HPCAL1 BDR1	Hippocalcin-like protein 1 (Calcium-binding protein BDR-1) (HLP2) (Visinin-like protein 3) (VILIP-3)
13.6251	13.9953	14.5236	15.2334	14.231	14.2083	14.7967	15.6546	13.5398	14.178	14.5872	13.9398	sp				423	626	1.61434	0.100405	-0.990893	-2.99055	1.96262	0.231326	-1.03714	-3.63508	14.0149	15.0521	14.0612	P01011	AACT_HUMAN	SERPINA3	SERPINA3 AACT GIG24 GIG25	Alpha-1-antichymotrypsin (ACT) (Cell growth-inhibiting gene 24/25 protein) (Serpin A3) [Cleaved into: Alpha-1-antichymotrypsin His-Pro-less]
14.0721	15.3151	14.948	14.8695	14.564	14.5246	13.3765	14.1538	15.2537	14.7027	14.7205	14.8635	sp				570	627	0.682392	0.403216	0.548139	1.41153	0.25788	0.84022	0.282011	0.629488	14.619	14.3369	14.8851	O95302	FKBP9_HUMAN	FKBP9	FKBP9 FKBP60 FKBP63	Peptidyl-prolyl cis-trans isomerase FKBP9 (PPIase FKBP9) (EC 5.2.1.8) (63 kDa FK506-binding protein) (63 kDa FKBP) (FKBP-63) (FK506-binding protein 9) (FKBP-9) (Rotamase)
14.6167	14.1852	14.2468	14.8843	14.6105	14.9069	14.6363	14.8234	15.0421	15.3352	15.1326	15.1619	tr				448	628	1.80155	0.0751144	0.520247	3.33072	0.12277	0.931496	-0.0678837	-0.328418	14.5798	14.6477	15.1679	A6NJA2	A6NJA2_HUMAN	USP14	USP14	Ubiquitin carboxyl-terminal hydrolase 14
13.9596	14.8961	13.7554	13.4476	13.1223	15.6806	12.0768	13.9496	12.3655	14.8824	14.7327	14.578	sp				161	629	0.526446	0.50222	0.83229	1.14051	0.784782	0.573481	1.10727	1.58464	14.4146	13.3074	14.1396	O75947	ATP5H_HUMAN	ATP5PD	ATP5PD ATP5H My032	ATP synthase subunit d, mitochondrial (ATPase subunit d) (ATP synthase peripheral stalk subunit d)
16.4661	16.7336	16.4821	16.2899	16.3609	16.709	16.013	16.5085	16.2509	16.0404	16.4408	16.1024	tr				171	630	0.33834	0.657475	-0.114729	-0.79141	0.833371	0.552574	0.244025	1.66599	16.5674	16.3234	16.2086	J3QQT2	J3QQT2_HUMAN	RPL17	RPL17	60S ribosomal protein L17 (Fragment)
14.8513	15.4861	14.7496	14.8809	13.9624	14.459	13.282	14.5422	14.4002	14.5573	14.7474	14.3318	tr				536	631	0.146275	0.837904	0.14551	0.384247	0.276419	0.830409	0.326027	0.667704	14.6897	14.3637	14.5092	E9PGZ1	E9PGZ1_HUMAN	CALD1	CALD1	Caldesmon
14.8605	15.2573	14.2855	15.0438	15.4607	15.4036	15.1718	15.303	15.2256	14.9904	15.0585	15.1606	sp				356	632	0.279607	0.70564	0.157762	0.674219	0.509712	0.698246	0.294519	1.11065	15.2455	14.951	15.1088	Q9UJZ1	STML2_HUMAN	STOML2	STOML2 SLP2 HSPC108	Stomatin-like protein 2, mitochondrial (SLP-2) (EPB72-like protein 2) (Paraprotein target 7) (Paratarg-7)
15.6168	17.1172	16.6594	16.8635	15.9307	15.7148	16.2646	15.8486	15.3275	16.9887	16.8443	15.0844	sp				165	633	0.261827	0.722553	-0.347818	-0.637674	0.322467	0.800109	-0.314155	-0.76023	16.0949	16.409	16.0612	P46783	RS10_HUMAN	RPS10	RPS10	40S ribosomal protein S10 (Small ribosomal subunit protein eS10)
14.9861	15.4249	13.345	15.115	14.548	14.7716	15.1542	14.3609	15.2861	14.9211	14.683	15.4658	sp				333	634	0.614814	0.441344	0.59523	1.29547	0.419835	0.750938	0.438857	0.946716	14.9327	14.4938	15.089	O14908	GIPC1_HUMAN	GIPC1	GIPC1 C19orf3 GIPC RGS19IP1	PDZ domain-containing protein GIPC1 (GAIP C-terminus-interacting protein) (RGS-GAIP-interacting protein) (RGS19-interacting protein 1) (Synectin) (Tax interaction protein 2) (TIP-2)
14.9099	14.6238	14.7312	14.6884	15.0175	15.6956	15.403	14.6297	14.3683	14.4706	14.6947	15.0472	sp				401	635	0.408479	0.597223	-0.217884	-0.925503	0.284283	0.830083	0.198599	0.68374	15.0617	14.8631	14.6452	Q13561	DCTN2_HUMAN	DCTN2	DCTN2 DCTN50	Dynactin subunit 2 (50 kDa dynein-associated polypeptide) (Dynactin complex 50 kDa subunit) (DCTN-50) (p50 dynamitin)
17.8467	18.6306	17.6417	17.9476	17.6178	18.5802	17.5526	17.9564	17.7456	17.9148	17.8214	17.9872	sp				119	636	0.339583	0.657259	0.0926604	0.793839	0.689705	0.608636	0.394237	1.42399	18.1688	17.7746	17.8672	P60866	RS20_HUMAN	RPS20	RPS20	40S ribosomal protein S20 (Small ribosomal subunit protein uS10)
14.332	13.7487	14.5285	13.1184	13.272	14.0969	14.409	13.5493	14.3723	14.2069	13.3685	14.6376	sp				307	637	0.225403	0.759772	0.245023	0.561003	0.0326173	0.981398	-0.0388975	-0.0946865	13.8624	13.9013	14.1463	Q92890	UFD1_HUMAN	UFD1	UFD1 UFD1L	Ubiquitin recognition factor in ER-associated degradation protein 1 (Ubiquitin fusion degradation protein 1) (UB fusion protein 1)
15.0786	14.4629	15.1059	13.7138	15.344	12.0187	14.2356	14.666	12.9749	14.2473	13.0859	13.8913	tr				1038	638	1.06473	0.230376	-0.880481	-2.05074	0.0912868	0.938679	-0.204274	-0.250679	14.2261	14.4303	13.5499	E9PCR7	E9PCR7_HUMAN	OGDH	OGDH	2-oxoglutarate dehydrogenase, mitochondrial
15.3015	13.7297	15.5696	15.2781	15.925	15.1416	16.2374	15.19	16.3557	16.3893	16.0613	15.6606	tr				527	639	0.963052	0.27029	0.547951	1.88182	0.47358	0.721409	-0.544331	-1.04552	15.0245	15.5688	16.1167	A6NLN1	A6NLN1_HUMAN	PTBP1	PTBP1 hCG_20560	Polypyrimidine tract binding protein 1, isoform CRA_b (Polypyrimidine tract-binding protein 1)
14.8953	15.1482	15.2724	15.4737	15.0692	15.3641	15.0965	15.7066	16.12	16.1885	15.3606	16.0139	tr				481	640	1.21872	0.180661	0.533465	2.30801	0.817914	0.554163	-0.268088	-1.64015	15.1192	15.3873	15.9208	B7ZKQ9	B7ZKQ9_HUMAN	SCARB1	SCARB1	SCARB1 protein (Scavenger receptor class B member 1)
18.0421	18.2892	17.8751	18.0088	17.9357	18.1662	17.7421	18.0832	18.1979	18.3295	18.2524	18.3677	sp			WM3734_MCU1_WM3734_PLKO	247	641	2.27488	0.0377273	0.359555	4.26188	0.845821	0.547892	0.181017	1.68677	18.1083	17.9273	18.2869	P61981	1433G_HUMAN	YWHAG	YWHAG	14-3-3 protein gamma (Protein kinase C inhibitor protein 1) (KCIP-1) [Cleaved into: 14-3-3 protein gamma, N-terminally processed]
14.2208	16.2606	12.6811	15.1696	14.7666	16.028	15.0066	15.4774	15.1751	15.3764	14.9323	15.6059	sp				261	642	0.474672	0.541065	0.688743	1.0475	0.400041	0.762891	0.735325	0.90966	15.319	14.5837	15.2724	P35270	SPRE_HUMAN	SPR	SPR	Sepiapterin reductase (SPR) (EC 1.1.1.153)
14.0964	16.1066	15.0486	15.302	14.3098	16.1619	15.141	13.7157	15.2428	15.7434	15.3073	15.1424	sp				200	643	0.694448	0.396711	0.557171	1.43207	0.219795	0.863822	0.366864	0.548965	15.1687	14.8018	15.359	P61086	UBE2K_HUMAN	UBE2K	UBE2K HIP2 LIG	Ubiquitin-conjugating enzyme E2 K (EC 2.3.2.23) (E2 ubiquitin-conjugating enzyme K) (Huntingtin-interacting protein 2) (HIP-2) (Ubiquitin carrier protein) (Ubiquitin-conjugating enzyme E2-25 kDa) (Ubiquitin-conjugating enzyme E2(25K)) (Ubiquitin-conjugating enzyme E2-25K) (Ubiquitin-protein ligase)
15.3521	14.3194	14.6492	14.4054	15.0763	13.6766	14.8485	14.8715	14.3788	14.1689	14.3353	13.8404	sp				2671	644	1.69817	0.0881415	-0.512789	-3.14122	0.0800822	0.949608	-0.0875437	-0.222095	14.6061	14.6937	14.1809	Q92616	GCN1_HUMAN	GCN1	GCN1 GCN1L1 KIAA0219	eIF-2-alpha kinase activator GCN1 (GCN1 eIF-2-alpha kinase activator homolog) (GCN1-like protein 1) (General control of amino-acid synthesis 1-like protein 1) (Translational activator GCN1) (HsGCN1)
15.0187	15.0617	14.8063	14.8283	15.9577	15.2521	14.5572	15.3932	15.1742	15.2491	14.501	15.2713	sp				189	645	0.243223	0.743767	0.152682	0.598833	0.74664	0.57523	0.426319	1.52046	15.3225	14.8962	15.0489	P01111	RASN_HUMAN	NRAS	NRAS HRAS1	GTPase NRas (Transforming protein N-Ras)
13.2193	15.5956	12.8478	14.4955	13.7227	14.4314	13.2098	14.8431	15.0332	15.2219	15.1248	14.997	sp				223	646	1.36515	0.146788	1.24516	2.55605	0.223096	0.861643	0.393226	0.556059	14.2423	13.8491	15.0942	O15173	PGRC2_HUMAN	PGRMC2	PGRMC2 DG6 PMBP	Membrane-associated progesterone receptor component 2 (Progesterone membrane-binding protein) (Steroid receptor protein DG6)
13.6339	14.8338	13.9202	14.5748	12.8926	15.0381	13.9398	14.558	14.7399	14.6523	14.5443	14.2779	sp				218	647	0.71023	0.385674	0.3054	1.45888	0.101055	0.936323	-0.148599	-0.275191	14.0996	14.2482	14.5536	Q9UBQ5	EIF3K_HUMAN	EIF3K	EIF3K EIF3S12 ARG134 HSPC029 MSTP001 PTD001	Eukaryotic translation initiation factor 3 subunit K (eIF3k) (Eukaryotic translation initiation factor 3 subunit 12) (Muscle-specific gene M9 protein) (PLAC-24) (eIF-3 p25) (eIF-3 p28)
15.9324	15.3059	14.6885	15.3003	15.0004	15.7526	15.5264	15.2932	14.7222	15.4988	14.9145	15.3128	tr				266	648	0.134184	0.852719	-0.089988	-0.355749	0.484506	0.715241	0.295753	1.06532	15.4978	15.2021	15.1121	A0A0C4DFV9	A0A0C4DFV9_HUMAN	SET	SET	Protein SET
13.8639	14.3731	13.9611	13.608	14.8932	14.5683	15.2644	14.6218	12.2339	14.7786	13.878	13.63	sp				341	649	0.528075	0.501835	-0.733687	-1.1434	0.0501342	0.970415	0.0607829	0.142995	14.4246	14.3638	13.6301	Q9Y376	CAB39_HUMAN	CAB39	CAB39 MO25 CGI-66	Calcium-binding protein 39 (MO25alpha) (Protein Mo25)
13.0505	13.2084	14.1486	13.887	14.6966	13.7505	14.3415	14.0253	13.5762	12.9012	13.1338	13.6283	sp			WM3734_MCU1_WM3734_PLKO	1005	650	2.12048	0.046958	-0.790682	-3.94541	0.50633	0.69998	-0.424078	-1.10459	13.6765	14.1006	13.3099	O43491	E41L2_HUMAN	EPB41L2	EPB41L2	Band 4.1-like protein 2 (Generally expressed protein 4.1) (4.1G)
12.5581	13.2112	13.7649	14.2145	13.0209	11.735	14.4403	14.3689	13.2742	13.7114	12.7238	12.0167	sp			1205LU_MCU1_1205LU_PLKO	535	651	1.7284	0.0846273	-1.2656	-3.19619	2.30504	0.178979	-1.56581	-4.32529	12.6313	14.1971	12.9315	O15460	P4HA2_HUMAN	P4HA2	P4HA2 UNQ290/PRO330	Prolyl 4-hydroxylase subunit alpha-2 (4-PH alpha-2) (EC 1.14.11.2) (Procollagen-proline,2-oxoglutarate-4-dioxygenase subunit alpha-2)
17.1195	17.3376	17.0216	17.196	17.1959	17.3146	16.8225	17.0157	17.6505	17.6575	17.6537	17.282	sp			WM3734_MCU1_WM3734_PLKO	201	652	2.40861	0.0308242	0.546927	4.54731	1.32001	0.374518	0.227908	2.47912	17.2419	17.014	17.5609	P49721	PSB2_HUMAN	PSMB2	PSMB2	Proteasome subunit beta type-2 (EC 3.4.25.1) (Macropain subunit C7-I) (Multicatalytic endopeptidase complex subunit C7-I) (Proteasome component C7-I)
16.3952	15.178	13.6734	15.7013	15.563	13.8394	15.7926	12.4881	14.8099	14.5486	14.2092	13.5528	sp				534	653	0.0553417	0.938973	-0.133742	-0.157051	0.373016	0.776803	0.83003	0.858408	15.2439	14.4139	14.2801	O43242	PSMD3_HUMAN	PSMD3	PSMD3	26S proteasome non-ATPase regulatory subunit 3 (26S proteasome regulatory subunit RPN3) (26S proteasome regulatory subunit S3) (Proteasome subunit p58)
14.484	13.028	14.5269	14.3781	14.4224	14.2398	15.0503	15.2587	13.2372	13.3624	13.4438	14.0517	sp	+		WM3734_MCU1_WM3734_PLKO	459	654	2.44389	0.029235	-1.27971	-4.62448	0.970076	0.4851	-0.759951	-1.89348	14.0435	14.8035	13.5238	Q02790	FKBP4_HUMAN	FKBP4	FKBP4 FKBP52	Peptidyl-prolyl cis-trans isomerase FKBP4 (PPIase FKBP4) (EC 5.2.1.8) (51 kDa FK506-binding protein) (FKBP51) (52 kDa FK506-binding protein) (52 kDa FKBP) (FKBP-52) (59 kDa immunophilin) (p59) (FK506-binding protein 4) (FKBP-4) (FKBP59) (HSP-binding immunophilin) (HBI) (Immunophilin FKBP52) (Rotamase) [Cleaved into: Peptidyl-prolyl cis-trans isomerase FKBP4, N-terminally processed]
13.8861	13.8539	14.8768	13.7397	13.6091	14.6121	14.8997	14.4017	14.4866	14.2542	14.9631	14.8376	sp				320	655	0.193792	0.790968	0.155886	0.492239	0.680158	0.602094	-0.489204	-1.40772	13.9903	14.4795	14.6354	O75821	EIF3G_HUMAN	EIF3G	EIF3G EIF3S4	Eukaryotic translation initiation factor 3 subunit G (eIF3g) (Eukaryotic translation initiation factor 3 RNA-binding subunit) (eIF-3 RNA-binding subunit) (Eukaryotic translation initiation factor 3 subunit 4) (eIF-3-delta) (eIF3 p42) (eIF3 p44)
12.8356	14.0435	13.3552	13.6384	11.9671	14.1217	13.1925	13.1803	13.4901	13.8979	13.8203	11.0895	sp				483	656	0.150981	0.835223	-0.267167	-0.39522	0.0672754	0.962493	-0.0996423	-0.188772	13.242	13.3416	13.0745	Q96A33	CCD47_HUMAN	CCDC47	CCDC47 GK001 MSTP041 PSEC0077	Coiled-coil domain-containing protein 47
14.8253	15.9875	14.2812	15.33	15.492	16.0318	14.7585	14.7916	14.9119	15.4247	14.0415	15.2185	sp				585	657	0.107878	0.879497	0.108815	0.292098	1.18181	0.429689	0.793842	2.24608	15.5841	14.7903	14.8991	Q9UH65	SWP70_HUMAN	SWAP70	SWAP70 KIAA0640 HSPC321	Switch-associated protein 70 (SWAP-70)
16.8069	15.693	16.6659	15.6647	16.8473	15.2909	16.8882	16.6088	16.1006	16.2323	16.1494	16.204	tr				737	658	0.474649	0.540581	-0.28535	-1.04746	0.254202	0.842835	-0.297386	-0.621833	16.1595	16.4569	16.1716	C9JIF9	C9JIF9_HUMAN	APEH	APEH	Acylamino-acid-releasing enzyme
15.0758	14.1767	14.2695	13.8942	13.7606	14.5129	15.2096	14.3938	14.5038	14.5203	13.4733	13.5587	sp				463	659	0.487205	0.532252	-0.42776	-1.07019	0.054039	0.971701	-0.0602572	-0.153547	14.3815	14.4418	14.014	Q9P2R7	SUCB1_HUMAN	SUCLA2	SUCLA2	Succinate--CoA ligase [ADP-forming] subunit beta, mitochondrial (EC 6.2.1.5) (ATP-specific succinyl-CoA synthetase subunit beta) (A-SCS) (Succinyl-CoA synthetase beta-A chain) (SCS-betaA)
14.9503	12.6083	14.8224	13.0954	14.4265	13.9668	14.6625	13.8366	14.6631	14.1901	14.3411	13.7067	sp				900	660	0.0994075	0.890317	0.121033	0.271082	0.0644064	0.962503	-0.116254	-0.181207	13.988	14.1042	14.2253	P56192	SYMC_HUMAN	MARS	MARS	Methionine--tRNA ligase, cytoplasmic (EC 6.1.1.10) (Methionyl-tRNA synthetase) (MetRS)
14.097	13.5168	13.9029	13.8933	12.5235	13.4574	14.6155	13.9815	13.603	13.3489	11.7201	13.3787	sp				783	661	1.22585	0.178982	-1.08562	-2.31999	0.972122	0.48411	-0.699614	-1.89688	13.3987	14.0983	13.0127	Q8TCS8	PNPT1_HUMAN	PNPT1	PNPT1 PNPASE	Polyribonucleotide nucleotidyltransferase 1, mitochondrial (EC 2.7.7.8) (3'-5' RNA exonuclease OLD35) (PNPase old-35) (Polynucleotide phosphorylase 1) (PNPase 1) (Polynucleotide phosphorylase-like protein)
15.6596	15.0148	15.2266	15.3259	15.9313	15.2506	15.5998	15.44	15.2959	14.8228	15.3599	15.1754	sp				188	662	0.810047	0.335837	-0.23455	-1.62698	0.1111	0.935087	0.0660145	0.300022	15.4641	15.3981	15.1635	O75223	GGCT_HUMAN	GGCT	GGCT C7orf24 CRF21	Gamma-glutamylcyclotransferase (EC 4.3.2.9) (Cytochrome c-releasing factor 21)
14.7012	14.7728	15.72	15.7694	15.7296	12.8331	15.9712	15.8628	15.3268	15.1317	14.8851	15.3158	sp			WM3734_MCU1_WM3734_PLKO	400	663	2.89046	0.0156083	-0.665996	-5.67697	1.13775	0.430825	-1.32169	-2.17241	14.5092	15.8309	15.1649	Q9BTV4	TMM43_HUMAN	TMEM43	TMEM43 UNQ2564/PRO6244	Transmembrane protein 43 (Protein LUMA)
14.3961	13.325	15.3879	15.3403	14.3861	14.2114	15.6994	15.0405	15.7745	14.8765	15.7574	15.8218	sp				417	664	0.302569	0.684464	0.190545	0.720644	2.36895	0.16502	-1.28738	-4.4615	14.0796	15.367	15.5576	P37268	FDFT_HUMAN	FDFT1	FDFT1	Squalene synthase (SQS) (SS) (EC 2.5.1.21) (FPP:FPP farnesyltransferase) (Farnesyl-diphosphate farnesyltransferase)
14.1244	13.8766	13.3305	13.0856	13.5943	13.6378	13.932	12.9097	12.9575	14.5381	13.3741	13.6853	tr				428	665	0.345764	0.650172	0.324276	0.805879	0.998235	0.469673	0.493808	1.94025	13.8083	13.3145	13.6388	B8ZZG1	B8ZZG1_HUMAN	MPP6	MPP6 hCG_38837	Membrane protein, palmitoylated 6 (MAGUK p55 subfamily member 6), isoform CRA_a
14.6781	14.5204	14.1024	15.584	14.9437	14.7666	14.3346	15.7863	13.76	15.1156	14.07	14.2892	sp				154	666	0.585106	0.460271	-0.643115	-1.24383	0.203672	0.870062	-0.224631	-0.513972	14.7272	14.9518	14.3087	P00441	SODC_HUMAN	SOD1	SOD1	Superoxide dismutase [Cu-Zn] (EC 1.15.1.1) (Superoxide dismutase 1) (hSod1)
14.7093	14.6711	14.2942	13.827	13.4952	14.6283	13.9882	13.5043	14.4449	14.997	15.281	13.2812	tr				322	667	0.598293	0.450735	0.597583	1.2668	0.677009	0.604423	0.472551	1.40235	14.376	13.9034	14.501	Q5TCU8	Q5TCU8_HUMAN	TPM2	TPM2	Tropomyosin beta chain
13.5645	11.4656	14.0833	12.6686	13.5041	12.7681	14.3323	14.1264	13.7577	13.013	13.2643	11.6534	sp				522	668	0.72941	0.377368	-0.880548	-1.49136	0.779941	0.569366	-0.977085	-1.57651	12.8256	13.8027	12.9221	P00390	GSHR_HUMAN	GSR	GSR GLUR GRD1	Glutathione reductase, mitochondrial (GR) (GRase) (EC 1.8.1.7)
11.398	11.3937	12.0076	10.1773	11.5182	10.9929	11.6223	11.6617	11.0891	11.2579	9.74037	10.8438	sp				374	669	0.557702	0.47828	-0.634418	-1.1958	0.0339584	0.982044	-0.041527	-0.0984433	11.3257	11.3672	10.7328	P11766	ADHX_HUMAN	ADH5	ADH5 ADHX FDH	Alcohol dehydrogenase class-3 (EC 1.1.1.1) (Alcohol dehydrogenase 5) (Alcohol dehydrogenase class chi chain) (Alcohol dehydrogenase class-III) (Glutathione-dependent formaldehyde dehydrogenase) (FALDH) (FDH) (GSH-FDH) (EC 1.1.1.-) (S-(hydroxymethyl)glutathione dehydrogenase) (EC 1.1.1.284)
14.2704	14.7848	15.233	13.1013	12.8517	14.8323	14.0736	15.3387	15.667	14.3391	15.4679	14.5178	sp				174	670	0.393483	0.610504	0.561312	0.897294	0.135292	0.919068	-0.251859	-0.358379	14.1848	14.4367	14.998	O43324	MCA3_HUMAN	EEF1E1	EEF1E1 AIMP3 P18	Eukaryotic translation elongation factor 1 epsilon-1 (Aminoacyl tRNA synthetase complex-interacting multifunctional protein 3) (Elongation factor p18) (Multisynthase complex auxiliary component p18)
14.7027	14.6895	14.7872	14.15	12.9981	13.7092	15.1321	13.9359	15.056	15.2204	15.2434	15.2975	sp				570	671	1.32759	0.155075	0.703062	2.49201	0.425037	0.748087	-0.476415	-0.956391	14.0249	14.5013	15.2043	Q14195-2	DPYL3_HUMAN	DPYSL3	DPYSL3 CRMP4 DRP3 ULIP ULIP1	Dihydropyrimidinase-related protein 3 (DRP-3) (Collapsin response mediator protein 4) (CRMP-4) (Unc-33-like phosphoprotein 1) (ULIP-1)
12.0991	11.3085	11.5028	11.5535	11.8719	11.4633	10.5692	11.8969	10.2024	10.1102	8.40225	10.0246	sp				739	672	1.78202	0.0781303	-1.69575	-3.2946	0.396988	0.763963	0.305092	0.903908	11.6857	11.3806	9.68486	O95202	LETM1_HUMAN	LETM1	LETM1	Mitochondrial proton/calcium exchanger protein (Leucine zipper-EF-hand-containing transmembrane protein 1)
15.5422	16.1319	14.9769	16.4259	15.3867	16.6664	15.6573	15.8723	16.0487	14.9931	15.6246	16.3939	sp				70	673	0.025745	0.971036	0.0319986	0.0752751	0.185731	0.882896	0.198685	0.474332	15.9318	15.7331	15.7651	P63173	RL38_HUMAN	RPL38	RPL38	60S ribosomal protein L38 (Large ribosomal subunit protein eL38)
14.4168	14.4299	14.4703	14.2182	14.8631	15.5328	14.5241	14.4017	15.4322	15.37	13.9519	15.556	sp				303	674	0.889452	0.302098	0.67394	1.75948	0.737612	0.579643	0.407094	1.50522	14.8107	14.4036	15.0775	P05026	AT1B1_HUMAN	ATP1B1	ATP1B1 ATP1B	Sodium/potassium-transporting ATPase subunit beta-1 (Sodium/potassium-dependent ATPase subunit beta-1)
14.3447	14.3305	14.8486	14.9136	13.8499	14.1793	14.7024	14.2821	15.3313	15.3706	14.7933	14.437	sp				398	675	0.51231	0.510712	0.296361	1.1153	1.50381	0.332669	-0.510589	-2.79556	14.1761	14.6867	14.983	Q8N2K0	ABD12_HUMAN	ABHD12	ABHD12 C20orf22	Monoacylglycerol lipase ABHD12 (EC 3.1.1.23) (2-arachidonoylglycerol hydrolase) (Abhydrolase domain-containing protein 12)
14.547	13.9636	15.0488	15.2046	14.226	13.9151	14.6753	15.1381	14.2284	14.4312	14.1544	14.3467	tr			1205LU_MCU1_1205LU_PLKO;WM3734_MCU1_WM3734_PLKO	307	676	2.80111	0.0170974	-0.726534	-5.45439	2.41557	0.159068	-0.853773	-4.56248	14.1629	15.0167	14.2902	F8W6I7	F8W6I7_HUMAN	HNRNPA1	HNRNPA1	Heterogeneous nuclear ribonucleoprotein A1
14.2517	13.8585	13.7489	13.7112	14.1992	13.5618	14.1471	12.7795	14.3005	14.1397	14.389	12.1344	sp				320	677	0.0854976	0.906153	0.144186	0.235975	0.514778	0.697568	0.371092	1.11971	13.9678	13.5967	13.7409	Q13155	AIMP2_HUMAN	AIMP2	AIMP2 JTV1 PRO0992	Aminoacyl tRNA synthase complex-interacting multifunctional protein 2 (Multisynthase complex auxiliary component p38) (Protein JTV-1)
15.4891	16.2054	15.9185	15.4226	15.9455	16.7058	15.3273	16.0037	15.8834	16.159	16.1244	16.107	sp				2078	678	1.15206	0.199069	0.400401	2.19631	0.655704	0.613031	0.418438	1.36591	16.0864	15.668	16.0684	E9PAV3	NACAM_HUMAN	NACA	NACA	Nascent polypeptide-associated complex subunit alpha, muscle-specific form (Alpha-NAC, muscle-specific form) (skNAC)
12.8342	11.6442	13.1668	11.6541	11.665	11.2623	10.8576	11.0369	12.5455	10.5056	9.95575	9.7199	sp				1179	679	0.561253	0.475352	-0.997166	-1.20205	0.10139	0.936905	0.172596	0.276026	11.8514	11.6789	10.6817	Q92896	GSLG1_HUMAN	GLG1	GLG1 CFR1 ESL1 MG160	Golgi apparatus protein 1 (CFR-1) (Cysteine-rich fibroblast growth factor receptor) (E-selectin ligand 1) (ESL-1) (Golgi sialoglycoprotein MG-160)
14.2591	14.4675	14.4894	14.1507	14.3776	13.0343	14.5556	14.4993	14.7747	15.0307	15.1551	15.0003	tr			WM3734_MCU1_WM3734_PLKO	449	680	2.45992	0.0287249	0.566474	4.65983	0.512891	0.695929	-0.389108	-1.11634	14.0346	14.4237	14.9902	A0A0G2JNZ5	A0A0G2JNZ5_HUMAN	GBA	GBA	Glucosylceramidase (EC 3.2.1.45)
15.4539	16.8947	15.2151	16.3147	13.7438	16.9833	16.1377	15.5661	16.8657	17.0267	16.8566	16.9354	sp	+		WM3734_MCU1_WM3734_PLKO	103	681	2.30519	0.0360901	1.1127	4.32562	0.0166676	0.991546	-0.0394659	-0.0492108	15.7689	15.8084	16.9211	O75964	ATP5L_HUMAN	ATP5MG	ATP5MG ATP5L	ATP synthase subunit g, mitochondrial (ATPase subunit g) (ATP synthase membrane subunit g)
15.2547	14.9057	15.1897	15.1126	14.3618	15.5536	15.1705	14.7194	15.3729	15.4122	15.3726	15.1759	sp				1051	682	1.22646	0.179048	0.285345	2.32102	0.0360997	0.982745	-0.0291221	-0.104421	15.0189	15.0481	15.3334	P26006	ITA3_HUMAN	ITGA3	ITGA3 MSK18	Integrin alpha-3 (CD49 antigen-like family member C) (FRP-2) (Galactoprotein B3) (GAPB3) (VLA-3 subunit alpha) (CD antigen CD49c) [Cleaved into: Integrin alpha-3 heavy chain;Integrin alpha-3 light chain]
15.0842	14.831	14.4584	14.1748	14.2167	14.2347	15.0209	15.3738	14.7074	14.6133	14.7405	14.5152	sp				709	683	0.157415	0.828712	-0.112883	-0.410117	0.1866	0.883244	-0.16534	-0.476271	14.5916	14.757	14.6441	Q92542	NICA_HUMAN	NCSTN	NCSTN KIAA0253 UNQ1874/PRO4317	Nicastrin
12.8767	12.1306	12.4449	13.0577	13.6935	12.4389	11.9203	11.7585	11.9841	12.3132	11.5392	14.1945	sp				429	684	0.12132	0.865918	0.212397	0.324914	0.498997	0.705368	0.489557	1.09143	12.7849	12.2953	12.5077	O96019	ACL6A_HUMAN	ACTL6A	ACTL6A BAF53 BAF53A INO80K	Actin-like protein 6A (53 kDa BRG1-associated factor A) (Actin-related protein Baf53a) (ArpNbeta) (BRG1-associated factor 53A) (BAF53A) (INO80 complex subunit K)
12.143	14.2588	13.861	13.1117	12.7846	14.1434	12.6478	14.2678	11.7647	14.1774	13.54	14.1423	sp				354	685	0.0337918	0.96492	-0.0659852	-0.0979772	0.0793561	0.94992	-0.139636	-0.220225	13.3324	13.4721	13.4061	P35250	RFC2_HUMAN	RFC2	RFC2	Replication factor C subunit 2 (Activator 1 40 kDa subunit) (A1 40 kDa subunit) (Activator 1 subunit 2) (Replication factor C 40 kDa subunit) (RF-C 40 kDa subunit) (RFC40)
16.2612	15.7207	15.9059	15.9108	15.7947	15.6904	15.8144	15.9401	15.862	15.6189	15.9997	16.1742	sp				346	686	0.0615661	0.931462	0.0208964	0.17368	0.0683296	0.961433	-0.0260596	-0.191543	15.8667	15.8928	15.9137	P53597	SUCA_HUMAN	SUCLG1	SUCLG1	Succinate--CoA ligase [ADP/GDP-forming] subunit alpha, mitochondrial (EC 6.2.1.4) (EC 6.2.1.5) (Succinyl-CoA synthetase subunit alpha) (SCS-alpha)
13.7657	13.3112	13.8217	12.5761	12.8929	13.9777	13.5535	13.4638	13.4863	13.8047	14.2291	13.7073	sp				652	687	0.706847	0.387786	0.453086	1.45314	0.138964	0.91471	0.133109	0.367069	13.4869	13.3538	13.8069	Q13492	PICAL_HUMAN	PICALM	PICALM CALM	Phosphatidylinositol-binding clathrin assembly protein (Clathrin assembly lymphoid myeloid leukemia protein)
15.119	14.7931	13.4967	14.2406	14.7263	14.4389	14.1865	14.9268	15.1729	15.3109	14.655	14.7303	tr				263	688	1.18997	0.189034	0.754606	2.25976	0.865349	0.535926	0.556679	1.71934	14.7693	14.2127	14.9673	G3V3M6	G3V3M6_HUMAN	APEX1	APEX1	DNA-(apurinic or apyrimidinic site) lyase (EC 4.2.99.18) (Fragment)
16.571	16.3075	16.8819	16.4945	16.5443	16.4617	16.8332	16.5821	17.4253	17.3498	17.2528	17.3275	sp			WM3734_MCU1_WM3734_PLKO	448	689	3.14741	0.0102481	0.64096	6.35455	1.05459	0.451032	-0.22677	-2.03389	16.4711	16.6979	17.3389	P68366	TBA4A_HUMAN	TUBA4A	TUBA4A TUBA1	Tubulin alpha-4A chain (Alpha-tubulin 1) (Testis-specific alpha-tubulin) (Tubulin H2-alpha) (Tubulin alpha-1 chain)
12.5924	12.9684	13.6281	13.4078	13.646	13.6543	14.1008	12.2988	13.5253	13.6504	14.5348	14.3364	sp				628	690	0.694189	0.396489	0.652829	1.43163	0.115173	0.934333	-0.143631	-0.309986	13.2153	13.3589	14.0117	Q96RF0	SNX18_HUMAN	SNX18	SNX18 SH3PXD3B SNAG1	Sorting nexin-18 (SH3 and PX domain-containing protein 3B) (Sorting nexin-associated Golgi protein 1)
14.6793	12.2816	14.511	13.9036	14.7321	14.004	14.643	14.5799	14.284	14.369	14.587	14.1483	tr				332	691	0.119763	0.86669	-0.0622814	-0.321146	0.349206	0.788233	-0.48511	-0.812564	13.9243	14.4094	14.3471	R4GMT0	R4GMT0_HUMAN	ACTR1A	ACTR1A	Alpha-centractin
16.2961	16.6239	14.8726	16.444	13.55	16.8493	15.8152	16.4213	16.2302	16.589	15.3237	16.4385	tr			1205LU_MCU1_1205LU_PLKO	210	692	0.221585	0.762467	0.257077	0.552815	0.0234073	0.988271	-0.0584686	-0.0686099	15.8298	15.8883	16.1454	H0YA96	H0YA96_HUMAN	HNRNPD	HNRNPD	Heterogeneous nuclear ribonucleoprotein D0 (Fragment)
15.0319	14.2758	15.3116	14.6279	15.1581	14.6594	14.7748	14.3941	15.296	14.799	15.1982	15.2337	sp				340	693	0.77993	0.35363	0.35461	1.57649	0.00505073	0.99784	0.00420475	0.0151057	14.7813	14.7771	15.1317	P62873	GBB1_HUMAN	GNB1	GNB1	Guanine nucleotide-binding protein G(I)/G(S)/G(T) subunit beta-1 (Transducin beta chain 1)
14.9132	14.1706	13.7007	13.5816	14.7842	14.2467	13.7411	12.7101	14.1944	13.9918	13.8878	14.3754	tr				242	694	1.36038	0.147522	0.678974	2.5479	1.92664	0.239341	1.09534	3.56607	14.5287	13.4334	14.1123	J3QKT4	J3QKT4_HUMAN	PYCR1	PYCR1	Pyrroline-5-carboxylate reductase (EC 1.5.1.2) (Fragment)
14.1052	14.7657	15.0468	15.4703	14.2157	13.6623	15.1805	15.7142	14.3509	14.6157	14.4166	14.8625	tr			1205LU_MCU2_1205LU_PLKO;WM3734_MCU1_WM3734_PLKO	540	695	2.24405	0.0401671	-0.79153	-4.1976	2.28909	0.178095	-1.16574	-4.29168	14.1872	15.353	14.5614	H0Y2Y8	H0Y2Y8_HUMAN	ZYX	ZYX	Zyxin (Fragment)
14.19	13.7444	14.3552	13.5262	14.1087	15.2676	14.517	14.1716	14.0403	14.0721	13.4244	14.2287	tr			1205LU_MCU1_1205LU_PLKO	151	696	0.301027	0.684681	-0.201128	-0.717553	0.18409	0.88342	0.185132	0.470668	14.3277	14.1425	13.9414	E5RFX4	E5RFX4_HUMAN	PBK	PBK	Lymphokine-activated killer T-cell-originated protein kinase (Fragment)
14.2942	13.3603	12.7661	13.9527	14.2597	14.6159	13.8447	14.384	14.0538	14.2712	14.1133	14.0613	sp				135	697	0.512836	0.510595	0.388021	1.11624	0.397736	0.764364	0.395631	0.905319	14.1325	13.7369	14.1249	P08708	RS17_HUMAN	RPS17	RPS17 RPS17L	40S ribosomal protein S17 (Small ribosomal subunit protein eS17)
14.176	15.6861	15.1115	15.3833	14.9813	15.6381	15.3733	14.3111	15.2729	15.196	15.1713	15.3443	tr				166	698	0.336448	0.655917	0.20131	0.787712	0.0616667	0.96542	0.0755634	0.173947	15.1204	15.0448	15.2461	C9J9W2	C9J9W2_HUMAN	LASP1	LASP1	LIM and SH3 domain protein 1 (Fragment)
15.087	16.1246	14.3847	14.6383	15.2561	15.656	15.5694	14.0308	15.9704	15.9696	15.7923	15.6704	sp				423	699	1.91556	0.0642492	1.19489	3.54494	1.14033	0.432806	0.875152	2.17671	15.5309	14.6558	15.8507	Q9BXW7	HDHD5_HUMAN	HDHD5	HDHD5 CECR5	Haloacid dehalogenase-like hydrolase domain-containing 5 (Cat eye syndrome critical region protein 5)
14.0759	17.4748	16.1244	16.6101	14.161	17.2273	16.0651	16.5931	16.4619	16.2378	16.4461	16.468	sp				125	700	0.132757	0.854942	0.055305	0.352354	0.266953	0.840934	-0.613369	-0.648266	15.7348	16.3481	16.4035	P62851	RS25_HUMAN	RPS25	RPS25	40S ribosomal protein S25 (Small ribosomal subunit protein eS25)
13.8608	14.4288	9.04884	14.0844	12.0779	13.6454	14.2076	13.4348	10.6819	14.7584	15.0652	14.8247	sp				206	701	0.294538	0.689981	1.13866	0.704501	0.248735	0.842993	0.809345	0.610408	13.5032	12.6939	13.8326	P30043	BLVRB_HUMAN	BLVRB	BLVRB FLR	Flavin reductase (NADPH) (FR) (EC 1.5.1.30) (Biliverdin reductase B) (BVR-B) (EC 1.3.1.24) (Biliverdin-IX beta-reductase) (Green heme-binding protein) (GHBP) (NADPH-dependent diaphorase) (NADPH-flavin reductase) (FLR)
11.5597	14.2535	13.4392	12.2471	11.3085	11.9281	11.995	12.6891	12.0398	13.9471	13.1153	12.3225	sp				215	702	0.194763	0.790928	0.263581	0.494385	0.171556	0.892265	-0.330177	-0.442453	12.2624	12.5926	12.8562	O75396	SC22B_HUMAN	SEC22B	SEC22B SEC22L1	Vesicle-trafficking protein SEC22b (ER-Golgi SNARE of 24 kDa) (ERS-24) (ERS24) (SEC22 vesicle-trafficking protein homolog B) (SEC22 vesicle-trafficking protein-like 1)
15.8408	17.2066	16.4701	16.1223	16.6623	17.3057	16.6234	16.8809	15.932	17.0219	17.0055	17.0886	sp			1205LU_MCU1_1205LU_PLKO	563	703	0.314562	0.672348	0.237791	0.744572	0.252726	0.841206	0.229656	0.618754	16.7539	16.5242	16.762	O14773	TPP1_HUMAN	TPP1	TPP1 CLN2 GIG1 UNQ267/PRO304	Tripeptidyl-peptidase 1 (TPP-1) (EC 3.4.14.9) (Cell growth-inhibiting gene 1 protein) (Lysosomal pepstatin-insensitive protease) (LPIC) (Tripeptidyl aminopeptidase) (Tripeptidyl-peptidase I) (TPP-I)
13.5479	13.7896	13.4021	13.3965	13.4648	13.4917	13.4665	13.0364	14.3522	14.1563	14.1806	14.2637	sp			WM3734_MCU1_WM3734_PLKO	276	704	3.84166	0.00414404	0.912853	8.51194	1.04919	0.453947	0.248154	2.0249	13.5735	13.3254	14.2382	Q9NQR4	NIT2_HUMAN	NIT2	NIT2 CUA002	Omega-amidase NIT2 (EC 3.5.1.3) (Nitrilase homolog 2)
13.7875	13.9176	14.3525	14.5084	14.1776	13.8854	14.6775	14.4513	14.8151	14.5897	14.6872	14.7348	sp				308	705	1.34835	0.150169	0.209296	2.52737	2.68013	0.141864	-0.555387	-5.16296	13.942	14.4974	14.7067	O95861	BPNT1_HUMAN	BPNT1	BPNT1	3'(2'),5'-bisphosphate nucleotidase 1 (EC 3.1.3.7) (Bisphosphate 3'-nucleotidase 1) (PAP-inositol 1,4-phosphatase) (PIP)
14.8989	14.6832	14.8006	13.9335	15.0243	15.0771	14.6732	13.4902	15.1835	15.8891	15.7334	15.9789	sp	+		WM3734_MCU1_WM3734_PLKO	519	706	2.20181	0.0421703	1.47182	4.11043	1.12946	0.433093	0.696462	2.15857	14.9209	14.2244	15.6962	O60749	SNX2_HUMAN	SNX2	SNX2 TRG9	Sorting nexin-2 (Transformation-related gene 9 protein) (TRG-9)
13.8452	14.3731	13.3404	14.6099	14.0173	14.7335	13.6903	14.3979	14.98	15.072	14.7798	15.0526	sp				452	707	1.7058	0.0870572	0.961447	3.15506	0.268808	0.840429	0.232652	0.652087	14.2423	14.0096	14.9711	Q9HB40	RISC_HUMAN	SCPEP1	SCPEP1 RISC SCP1 MSTP034 UNQ265/PRO302	Retinoid-inducible serine carboxypeptidase (EC 3.4.16.-) (Serine carboxypeptidase 1)
14.6054	13.3473	14.3261	14.2871	14.3921	13.496	14.2446	14.3671	13.3095	14.5668	14.7129	13.6934	tr				536	708	0.288624	0.696098	-0.235586	-0.692548	0.499946	0.705679	-0.346002	-1.09314	13.9602	14.3062	14.0706	Q5T5C7	Q5T5C7_HUMAN	SARS	SARS	Serine--tRNA ligase, cytoplasmic
12.3919	12.2075	10.1196	9.53933	12.8209	13.1807	10.7365	12.0095	13.2475	13.0557	13.0901	12.9272	sp	+		WM3734_MCU1_WM3734_PLKO	303	709	2.45458	0.0287995	2.47892	4.64804	1.93311	0.238641	2.04901	3.57844	12.6502	10.6012	13.0802	P46109	CRKL_HUMAN	CRKL	CRKL	Crk-like protein
15.8046	15.3567	14.5765	16.0863	16.1877	15.0617	15.9031	15.083	14.8659	14.8892	14.2497	14.5866	sp				531	710	1.02824	0.244411	-0.764364	-1.99008	0.170881	0.89226	0.19043	0.440922	15.6027	15.4122	14.6479	Q9NPQ8	RIC8A_HUMAN	RIC8A	RIC8A	Synembryn-A (Protein Ric-8A)
13.5722	15.0479	14.4944	13.4464	13.9282	15.0418	13.926	14.607	14.7988	14.9856	14.7333	14.9414	tr				228	711	1.454	0.127825	0.746297	2.70894	0.243093	0.847304	0.279049	0.598559	14.3975	14.1185	14.8648	Q5TDF0	Q5TDF0_HUMAN	NTPCR	NTPCR C1orf57 hCG_15829	Cancer-related nucleoside-triphosphatase (Chromosome 1 open reading frame 57, isoform CRA_a)
16.0937	16.5258	15.4325	15.1239	15.7654	16.4503	15.6017	15.439	15.684	15.8687	15.6956	15.3431	sp				375	712	0.837903	0.323653	0.248567	1.67355	2.15433	0.201723	0.809504	4.01365	16.2088	15.3993	15.6479	Q99733	NP1L4_HUMAN	NAP1L4	NAP1L4 NAP2	Nucleosome assembly protein 1-like 4 (Nucleosome assembly protein 2) (NAP-2)
13.9029	13.8855	14.2797	14.2485	13.6361	13.3285	15.2947	14.0494	13.8702	14.6021	14.4028	12.2692	sp				738	713	0.526019	0.501717	-0.682006	-1.13975	1.33739	0.373591	-0.77981	-2.5087	13.6883	14.4681	13.7861	P08582	TRFM_HUMAN	MELTF	MELTF MAP97 MFI2	Melanotransferrin (Melanoma-associated antigen p97) (CD antigen CD228)
16.734	17.6437	16.9998	16.0409	16.3078	17.6028	16.7491	16.1614	16.808	16.5288	16.8162	16.5866	sp				308	714	0.350103	0.647557	0.197095	0.814303	0.706075	0.597655	0.584263	1.45183	17.0721	16.4878	16.6849	Q99988	GDF15_HUMAN	GDF15	GDF15 MIC1 PDF PLAB PTGFB	Growth/differentiation factor 15 (GDF-15) (Macrophage inhibitory cytokine 1) (MIC-1) (NSAID-activated gene 1 protein) (NAG-1) (NSAID-regulated gene 1 protein) (NRG-1) (Placental TGF-beta) (Placental bone morphogenetic protein) (Prostate differentiation factor)
15.5982	16.2958	15.264	15.7962	15.4866	16.4542	15.5564	15.6966	16.0623	16.1059	15.8673	15.905	sp			1205LU_MCU1_1205LU_PLKO	336	715	1.69681	0.0881903	0.406826	3.13875	0.681867	0.601773	0.380423	1.41064	15.9587	15.5783	15.9851	P31937	3HIDH_HUMAN	HIBADH	HIBADH	3-hydroxyisobutyrate dehydrogenase, mitochondrial (HIBADH) (EC 1.1.1.31)
13.5706	12.6922	13.1856	13.0246	13.7941	12.1395	13.6911	13.1301	13.2939	12.7188	11.7387	12.8049	sp				2032	716	0.871118	0.309154	-0.618756	-1.72895	0.199859	0.873443	-0.208738	-0.505611	13.0491	13.2578	12.6391	Q14008	CKAP5_HUMAN	CKAP5	CKAP5 KIAA0097	Cytoskeleton-associated protein 5 (Colonic and hepatic tumor overexpressed gene protein) (Ch-TOG)
13.2133	12.6087	13.2969	13.6333	12.7869	12.482	13.704	13.2874	13.409	13.3064	13.3794	13.1578	tr				611	717	0.65118	0.422635	-0.16728	-1.35815	1.9726	0.244403	-0.707677	-3.65433	12.7727	13.4804	13.3131	B4DJ81	B4DJ81_HUMAN	NDUFS1	NDUFS1	NADH-ubiquinone oxidoreductase 75 kDa subunit, mitochondrial (cDNA FLJ60586, highly similar to NADH-ubiquinone oxidoreductase 75 kDa subunit, mitochondrial)
14.0548	13.6414	12.0702	12.9606	14.0532	13.6593	13.6439	13.0925	14.5733	13.9257	13.7807	13.8036	sp				499	718	1.54701	0.109021	1.07905	2.8713	1.40777	0.355081	0.910341	2.62913	13.8522	12.9418	14.0209	P53041	PPP5_HUMAN	PPP5C	PPP5C PPP5	Serine/threonine-protein phosphatase 5 (PP5) (EC 3.1.3.16) (Protein phosphatase T) (PP-T) (PPT)
14.42	15.343	14.5044	14.3631	13.2883	15.9107	12.7405	14.1766	15.8062	15.8139	14.7162	14.3465	tr				374	719	1.15823	0.197576	1.22454	2.20662	0.520192	0.695469	0.794322	1.12937	14.7405	13.9462	15.1707	A0A1B0GW68	A0A1B0GW68_HUMAN	ASAH1	ASAH1	Acid ceramidase
15.8557	16.7284	14.6229	16.0006	15.1786	16.7599	15.8918	16.1365	16.1076	16.2271	16.0788	15.9732	sp				105	720	0.574104	0.467208	0.433684	1.2246	0.397364	0.764159	0.467697	0.904617	16.1307	15.663	16.0966	P10599	THIO_HUMAN	TXN	TXN TRDX TRX TRX1	Thioredoxin (Trx) (ATL-derived factor) (ADF) (Surface-associated sulphydryl protein) (SASP)
13.5242	14.3101	12.8913	15.4279	14.307	14.0245	14.539	14.4826	14.8459	15.0841	15.1682	15.2041	tr				468	721	0.667959	0.412597	0.740384	1.38689	0.208871	0.871847	-0.293761	-0.525318	14.0415	14.3352	15.0756	C9JIG9	C9JIG9_HUMAN	OXSR1	OXSR1	Serine/threonine-protein kinase OSR1
15.0097	15.7673	15.7948	15.8417	14.786	15.693	15.8283	15.8381	15.9198	16.039	15.9068	16.2366	tr				475	722	1.38581	0.142538	0.199839	2.59143	1.0861	0.440704	-0.51173	-2.08631	15.314	15.8257	16.0255	A0A1W2PS43	A0A1W2PS43_HUMAN	SCARB2	SCARB2	Lysosome membrane protein 2
12.8507	12.1014	14.3558	14.5587	12.2959	12.2166	13.9906	14.4286	12.7383	12.628	14.1542	10.9027	sp		+	WM3734_MCU2_WM3734_PLKO	542	723	1.36348	0.147057	-1.72759	-2.55321	4.1214	0.0320983	-1.96722	-9.5422	12.3662	14.3334	12.6058	O95394	AGM1_HUMAN	PGM3	PGM3 AGM1	Phosphoacetylglucosamine mutase (PAGM) (EC 5.4.2.3) (Acetylglucosamine phosphomutase) (N-acetylglucosamine-phosphate mutase) (Phosphoglucomutase-3) (PGM 3)
15.9021	15.1892	16.203	16.3142	16.4368	14.1473	16.7048	15.9299	15.6063	14.7613	14.9551	14.9145	sp	+		WM3734_MCU1_WM3734_PLKO	205	724	2.60302	0.0236627	-1.22867	-4.98291	0.835907	0.553035	-0.869124	-1.67022	15.4189	16.288	15.0593	P62820	RAB1A_HUMAN	RAB1A	RAB1A RAB1	Ras-related protein Rab-1A (YPT1-related protein)
13.9525	15.0007	14.0599	13.3139	14.5378	15.3634	13.5929	13.7801	14.776	14.4741	14.2971	14.598	sp			WM3734_MCU1_WM3734_PLKO	255	725	2.41053	0.0309765	0.849611	4.55148	1.61691	0.323016	1.02689	2.99513	14.7136	13.6867	14.5363	P09661	RU2A_HUMAN	SNRPA1	SNRPA1	U2 small nuclear ribonucleoprotein A' (U2 snRNP A')
14.3112	15.9983	14.5772	15.2998	14.612	15.0894	15.2278	15.692	16.0691	16.305	16.0077	15.2388	tr				278	726	1.13015	0.206621	0.705907	2.15971	0.175653	0.892239	-0.196481	-0.45172	15.0027	15.1992	15.9051	K7ELJ7	K7ELJ7_HUMAN	CAPNS1	CAPNS1	Calpain small subunit 1
11.6096	11.4092	11.9565	11.4016	12.3165	12.5434	11.6304	12.4338	11.753	11.6951	11.6872	10.4662	sp				1032	727	0.552279	0.483306	-0.455256	-1.18625	0.120637	0.932689	0.11408	0.323262	11.9697	11.8556	11.4003	P13612	ITA4_HUMAN	ITGA4	ITGA4 CD49D	Integrin alpha-4 (CD49 antigen-like family member D) (Integrin alpha-IV) (VLA-4 subunit alpha) (CD antigen CD49d)
13.7683	14.1121	13.7353	13.7877	13.8084	14.3383	13.6853	14.5278	14.4059	14.2738	14.1442	13.9755	sp				466	728	0.56717	0.472775	0.265805	1.21244	0.112169	0.936118	0.0727072	0.302643	14.0068	13.934	14.1999	Q13283	G3BP1_HUMAN	G3BP1	G3BP1 G3BP	Ras GTPase-activating protein-binding protein 1 (G3BP-1) (EC 3.6.4.12) (EC 3.6.4.13) (ATP-dependent DNA helicase VIII) (hDH VIII) (GAP SH3 domain-binding protein 1)
16.0785	15.2244	14.9612	14.4944	16.3608	15.1727	15.1666	15.6268	15.4337	15.4263	15.2599	15.3042	sp				256	729	0.576872	0.466164	0.293783	1.22944	0.85115	0.546152	0.646836	1.69566	15.7091	15.0623	15.356	P24539	AT5F1_HUMAN	ATP5PB	ATP5PB ATP5F1	ATP synthase F(0) complex subunit B1, mitochondrial (ATP synthase peripheral stalk-membrane subunit b) (ATP synthase proton-transporting mitochondrial F(0) complex subunit B1) (ATP synthase subunit b) (ATPase subunit b)
14.5922	15.2133	14.2436	14.8357	12.8495	14.262	14.2425	15.2116	14.8857	13.3912	14.8866	14.9957	tr				81	730	0.074277	0.916177	-0.0935087	-0.207079	0.306836	0.819693	-0.404062	-0.729181	14.2293	14.6333	14.5398	Q8WVC2	Q8WVC2_HUMAN	RPS21	RPS21	40S ribosomal protein S21
13.8945	9.67805	14.2899	14.1136	14.0759	12.6573	13.8062	13.8289	14.1497	12.6506	9.2977	13.0673	sp				173	731	0.812769	0.335453	-1.7183	-1.63154	0.676273	0.603407	-1.43321	-1.40109	12.5764	14.0097	12.2913	P51571	SSRD_HUMAN	SSR4	SSR4 TRAPD	Translocon-associated protein subunit delta (TRAP-delta) (Signal sequence receptor subunit delta) (SSR-delta)
15.9707	16.8659	15.7239	16.5678	15.9465	16.985	16.5577	16.2119	16.7502	16.8687	16.6178	16.9164	tr				496	732	1.33051	0.154334	0.522945	2.49699	0.203951	0.870929	0.176716	0.514583	16.442	16.2653	16.7883	H7C3P4	H7C3P4_HUMAN	GNS	GNS hCG_1640559	N-acetylglucosamine-6-sulfatase (EC 3.1.6.14) (Glucosamine-6-sulfatase)
12.1396	14.4141	12.9046	13.2598	13.2196	14.3187	11.8266	13.5084	14.0817	13.272	12.9242	12.6697	sp				313	733	0.318167	0.669525	0.362065	0.751724	0.446467	0.735344	0.64817	0.995988	13.523	12.8748	13.2369	O43765	SGTA_HUMAN	SGTA	SGTA SGT SGT1	Small glutamine-rich tetratricopeptide repeat-containing protein alpha (Alpha-SGT) (Vpu-binding protein) (UBP)
16.186	14.8673	16.4662	16.1537	16.4713	15.3437	16.3836	14.0875	14.7955	14.8212	15.6911	14.518	tr				425	734	0.626784	0.433055	-0.81625	-1.31616	0.0282152	0.985258	-0.0556533	-0.0822837	15.7171	15.7727	14.9565	Q5STU3	Q5STU3_HUMAN	DDX39B	DDX39B	Spliceosome RNA helicase DDX39B
13.7876	14.0158	14.1372	13.5907	13.9811	13.8048	13.8788	12.9353	12.6802	12.9169	12.9534	12.9016	tr				425	735	1.56541	0.106179	-0.772445	-2.90375	0.441499	0.738441	0.261847	0.986845	13.8973	13.6355	12.863	D6RGI3	D6RGI3_HUMAN	43354	SEPT11 hCG_24410	Septin 11, isoform CRA_b (Septin-11)
15.6151	16.2507	15.9962	16.0145	15.3788	16.0406	15.7077	16.1615	15.7957	15.7997	15.8295	15.7855	sp				126	736	0.886168	0.302306	-0.167361	-1.75402	0.28092	0.828739	-0.14868	-0.676896	15.8213	15.97	15.8026	P49773	HINT1_HUMAN	HINT1	HINT1 HINT PKCI1 PRKCNH1	Histidine triad nucleotide-binding protein 1 (EC 3.-.-.-) (Adenosine 5'-monophosphoramidase) (Protein kinase C inhibitor 1) (Protein kinase C-interacting protein 1) (PKCI-1)
13.7375	13.2583	12.187	13.0685	12.6194	13.0295	12.9924	12.2797	12.2694	12.1323	12.0577	12.1738	sp				325	737	1.04046	0.23836	-0.473589	-2.01039	0.800579	0.568196	0.529267	1.61113	13.1612	12.6319	12.1583	P18065	IBP2_HUMAN	IGFBP2	IGFBP2 BP2 IBP2	Insulin-like growth factor-binding protein 2 (IBP-2) (IGF-binding protein 2) (IGFBP-2)
12.6423	12.8666	12.8848	12.7686	12.8016	12.6938	12.1952	12.9405	12.8851	12.7986	12.2552	12.5301	sp			1205LU_MCU1_1205LU_PLKO	303	738	0.135716	0.852048	-0.0800111	-0.359385	0.111606	0.935995	0.0537875	0.301264	12.7511	12.6973	12.6173	Q9UBR2	CATZ_HUMAN	CTSZ	CTSZ	Cathepsin Z (EC 3.4.18.1) (Cathepsin P) (Cathepsin X)
12.2916	14.491	12.9922	13.2327	13.2181	13.1994	13.7395	13.1899	12.7995	13.2654	13.5546	13.3266	sp				1278	739	0.0838591	0.908987	-0.0520468	-0.231788	0.00803114	0.995752	0.0114729	0.023939	13.3	13.2886	13.2365	Q14203	DCTN1_HUMAN	DCTN1	DCTN1	Dynactin subunit 1 (150 kDa dynein-associated polypeptide) (DAP-150) (DP-150) (p135) (p150-glued)
11.5273	11.3629	10.8294	12.2375	11.5329	11.0637	12.5797	10.3552	12.4647	12.4187	11.5895	12.2383	sp				382	740	0.548207	0.486378	0.677322	1.17907	0.0849622	0.945996	-0.128768	-0.234608	11.3717	11.5005	12.1778	P21283	VATC1_HUMAN	ATP6V1C1	ATP6V1C1 ATP6C ATP6D VATC	V-type proton ATPase subunit C 1 (V-ATPase subunit C 1) (Vacuolar proton pump subunit C 1)
13.8462	12.436	11.9573	13.3904	13.7492	12.5313	13.1496	12.0776	12.379	13.4932	11.8821	12.7666	tr				335	741	0.00906267	0.989842	-0.0134718	-0.0269826	0.417173	0.751187	0.49694	0.941756	13.1407	12.6437	12.6303	H7C003	H7C003_HUMAN	PPP1R7	PPP1R7	Protein phosphatase 1 regulatory subunit 7 (Fragment)
13.9507	13.7726	13.0746	13.7826	14.2521	12.0384	13.6012	11.513	13.6603	14.0604	14.06	13.8833	sp				403	742	0.890284	0.302354	0.923174	1.76087	0.298319	0.823835	0.510608	0.712113	13.5035	12.9929	13.916	Q7L0Y3	TM10C_HUMAN	TRMT10C	TRMT10C MRPP1 RG9MTD1	tRNA methyltransferase 10 homolog C (HBV pre-S2 trans-regulated protein 2) (Mitochondrial ribonuclease P protein 1) (Mitochondrial RNase P protein 1) (RNA (guanine-9-)-methyltransferase domain-containing protein 1) (Renal carcinoma antigen NY-REN-49) (mRNA methyladenosine-N(1)-methyltransferase) (EC 2.1.1.-) (tRNA (adenine(9)-N(1))-methyltransferase) (EC 2.1.1.218) (tRNA (guanine(9)-N(1))-methylt…
14.4169	16.1915	15.3313	15.6732	13.4524	16.2992	14.6982	15.8381	16.3994	16.4848	16.6236	16.3243	tr	+		WM3734_MCU1_WM3734_PLKO	177	743	2.20804	0.0419005	1.07281	4.12323	0.152547	0.906037	-0.295202	-0.398857	15.09	15.3852	16.458	J3QRS3	J3QRS3_HUMAN	MYL12A	MYL12A MRCL3 hCG_2045956	Myosin regulatory light chain 12A (Myosin regulatory light chain MRCL3, isoform CRA_b)
15.095	15.366	13.8794	15.5676	15.6936	15.4621	15.1835	15.5058	15.2363	12.5	12.0166	15.3899	sp				264	744	0.608839	0.444129	-1.24835	-1.28511	0.392908	0.767727	0.370148	0.896209	15.4042	15.0341	13.7857	P40261	NNMT_HUMAN	NNMT	NNMT	Nicotinamide N-methyltransferase (EC 2.1.1.1)
17.487	16.4055	17.4176	16.9173	17.615	16.4997	17.5196	17.038	15.8328	15.8339	16.316	15.9969	tr	+		WM3734_MCU1_WM3734_PLKO	181	745	3.25441	0.00900196	-1.22822	-6.6543	0.25902	0.844831	-0.221342	-0.631854	17.0018	17.2231	15.9949	F8WCF6	F8WCF6_HUMAN	ARPC4-TTLL3	ARPC4-TTLL3	Actin-related protein 2/3 complex subunit 4
15.0282	15.0096	14.4567	14.4707	14.4716	15.4862	14.1201	15.0055	15.0456	15.0459	14.5482	14.2138	sp				431	746	0.307633	0.678726	0.200109	0.730772	0.887028	0.524397	0.485633	1.75545	14.9989	14.5133	14.7134	P55010	IF5_HUMAN	EIF5	EIF5	Eukaryotic translation initiation factor 5 (eIF-5)
15.1401	15.5631	14.87	15.4445	14.621	15.3178	13.9806	15.4444	15.259	15.9912	16.0081	15.704	tr				197	747	1.0819	0.223912	0.805715	2.07932	0.227347	0.85908	0.225622	0.565162	15.1605	14.9349	15.7406	E5RGR0	E5RGR0_HUMAN	LYPLA1	LYPLA1	Acyl-protein thioesterase 1 (Fragment)
14.1989	15.5451	14.2784	14.9063	14.6831	15.4701	14.1704	14.5635	14.9019	15.1128	14.9291	14.876	sp				231	748	1.4745	0.123788	0.47528	2.7445	0.653379	0.614314	0.494639	1.36192	14.9743	14.4797	14.9549	Q15102	PA1B3_HUMAN	PAFAH1B3	PAFAH1B3 PAFAHG	Platelet-activating factor acetylhydrolase IB subunit gamma (EC 3.1.1.47) (PAF acetylhydrolase 29 kDa subunit) (PAF-AH 29 kDa subunit) (PAF-AH subunit gamma) (PAFAH subunit gamma)
12.3134	12.3134	12.5144	12.9948	12.4125	12.0409	12.9527	12.058	13.093	13.0848	13.0743	13.2688	tr				729	749	1.17257	0.193753	0.500255	2.23062	0.759006	0.57206	-0.359919	-1.5413	12.2701	12.63	13.1302	A0A1X7SBZ2	A0A1X7SBZ2_HUMAN	DDX17	DDX17	Probable ATP-dependent RNA helicase DDX17
11.4257	11.6234	11.7032	12.2159	12.6315	12.9028	11.8424	10.3443	13.2217	13.1009	10.9639	11.6101	sp				235	750	0.453778	0.555069	0.697698	1.00941	0.520665	0.696603	0.619414	1.13021	12.1459	11.5264	12.2241	Q9BVK6	TMED9_HUMAN	TMED9	TMED9 GP25L2	Transmembrane emp24 domain-containing protein 9 (GMP25) (Glycoprotein 25L2) (p24 family protein alpha-2) (p24alpha2) (p25)
15.1403	16.3161	15.2985	15.7546	15.4002	16.3803	15.8584	15.6799	15.0205	16.3479	16.2815	16.0129	sp				226	751	0.348162	0.647141	0.267825	0.810538	0.18666	0.883828	0.161354	0.476405	15.8092	15.6479	15.9157	P36543	VATE1_HUMAN	ATP6V1E1	ATP6V1E1 ATP6E ATP6E2	V-type proton ATPase subunit E 1 (V-ATPase subunit E 1) (V-ATPase 31 kDa subunit) (p31) (Vacuolar proton pump subunit E 1)
13.3971	14.7539	13.1728	13.556	14.0627	14.5026	12.8393	12.3077	13.6008	14.4475	12.7114	14.4791	tr				278	752	0.852033	0.317037	0.84075	1.69714	1.64255	0.32497	1.21013	3.04096	14.1791	12.969	13.8097	F6WQW2	F6WQW2_HUMAN	RANBP1	RANBP1	Ran-specific GTPase-activating protein
13.8458	14.2993	13.6784	14.8146	14.7516	14.3663	15.0212	14.4414	13.8476	14.4319	14.448	14.3234	tr				767	753	0.287593	0.696642	-0.226167	-0.690459	0.195486	0.877277	-0.173141	-0.495981	14.3158	14.4889	14.2627	B7Z4B8	B7Z4B8_HUMAN	HNRNPUL1	HNRNPUL1	cDNA FLJ56481, highly similar to Heterogeneous nuclear ribonucleoprotein U-like protein 1
13.3076	13.3127	14.3361	14.2257	13.011	13.174	14.2324	14.0035	13.7	11.521	14.1399	13.9998	sp			WM3734_MCU2_WM3734_PLKO	322	754	0.670966	0.410215	-0.859262	-1.39203	4.23729	0.0327738	-0.998098	-10.0005	13.2013	14.1994	13.3402	P55735	SEC13_HUMAN	SEC13	SEC13 D3S1231E SEC13L1 SEC13R	Protein SEC13 homolog (GATOR complex protein SEC13) (SEC13-like protein 1) (SEC13-related protein)
16.5018	15.8997	16.4516	16.4124	15.2514	16.0022	16.3572	16.2321	16.3909	16.3704	16.2813	16.3401	tr				331	755	0.123217	0.866231	-0.0176139	-0.329497	0.865539	0.536935	-0.449534	-1.71966	15.9138	16.3633	16.3457	A0A087WXS7	A0A087WXS7_HUMAN	ASNA1	ASNA1	ATPase ASNA1 (EC 3.6.-.-) (Arsenical pump-driving ATPase) (Arsenite-stimulated ATPase)
15.0573	13.1535	14.7614	13.7273	14.5453	13.763	14.5803	13.8873	13.5813	12.377	13.5979	13.9019	sp				972	756	1.07672	0.225878	-0.874532	-2.0707	0.0802507	0.949879	-0.109309	-0.222529	14.1298	14.2391	13.3645	Q15029	U5S1_HUMAN	EFTUD2	EFTUD2 KIAA0031 SNRP116	116 kDa U5 small nuclear ribonucleoprotein component (Elongation factor Tu GTP-binding domain-containing protein 2) (SNU114 homolog) (hSNU114) (U5 snRNP-specific protein, 116 kDa) (U5-116 kDa)
13.8493	13.6153	13.9182	14.0115	13.686	14.1929	13.532	13.9948	14.0329	14.2281	13.7746	13.6509	tr				380	757	0.125607	0.862647	0.0575209	0.335251	0.058409	0.969513	-0.0282581	-0.165269	13.8359	13.8641	13.9216	C9JEJ2	C9JEJ2_HUMAN	PCYT1A	PCYT1A	Choline-phosphate cytidylyltransferase A
12.8073	12.3083	12.9797	12.2196	15.1697	12.8446	14.0577	13.4236	12.562	12.6822	12.8982	12.5744	sp				528	758	0.586134	0.460141	-0.490993	-1.24562	0.0527576	0.971425	0.112317	0.150093	13.2825	13.1702	12.6792	Q9H3P7	GCP60_HUMAN	ACBD3	ACBD3 GCP60 GOCAP1 GOLPH1	Golgi resident protein GCP60 (Acyl-CoA-binding domain-containing protein 3) (Golgi complex-associated protein 1) (GOCAP1) (Golgi phosphoprotein 1) (GOLPH1) (PBR- and PKA-associated protein 7) (Peripheral benzodiazepine receptor-associated protein PAP7) [Cleaved into: Golgi resident protein GCP60, N-terminally processed]
13.0665	15.0767	14.5844	14.8021	14.4256	14.7409	14.5964	14.2782	14.2191	14.5615	13.9929	14.28	sp				223	759	0.971958	0.267937	-0.3019	-1.89661	0.208303	0.871541	-0.237861	-0.524082	14.3274	14.5653	14.2634	P27144	KAD4_HUMAN	AK4	AK4 AK3 AK3L1	Adenylate kinase 4, mitochondrial (AK 4) (EC 2.7.4.10) (EC 2.7.4.6) (Adenylate kinase 3-like) (GTP:AMP phosphotransferase AK4)
14.0954	12.1404	12.8542	12.6048	12.3007	11.8378	12.3023	12.6503	12.0728	13.4169	13.0812	12.5627	sp				465	760	0.230067	0.753922	0.180519	0.570967	0.00597452	0.996905	-0.00932312	-0.0178499	12.5936	12.6029	12.7834	O15427	MOT4_HUMAN	SLC16A3	SLC16A3 MCT4	Monocarboxylate transporter 4 (MCT 4) (Solute carrier family 16 member 3)
15.3036	14.445	14.8346	15.4543	14.2349	14.9274	15.1362	15.1937	15.7018	15.4903	11.4951	15.4929	sp				69	761	0.241098	0.7457	-0.609677	-0.594355	0.775611	0.570461	-0.426994	-1.56923	14.7277	15.1547	14.545	P56385	ATP5I_HUMAN	ATP5ME	ATP5ME ATP5I ATP5K	ATP synthase subunit e, mitochondrial (ATPase subunit e) (ATP synthase membrane subunit e) [Cleaved into: ATP synthase subunit e, mitochondrial, N-terminally processed]
14.493	13.468	11.2203	10.7654	14.7536	13.3056	12.2814	13.2063	14.4079	14.5813	14.5965	14.2879	sp	+		WM3734_MCU1_WM3734_PLKO	928	762	2.48089	0.0283388	2.60003	4.7063	1.76015	0.3041	2.13672	3.25432	14.0051	11.8683	14.4684	Q9BZQ8	NIBAN_HUMAN	FAM129A	FAM129A C1orf24 NIBAN GIG39	Protein Niban (Cell growth-inhibiting gene 39 protein) (Protein FAM129A)
12.9661	13.2177	14.2537	14.0953	13.9904	13.6054	13.9438	12.3848	12.9701	13.548	13.4967	13.3726	sp				312	763	0.298882	0.687517	-0.322536	-0.713246	0.179543	0.887076	-0.224512	-0.46048	13.4449	13.6694	13.3469	Q53GQ0	DHB12_HUMAN	HSD17B12	HSD17B12 SDR12C1	Very-long-chain 3-oxoacyl-CoA reductase (EC 1.1.1.330) (17-beta-hydroxysteroid dehydrogenase 12) (17-beta-HSD 12) (3-ketoacyl-CoA reductase) (KAR) (Estradiol 17-beta-dehydrogenase 12) (EC 1.1.1.62) (Short chain dehydrogenase/reductase family 12C member 1)
13.8835	13.4078	14.0556	14.2327	13.6487	13.4922	13.2094	12.8181	14.7673	13.5798	14.7068	14.5874	sp				608	764	0.971742	0.267675	0.831347	1.89625	0.0281963	0.984082	0.029083	0.0822301	13.6081	13.579	14.4103	Q8TAT6	NPL4_HUMAN	NPLOC4	NPLOC4 KIAA1499 NPL4	Nuclear protein localization protein 4 homolog (Protein NPL4)
13.0147	11.82	12.9562	12.7369	11.6218	12.0442	13.0293	11.715	14.6253	14.835	14.6668	14.5116	tr	+		WM3734_MCU1_WM3734_PLKO	1077	765	3.22671	0.00932839	2.05032	6.57564	0.512922	0.69681	-0.484164	-1.11639	12.1252	12.6094	14.6597	A0A0G2JL47	A0A0G2JL47_HUMAN	BAG6	BAG6	Large proline-rich protein BAG6
14.0976	12.7605	13.9311	13.3662	13.7819	13.0779	13.0243	13.2535	11.3872	11.9991	11.5233	12.7838	sp	+		WM3734_MCU1_WM3734_PLKO	389	766	2.13682	0.0464096	-1.47042	-3.97827	0.0338565	0.98166	0.0357006	0.0981582	13.4295	13.3938	11.9234	Q15008	PSMD6_HUMAN	PSMD6	PSMD6 KIAA0107 PFAAP4	26S proteasome non-ATPase regulatory subunit 6 (26S proteasome regulatory subunit RPN7) (26S proteasome regulatory subunit S10) (Breast cancer-associated protein SGA-113M) (Phosphonoformate immuno-associated protein 4) (Proteasome regulatory particle subunit p44S10) (p42A)
16.5603	17.3914	15.8811	16.5978	16.6889	17.4782	16.0914	16.2408	17.01	17.0224	17.0069	16.9814	tr			WM3734_MCU1_WM3734_PLKO	101	767	2.74076	0.0191582	0.80237	5.30762	1.59255	0.326238	0.826942	2.95179	17.0297	16.2028	17.0051	C9JFR7	C9JFR7_HUMAN	CYCS	CYCS	Cytochrome c (Fragment)
15.0493	15.2929	14.6939	15.0587	14.8807	15.6973	14.2772	15.5484	14.7748	15.0576	15.2347	15.2714	sp				314	768	0.267207	0.718125	0.190073	0.648789	0.469587	0.722591	0.335473	1.03826	15.23	14.8946	15.0846	Q9NT62	ATG3_HUMAN	ATG3	ATG3 APG3 APG3L	Ubiquitin-like-conjugating enzyme ATG3 (EC 2.3.2.-) (Autophagy-related protein 3) (APG3-like) (hApg3) (Protein PC3-96)
17.4771	16.023	17.6835	17.1986	18.0383	16.7496	17.934	17.5999	16.9613	16.6075	16.7598	16.9396	tr			WM3734_MCU1_WM3734_PLKO	324	769	2.39948	0.0313328	-0.786952	-4.52748	0.530078	0.687277	-0.531998	-1.14696	17.072	17.604	16.8171	F8VVM2	F8VVM2_HUMAN	SLC25A3	SLC25A3	Phosphate carrier protein, mitochondrial
14.8118	15.8377	14.7043	14.9949	14.079	15.8196	13.9107	15.2298	15.1233	15.0491	14.6559	15.3116	sp				178	770	0.459641	0.551212	0.325067	1.02013	0.358541	0.782017	0.427065	0.830618	15.137	14.7099	15.035	Q8WW12	PCNP_HUMAN	PCNP	PCNP	PEST proteolytic signal-containing nuclear protein (PCNP) (PEST-containing nuclear protein)
10.8183	14.6312	14.2518	14.8019	14.0806	14.9107	13.5464	10.0258	14.4299	14.2108	13.8792	14.5275	tr				188	771	0.459255	0.551186	1.10535	1.01943	0.117979	0.932329	0.453704	0.316818	13.6102	13.1565	14.2619	Q5JR08	Q5JR08_HUMAN	RHOC	RHOC	Rho-related GTP-binding protein RhoC (Fragment)
15.685	14.6698	15.4674	13.8799	13.5904	15.5116	14.9181	15.0697	15.7552	15.7722	15.5565	15.9055	tr				272	772	1.41446	0.13679	0.913581	2.64064	0.0175888	0.992456	0.030426	0.0518787	14.8642	14.8338	15.7474	J3KR44	J3KR44_HUMAN	OTUB1	OTUB1	Ubiquitin thioesterase (EC 3.4.19.12)
15.2496	14.2126	13.7244	15.0506	14.614	14.2862	15.2445	14.5284	13.9127	15.2071	14.9284	15.2123	tr				586	773	0.14812	0.837826	0.178177	0.388558	0.0388547	0.98209	-0.0463803	-0.112075	14.5906	14.637	14.8151	E7EQR4	E7EQR4_HUMAN	EZR	EZR	Ezrin
16.3191	15.5709	16.318	16.3612	16.4461	14.9798	16.3465	16.3532	15.973	16.0104	15.8808	15.9418	sp			1205LU_MCU1_1205LU_PLKO;WM3734_MCU1_WM3734_PLKO	302	774	5.00045	0.000942347	-0.393229	-13.5577	0.737331	0.578938	-0.515764	-1.50475	15.829	16.3447	15.9515	P19623	SPEE_HUMAN	SRM	SRM SPS1 SRML1	Spermidine synthase (SPDSY) (EC 2.5.1.16) (Putrescine aminopropyltransferase)
11.4081	12.2778	12.072	11.8587	12.3866	11.1838	12.0726	11.1844	11.3499	12.2159	11.9535	11.6139	sp				209	775	0.0162876	0.984054	-0.0136304	-0.0481087	0.015698	0.988961	0.0171287	0.0463971	11.8141	11.797	11.7833	P26583	HMGB2_HUMAN	HMGB2	HMGB2 HMG2	High mobility group protein B2 (High mobility group protein 2) (HMG-2)
15.188	15.2163	15.0172	14.8691	13.6835	14.595	14.9189	15.0762	14.7642	14.8275	14.9457	14.6645	sp				239	776	1.18876	0.189233	-0.169886	-2.25773	0.357157	0.782046	-0.299644	-0.827949	14.6707	14.9704	14.8005	Q9NR28	DBLOH_HUMAN	DIABLO	DIABLO SMAC	Diablo homolog, mitochondrial (Direct IAP-binding protein with low pI) (Second mitochondria-derived activator of caspase) (Smac)
12.6185	11.925	13.204	10.7188	11.6347	12.6807	12.7276	12.8662	12.7797	12.2625	13.2645	12.6652	sp				386	777	0.247303	0.74136	0.363849	0.607407	0.0972126	0.938765	-0.164372	-0.265593	12.2147	12.3791	12.743	Q9Y570	PPME1_HUMAN	PPME1	PPME1 PME1 PP2593 PRO0750	Protein phosphatase methylesterase 1 (PME-1) (EC 3.1.1.89)
14.5256	14.4954	13.2266	13.3479	14.3115	13.8877	14.0061	13.4584	14.6029	14.6694	14.1614	14.0612	tr				412	778	2.02003	0.0547796	0.863969	3.74647	1.89949	0.245998	0.795292	3.51438	14.3051	13.5098	14.3737	B4DR80	B4DR80_HUMAN	STK24	STK24	Serine/threonine-protein kinase 24 (cDNA FLJ61159, highly similar to Serine/threonine-protein kinase 24)
13.315	12.6319	13.7215	13.8108	13.2517	9.93261	13.419	13.5662	13.6048	13.8567	13.4831	13.5866	sp			1205LU_MCU1_1205LU_PLKO	456	779	0.00978373	0.989967	0.00341415	0.0291061	0.839828	0.549291	-1.34657	-1.67677	12.2828	13.6294	13.6328	P30520	PURA2_HUMAN	ADSS	ADSS ADSS2	Adenylosuccinate synthetase isozyme 2 (AMPSase 2) (AdSS 2) (EC 6.3.4.4) (Adenylosuccinate synthetase, acidic isozyme) (Adenylosuccinate synthetase, liver isozyme) (L-type adenylosuccinate synthetase) (IMP--aspartate ligase 2)
14.3073	13.4135	13.0162	12.6567	13.0801	13.4689	13.3799	13.5522	13.52	12.318	12.8072	11.9889	sp				1197	780	0.600445	0.449928	-0.492693	-1.27054	0.59865	0.651211	0.416232	1.26742	13.5675	13.1512	12.6585	O95347	SMC2_HUMAN	SMC2	SMC2 CAPE SMC2L1 PRO0324	Structural maintenance of chromosomes protein 2 (SMC protein 2) (SMC-2) (Chromosome-associated protein E) (hCAP-E) (XCAP-E homolog)
12.6722	14.0504	11.7981	12.393	12.5493	13.0144	12.1371	13.1693	13.8376	12.7256	11.2011	13.423	sp				288	781	0.268473	0.716595	0.422467	0.651397	0.76677	0.568522	0.697215	1.55437	13.0716	12.3744	12.7968	Q8NCW5	NNRE_HUMAN	NAXE	NAXE AIBP APOA1BP YJEFN1	NAD(P)H-hydrate epimerase (EC 5.1.99.6) (Apolipoprotein A-I-binding protein) (AI-BP) (NAD(P)HX epimerase) (YjeF N-terminal domain-containing protein 1) (YjeF_N1)
14.9297	17.5389	14.9802	17.2543	15.36	17.3722	16.9781	17.3306	17.057	16.9536	17.0907	17.0213	tr				115	782	0.296167	0.689607	0.394806	0.707782	0.146152	0.907777	-0.335632	-0.38396	16.3002	16.6358	17.0306	C9JU56	C9JU56_HUMAN	RPL31	RPL31	60S ribosomal protein L31 (Fragment)
14.9547	15.8527	15.0928	11.5526	14.6362	15.6273	15.1949	12.9227	14.612	15.242	14.8097	15.0123	sp				246	783	0.659586	0.417325	1.22825	1.37256	0.852148	0.546145	1.57696	1.69733	15.2677	13.6908	14.919	P51572	BAP31_HUMAN	BCAP31	BCAP31 BAP31 DXS1357E	B-cell receptor-associated protein 31 (BCR-associated protein 31) (Bap31) (6C6-AG tumor-associated antigen) (Protein CDM) (p28)
15.1713	12.8077	8.60903	9.54518	15.4152	15.5267	15.0925	11.6743	10.703	13.451	13.4877	12.3222	sp				294	784	0.341621	0.655291	1.26072	0.797814	1.16639	0.428734	3.49994	2.22026	14.7302	11.2303	12.491	P06748	NPM_HUMAN	NPM1	NPM1 NPM	Nucleophosmin (NPM) (Nucleolar phosphoprotein B23) (Nucleolar protein NO38) (Numatrin)
13.2688	15.169	12.399	13.0359	13.3703	11.7184	11.9869	11.6666	10.9138	13.1507	11.4638	13.1658	sp				1037	785	0.0533082	0.941605	-0.0985982	-0.151578	0.705287	0.596607	1.1095	1.45049	13.3816	12.2721	12.1735	Q5JRX3	PREP_HUMAN	PITRM1	PITRM1 KIAA1104 MP1	Presequence protease, mitochondrial (hPreP) (EC 3.4.24.-) (Pitrilysin metalloproteinase 1) (Metalloprotease 1) (hMP1)
14.5512	12.7288	14.1143	14.7469	14.9421	14.3694	13.897	13.931	14.583	14.2751	14.0328	13.734	sp				613	786	0.0204473	0.977615	-0.0160706	-0.0601239	0.0157001	0.989554	-0.0244219	-0.0464032	14.1479	14.1723	14.1562	O95831	AIFM1_HUMAN	AIFM1	AIFM1 AIF PDCD8	Apoptosis-inducing factor 1, mitochondrial (EC 1.1.1.-) (Programmed cell death protein 8)
14.9174	12.6912	13.5983	14.6459	14.4219	13.6361	14.0851	14.3647	14.711	11.4411	13.4464	13.9941	sp				463	787	0.477538	0.541107	-0.775342	-1.0527	0.188282	0.881945	-0.256846	-0.480016	13.9167	14.1735	13.3982	O75306	NDUS2_HUMAN	NDUFS2	NDUFS2	NADH dehydrogenase [ubiquinone] iron-sulfur protein 2, mitochondrial (EC 1.6.5.3) (EC 1.6.99.3) (Complex I-49kD) (CI-49kD) (NADH-ubiquinone oxidoreductase 49 kDa subunit)
12.1868	13.4585	14.1547	13.9885	13.5042	13.3891	13.6468	14.245	13.9753	13.6355	14.1135	14.0112	tr				312	788	0.173287	0.81381	-0.0748641	-0.446373	1.35993	0.366993	-0.874083	-2.54714	13.1347	14.0087	13.9339	E9PH82	E9PH82_HUMAN	FAM98A	FAM98A	Protein FAM98A
14.2922	15.3104	13.9609	13.8159	15.014	14.8457	13.4557	14.4677	14.4198	13.1732	12.6245	13.2448	sp				419	789	0.614503	0.441187	-0.559479	-1.29493	1.6973	0.318605	0.940556	3.13964	14.8656	13.925	13.3656	Q9HCJ6	VAT1L_HUMAN	VAT1L	VAT1L KIAA1576	Synaptic vesicle membrane protein VAT-1 homolog-like (EC 1.-.-.-)
16.2709	16.0249	15.9117	16.0674	15.9687	16.0411	15.2984	16.3463	16.3841	16.3565	16.2782	16.4313	sp				325	790	1.05795	0.232169	0.456592	2.03948	0.310553	0.8143	0.170434	0.736597	16.0764	15.9059	16.3625	P14550	AK1A1_HUMAN	AKR1A1	AKR1A1 ALDR1 ALR	Alcohol dehydrogenase [NADP(+)] (EC 1.1.1.2) (Aldehyde reductase) (Aldo-keto reductase family 1 member A1)
15.1184	14.6032	15.8994	15.9947	14.5727	14.4546	15.5943	13.6498	15.0556	14.3845	14.2515	14.7627	sp				537	791	0.53442	0.498033	-0.670955	-1.15467	0.474033	0.721568	-0.597337	-1.04634	14.6872	15.2845	14.6136	O75131	CPNE3_HUMAN	CPNE3	CPNE3 CPN3 KIAA0636	Copine-3 (Copine III)
13.8871	12.8544	13.4653	13.1716	13.353	11.9765	13.8423	14.1546	12.158	12.1286	12.0094	12.8251	tr	+		WM3734_MCU1_WM3734_PLKO	945	792	2.55215	0.0257406	-1.37819	-4.86644	0.672361	0.603776	-0.640708	-1.39441	13.0177	13.6585	12.2803	J3KMZ9	J3KMZ9_HUMAN	LDLR	LDLR	Low-density lipoprotein receptor (Fragment)
14.072	13.4106	14.1754	10.275	14.203	12.608	12.1703	14.5878	14.8757	11.9056	14.7517	14.7645	sp				105	793	0.467657	0.546757	1.27226	1.03475	0.306316	0.818272	0.771271	0.728143	13.5734	12.8021	14.0744	Q9Y3U8	RL36_HUMAN	RPL36	RPL36	60S ribosomal protein L36 (Large ribosomal subunit protein eL36)
15.0183	15.4102	14.6215	15.3194	13.7598	15.5373	15.3056	13.8769	15.0134	15.1463	14.0159	15.0919	sp				254	794	0.0283934	0.969841	0.0360239	0.0827878	0.1044	0.936964	0.15056	0.2835	14.9314	14.7808	14.8169	P50402	EMD_HUMAN	EMD	EMD EDMD STA	Emerin
16.3288	15.7555	16.0465	15.7203	15.9137	15.7347	16.2969	16.3745	16.0447	15.8726	16.1891	15.9974	tr				121	795	0.205694	0.782687	-0.0835893	-0.518393	0.381208	0.774839	-0.176373	-0.874028	15.9332	16.1095	16.026	C9JXB8	C9JXB8_HUMAN	RPL24	RPL24	60S ribosomal protein L24
14.9583	15.9478	15.5973	15.421	15.8836	15.9356	15.1042	15.6921	15.4649	15.3617	15.3998	15.6687	sp				246	796	0.0481043	0.947609	0.0201099	0.137479	0.358889	0.783037	0.227662	0.83129	15.6813	15.4537	15.4738	Q04917	1433F_HUMAN	YWHAH	YWHAH YWHA1	14-3-3 protein eta (Protein AS1)
11.0626	9.83327	11.776	11.0875	10.9227	10.9567	12.7624	10.5168	9.42074	10.3057	10.9754	9.62189	sp				1401	797	1.2914	0.162251	-1.45476	-2.43059	0.73219	0.581501	-0.841849	-1.49606	10.6938	11.5357	10.0809	Q15021	CND1_HUMAN	NCAPD2	NCAPD2 CAPD2 CNAP1 KIAA0159	Condensin complex subunit 1 (Chromosome condensation-related SMC-associated protein 1) (Chromosome-associated protein D2) (hCAP-D2) (Non-SMC condensin I complex subunit D2) (XCAP-D2 homolog)
11.7158	12.113	11.5471	13.1554	12.945	12.6632	10.6316	12.4667	12.5423	11.6792	12.3736	12.669	tr				495	798	0.252351	0.735633	0.365813	0.617969	0.27544	0.830747	0.409033	0.665701	12.3592	11.9502	12.316	C9J5N1	C9J5N1_HUMAN	PTGES3L-AARSD1	PTGES3L-AARSD1	PTGES3L-AARSD1 readthrough
14.9903	15.9739	15.0148	14.1948	15.0475	15.3437	13.5237	15.4109	15.879	15.9059	15.7794	14.4974	tr				210	799	0.91773	0.291498	0.979342	1.80652	0.840784	0.551786	0.802809	1.67837	15.3389	14.5361	15.5154	Q5T9B7	Q5T9B7_HUMAN	AK1	AK1	Adenylate kinase isoenzyme 1 (AK 1) (EC 2.7.4.3) (EC 2.7.4.6) (ATP-AMP transphosphorylase 1) (ATP:AMP phosphotransferase) (Adenylate monophosphate kinase) (Myokinase)
16.4568	14.9741	16.094	15.7023	16.0818	15.3689	16.1075	15.3988	14.8568	14.6048	14.5243	15.0678	sp	+		WM3734_MCU1_WM3734_PLKO	249	800	2.62864	0.022948	-1.06224	-5.04226	0.102764	0.937211	-0.105248	-0.279442	15.7204	15.8257	14.7634	P62753	RS6_HUMAN	RPS6	RPS6 OK/SW-cl.2	40S ribosomal protein S6 (Phosphoprotein NP33) (Small ribosomal subunit protein eS6)
13.4442	13.2673	14.4189	14.3651	13.6733	11.7246	14.3758	14.7104	12.766	14.2259	9.97785	12.1691	tr				272	801	1.3113	0.157936	-2.18283	-2.46433	1.73218	0.311484	-1.44018	-3.20309	13.0274	14.4675	12.2847	A0A075B6F6	A0A075B6F6_HUMAN	HM13	HM13	Minor histocompatibility antigen H13 (Fragment)
12.5256	12.7243	12.674	14.2726	13.1741	12.4831	13.6995	13.3277	14.2817	14.6081	13.5914	14.4522	sp				534	802	0.934859	0.284672	0.739928	1.83499	1.07542	0.446037	-0.766655	-2.06853	12.7268	13.4934	14.2334	Q13564	ULA1_HUMAN	NAE1	NAE1 APPBP1 HPP1	NEDD8-activating enzyme E1 regulatory subunit (Amyloid beta precursor protein-binding protein 1, 59 kDa) (APP-BP1) (Amyloid protein-binding protein 1) (Proto-oncogene protein 1)
15.2914	14.4221	13.4784	13.9527	11.5553	14.4925	14.6859	13.4416	15.4218	15.1639	14.722	14.8863	tr				288	803	1.90764	0.0648266	1.15886	3.52987	0.0198124	0.990402	0.0506508	0.0582968	13.9403	13.8896	15.0485	F6WIT2	F6WIT2_HUMAN	PTPA	PTPA	Serine/threonine-protein phosphatase 2A activator (EC 5.2.1.8) (Phosphotyrosyl phosphatase activator)
13.6556	14.9565	14.1179	14.7114	15.2718	15.194	14.0296	15.2794	14.8427	14.5853	15.0296	13.9079	sp				264	804	0.0524469	0.941703	0.0567839	0.149254	0.194207	0.877021	0.234909	0.493156	14.7695	14.5346	14.5914	O75489	NDUS3_HUMAN	NDUFS3	NDUFS3	NADH dehydrogenase [ubiquinone] iron-sulfur protein 3, mitochondrial (EC 1.6.5.3) (EC 1.6.99.3) (Complex I-30kD) (CI-30kD) (NADH-ubiquinone oxidoreductase 30 kDa subunit)
13.1851	12.7126	13.4003	13.4333	14.2183	12.0686	12.5216	13.5506	13.8911	13.4957	13.6363	13.5452	sp				391	805	0.819664	0.331446	0.415605	1.64307	0.132972	0.920589	-0.180358	-0.352866	13.0461	13.2265	13.6421	Q8NEV1	CSK23_HUMAN	CSNK2A3	CSNK2A3 CSNK2A1P	Casein kinase II subunit alpha 3 (CK II alpha 3) (EC 2.7.11.1) (Casein kinase II alpha 1 polypeptide pseudogene)
15.0976	14.7652	14.4642	15.0396	13.5296	15.8478	13.9301	14.9738	13.8547	15.1717	14.9149	14.8399	tr				502	806	0.087452	0.903846	0.0933993	0.240954	0.1444	0.910764	0.208098	0.379858	14.81	14.6019	14.6953	F6TLX2	F6TLX2_HUMAN	GLOD4	GLOD4	Glyoxalase domain-containing protein 4
12.6217	12.1401	11.6168	12.544	14.1318	12.0811	12.1296	12.1408	13.2469	11.8762	11.7998	12.3332	sp				642	807	0.214964	0.771297	0.20623	0.538539	0.580428	0.659055	0.635887	1.23566	12.7437	12.1078	12.314	Q9BTE3	MCMBP_HUMAN	MCMBP	MCMBP C10orf119	Mini-chromosome maintenance complex-binding protein (MCM-BP) (MCM-binding protein)
14.065	12.5821	14.2928	14.3654	15.0199	11.044	14.5355	14.0828	13.2927	13.2691	11.6759	12.4056	sp	+		WM3734_MCU1_WM3734_PLKO	1269	808	2.22416	0.041195	-1.6583	-4.15642	0.61974	0.636821	-1.14139	-1.30399	13.1777	14.3191	12.6608	Q13045	FLII_HUMAN	FLII	FLII FLIL	Protein flightless-1 homolog
11.6494	14.7896	13.9565	14.2037	13.0941	14.8286	14.0491	14.3782	14.8561	14.7474	14.6583	14.9175	sp			WM3734_MCU1_WM3734_PLKO	87	809	2.99716	0.0131473	0.64797	5.95138	0.304262	0.818955	-0.55645	-0.724035	13.5904	14.1469	14.7948	P07108-5	ACBP_HUMAN	DBI	DBI	Acyl-CoA-binding protein (ACBP) (Diazepam-binding inhibitor) (DBI) (Endozepine) (EP)
12.2376	11.5729	12.0328	13.0783	10.8511	12.1445	12.7587	13.499	10.8059	11.5329	10.4045	13.431	sp				1233	810	0.888133	0.301768	-1.29862	-1.75729	1.37058	0.365335	-1.14068	-2.56535	11.7015	12.8422	11.5436	Q14683	SMC1A_HUMAN	SMC1A	SMC1A DXS423E KIAA0178 SB1.8 SMC1 SMC1L1	Structural maintenance of chromosomes protein 1A (SMC protein 1A) (SMC-1-alpha) (SMC-1A) (Sb1.8)
11.8565	14.0036	12.0175	12.8739	13.3872	13.9192	13.5818	14.1848	13.8672	14.2425	13.5758	14.3426	tr				142	811	0.846661	0.319287	0.842501	1.68817	0.0663656	0.962601	0.127145	0.186377	13.2916	13.1645	14.007	E9PKV2	E9PKV2_HUMAN	MRPL17	MRPL17	39S ribosomal protein L17, mitochondrial (Fragment)
13.6713	13.5175	14.4435	13.4515	14.1306	13.7815	14.69	14.5207	14.6629	14.7363	14.7287	13.9762	sp				445	812	0.314958	0.672285	0.249593	0.745357	0.808394	0.561624	-0.501223	-1.62422	13.7752	14.2764	14.526	Q96CS3	FAF2_HUMAN	FAF2	FAF2 ETEA KIAA0887 UBXD8 UBXN3B	FAS-associated factor 2 (Protein ETEA) (UBX domain-containing protein 3B) (UBX domain-containing protein 8)
14.5628	16.2328	15.1039	15.2465	14.9854	15.7891	15.0152	15.3494	15.8546	15.5579	15.5394	15.5463	tr			WM3734_MCU1_WM3734_PLKO	225	813	2.2335	0.040483	0.445811	4.17573	0.222376	0.861613	0.213783	0.554513	15.3925	15.1787	15.6246	M0R0R2	M0R0R2_HUMAN	RPS5	RPS5	40S ribosomal protein S5
14.473	15.3407	15.2469	14.7078	14.0922	15.9721	15.0431	15.1854	14.6495	15.4085	14.3112	15.4451	sp				185	814	0.111447	0.873459	-0.0922379	-0.300874	0.0613357	0.965524	-0.076314	-0.173068	14.9695	15.0458	14.9536	P51452	DUS3_HUMAN	DUSP3	DUSP3 VHR	Dual specificity protein phosphatase 3 (EC 3.1.3.16) (EC 3.1.3.48) (Dual specificity protein phosphatase VHR) (Vaccinia H1-related phosphatase) (VHR)
15.339	13.3567	15.8045	15.3921	15.8972	14.7779	15.2169	15.351	13.9384	14.5358	14.8772	15.0163	tr				181	815	1.69069	0.0892097	-0.849187	-3.12768	0.486277	0.716012	-0.598394	-1.06852	14.8427	15.4411	14.5919	D6RAN4	D6RAN4_HUMAN	RPL9	RPL9	60S ribosomal protein L9 (Fragment)
14.1865	15.7747	14.6669	15.561	15.2211	15.9667	14.2428	15.6011	15.697	15.3642	15.7752	15.8875	sp				623	816	0.954927	0.274992	0.663004	1.86832	0.204352	0.87084	0.269253	0.51546	15.2872	15.018	15.681	Q8WZA9	IRGQ_HUMAN	IRGQ	IRGQ IRGQ1 FKSG27	Immunity-related GTPase family Q protein
12.5026	14.2438	13.0127	13.5205	12.4544	13.1851	13.6578	13.3551	13.5061	13.0035	13.6126	13.1226	sp				227	817	0.14112	0.843828	-0.0753074	-0.372151	0.272354	0.83513	-0.290018	-0.659375	13.0965	13.3865	13.3112	Q9UIJ7	KAD3_HUMAN	AK3	AK3 AK3L1 AK6 AKL3L	GTP:AMP phosphotransferase AK3, mitochondrial (EC 2.7.4.10) (Adenylate kinase 3) (AK 3) (Adenylate kinase 3 alpha-like 1)
14.0015	14.5932	13.4606	13.8067	13.7009	13.9804	13.576	13.5563	12.8322	12.9921	14.021	12.9271	sp				197	818	0.684559	0.402589	-0.406781	-1.41523	1.23038	0.412802	0.469095	2.32761	14.069	13.5999	13.1931	Q9NPD8	UBE2T_HUMAN	UBE2T	UBE2T HSPC150 PIG50	Ubiquitin-conjugating enzyme E2 T (EC 2.3.2.23) (Cell proliferation-inducing gene 50 protein) (E2 ubiquitin-conjugating enzyme T) (Ubiquitin carrier protein T) (Ubiquitin-protein ligase T)
15.5444	15.591	15.2888	15.0679	15.2445	14.85	15.7706	14.4246	15.3332	16.1986	16.0698	15.7941	sp				314	819	1.09356	0.219378	0.710926	2.09873	0.205345	0.87028	0.169495	0.517631	15.3075	15.138	15.8489	Q96GK7	FAH2A_HUMAN	FAHD2A	FAHD2A CGI-105	Fumarylacetoacetate hydrolase domain-containing protein 2A (EC 3.-.-.-)
14.6551	14.6866	14.4074	15.9742	14.2647	14.576	15.7421	15.5465	16.66	16.0947	16.705	16.5793	sp				266	820	1.56914	0.106001	1.09217	2.91034	1.28238	0.393892	-0.871933	-2.41532	14.5456	15.4175	16.5097	P79483	DRB3_HUMAN	HLA-DRB3	HLA-DRB3	HLA class II histocompatibility antigen, DR beta 3 chain (MHC class II antigen DRB3)
15.3731	15.5782	15.6051	15.3064	15.6189	15.9895	15.1615	15.5589	15.8576	15.9221	15.7513	15.911	sp			WM3734_MCU1_WM3734_PLKO	646	821	2.16453	0.0445416	0.452529	4.03434	0.674423	0.603945	0.231945	1.39794	15.6399	15.408	15.8605	P43121	MUC18_HUMAN	MCAM	MCAM MUC18	Cell surface glycoprotein MUC18 (Cell surface glycoprotein P1H12) (Melanoma cell adhesion molecule) (Melanoma-associated antigen A32) (Melanoma-associated antigen MUC18) (S-endo 1 endothelial-associated antigen) (CD antigen CD146)
12.4599	10.6944	11.3681	12.6762	10.3281	10.6869	12.2949	12.8254	12.2503	12.3344	12.4835	8.95222	sp				135	822	0.374336	0.624684	-0.786046	-0.860929	1.12361	0.434491	-1.24878	-2.14881	11.0424	12.2911	11.5051	Q01469	FABP5_HUMAN	FABP5	FABP5	Fatty acid-binding protein 5 (Epidermal-type fatty acid-binding protein) (E-FABP) (Fatty acid-binding protein, epidermal) (Psoriasis-associated fatty acid-binding protein homolog) (PA-FABP)
14.5282	14.1356	15.2993	14.7537	14.4161	14.9589	14.7278	15.1339	14.6471	14.6393	14.6486	14.591	sp				879	823	1.2977	0.160214	-0.34716	-2.44126	1.10195	0.438799	-0.468965	-2.1127	14.5097	14.9787	14.6315	Q9P2B2	FPRP_HUMAN	PTGFRN	PTGFRN CD9P1 EWIF FPRP KIAA1436	Prostaglandin F2 receptor negative regulator (CD9 partner 1) (CD9P-1) (Glu-Trp-Ile EWI motif-containing protein F) (EWI-F) (Prostaglandin F2-alpha receptor regulatory protein) (Prostaglandin F2-alpha receptor-associated protein) (CD antigen CD315)
13.8236	12.392	14.0203	13.9177	12.6768	14.1798	13.5968	14.133	13.185	14.5319	13.9075	14.3786	sp				536	824	0.094519	0.893913	0.0838354	0.258831	0.70261	0.598162	-0.648883	-1.44594	13.268	13.9169	14.0008	O60684	IMA7_HUMAN	KPNA6	KPNA6 IPOA7	Importin subunit alpha-7 (Karyopherin subunit alpha-6)
14.6966	15.1149	14.7953	14.7766	14.6004	14.5841	14.7184	14.7177	15.0442	14.6359	14.9021	14.5069	sp				397	825	0.0577422	0.936739	0.020278	0.163486	0.00786918	0.994935	-0.00295734	-0.0234605	14.749	14.752	14.7723	P31689	DNJA1_HUMAN	DNAJA1	DNAJA1 DNAJ2 HDJ2 HSJ2 HSPF4	DnaJ homolog subfamily A member 1 (DnaJ protein homolog 2) (HSDJ) (Heat shock 40 kDa protein 4) (Heat shock protein J2) (HSJ-2) (Human DnaJ protein 2) (hDj-2)
13.5951	13.9172	14.8941	14.5349	14.1298	13.9815	14.7341	14.2584	11.654	13.7303	13.3476	13.7633	sp				483	826	1.54259	0.109393	-1.48156	-2.86353	2.11866	0.205085	-0.699463	-3.94177	13.9059	14.6054	13.1238	P26196	DDX6_HUMAN	DDX6	DDX6 HLR2 RCK	Probable ATP-dependent RNA helicase DDX6 (EC 3.6.4.13) (ATP-dependent RNA helicase p54) (DEAD box protein 6) (Oncogene RCK)
13.0035	10.5685	11.4712	13.2323	13.371	12.0427	9.53974	10.0633	13.1858	12.9523	10.9806	9.55714	tr				1412	827	0.195767	0.790254	0.592339	0.496602	0.519912	0.694034	1.1698	1.12887	12.2464	11.0766	11.669	F8W9S7	F8W9S7_HUMAN	GAPVD1	GAPVD1	GTPase-activating protein and VPS9 domain-containing protein 1
14.244	14.2288	13.5163	14.3424	14.2802	14.1221	14.1647	14.558	14.0441	14.0663	14.1908	14.4102	tr				420	828	0.047429	0.948492	0.0325174	0.135639	0.120603	0.93141	0.0734029	0.323181	14.2188	14.1454	14.1779	D6RAX7	D6RAX7_HUMAN	COPS4	COPS4	COP9 constitutive photomorphogenic-like protein subunit 4 isoform 2 (COP9 signalosome complex subunit 4)
13.1626	12.5444	13.8941	14.0722	14.0215	14.1237	13.236	13.6979	13.1271	12.6114	12.7453	13.1229	sp				740	829	1.99109	0.0575812	-0.8234	-3.69012	0.258452	0.843651	-0.262036	-0.630674	13.4631	13.7251	12.9017	P51812	KS6A3_HUMAN	RPS6KA3	RPS6KA3 ISPK1 MAPKAPK1B RSK2	Ribosomal protein S6 kinase alpha-3 (S6K-alpha-3) (EC 2.7.11.1) (90 kDa ribosomal protein S6 kinase 3) (p90-RSK 3) (p90RSK3) (Insulin-stimulated protein kinase 1) (ISPK-1) (MAP kinase-activated protein kinase 1b) (MAPK-activated protein kinase 1b) (MAPKAP kinase 1b) (MAPKAPK-1b) (Ribosomal S6 kinase 2) (RSK-2) (pp90RSK2)
14.3186	13.8764	14.6618	14.688	14.8055	14.3556	15.0532	15.0582	14.7498	14.4006	14.7832	14.3655	sp				404	830	0.948343	0.277169	-0.290509	-1.85739	1.27239	0.399502	-0.526247	-2.39844	14.339	14.8653	14.5748	P13861	KAP2_HUMAN	PRKAR2A	PRKAR2A PKR2 PRKAR2	cAMP-dependent protein kinase type II-alpha regulatory subunit
12.2119	14.2819	13.1864	13.4019	12.7259	11.8992	11.2439	12.8791	14.1528	14.6971	11.9473	13.2165	sp				350	831	0.483571	0.535693	0.825592	1.06363	0.0495156	0.969311	0.10188	0.141316	12.7797	12.6778	13.5034	Q70UQ0	IKIP_HUMAN	IKBIP	IKBIP IKIP	Inhibitor of nuclear factor kappa-B kinase-interacting protein (I kappa-B kinase-interacting protein) (IKBKB-interacting protein) (IKK-interacting protein)
12.2671	12.9865	13.3911	11.9557	13.0485	12.8666	13.1142	13.2625	12.0943	12.4323	12.4637	13.1953	tr				301	832	0.423403	0.582823	-0.384469	-0.953356	0.139971	0.913949	-0.138688	-0.369444	12.7922	12.9309	12.5464	A0A1W2PPZ5	A0A1W2PPZ5_HUMAN	TCEA1	TCEA1	Transcription elongation factor A protein 1
13.5163	14.1257	13.328	12.5833	12.5916	13.2814	12.1472	14.1874	13.6066	13.7032	13.6857	13.9069	sp				399	833	0.716296	0.383003	0.664138	1.46916	0.23364	0.853281	0.317287	0.578568	13.3788	13.0615	13.7256	Q99442	SEC62_HUMAN	SEC62	SEC62 TLOC1	Translocation protein SEC62 (Translocation protein 1) (TP-1) (hTP-1)
15.2363	12.4459	14.7613	14.5675	15.0163	13.9267	14.5444	14.5446	14.5382	14.3283	14.5487	14.8894	sp				286	834	0.0801385	0.91325	-0.0283222	-0.22224	0.292351	0.829633	-0.44815	-0.700087	14.1563	14.6045	14.5761	P47755	CAZA2_HUMAN	CAPZA2	CAPZA2	F-actin-capping protein subunit alpha-2 (CapZ alpha-2)
16.2488	12.748	14.502	11.9017	15.9193	14.5761	14.7735	14.7426	13.8834	13.9574	13.9989	13.8772	sp				780	835	0.0248976	0.972343	-0.0507138	-0.072863	0.366214	0.777313	0.893139	0.84538	14.8731	13.9799	13.9292	P08237	PFKAM_HUMAN	PFKM	PFKM PFKX	ATP-dependent 6-phosphofructokinase, muscle type (ATP-PFK) (PFK-M) (EC 2.7.1.11) (6-phosphofructokinase type A) (Phosphofructo-1-kinase isozyme A) (PFK-A) (Phosphohexokinase)
11.4942	13.2137	11.1141	12.2217	12.7949	13.8279	10.9451	13.2846	13.3465	13.5082	13.3316	13.4253	sp				503	836	1.48995	0.120775	1.51155	2.77138	0.606529	0.645399	0.941318	1.28111	12.8327	11.8914	13.4029	Q8NC56	LEMD2_HUMAN	LEMD2	LEMD2	LEM domain-containing protein 2 (hLEM2)
13.1504	15.6286	13.0553	16.0179	13.5794	13.7274	15.7535	13.4883	13.8953	13.8482	12.3961	13.7378	sp				571	837	0.627499	0.433748	-1.10941	-1.31739	0.240636	0.849884	-0.557294	-0.59338	14.0215	14.5788	13.4694	Q10471	GALT2_HUMAN	GALNT2	GALNT2	Polypeptide N-acetylgalactosaminyltransferase 2 (EC 2.4.1.41) (Polypeptide GalNAc transferase 2) (GalNAc-T2) (pp-GaNTase 2) (Protein-UDP acetylgalactosaminyltransferase 2) (UDP-GalNAc:polypeptide N-acetylgalactosaminyltransferase 2) [Cleaved into: Polypeptide N-acetylgalactosaminyltransferase 2 soluble form]
13.2657	11.4379	12.8234	10.9471	11.3901	13.2614	10.5618	10.1724	13.0219	10.7506	13.152	13.3181	sp				572	838	0.853205	0.317024	1.43448	1.69909	0.750778	0.577417	1.2126	1.52744	12.3388	11.1262	12.5607	Q96I24	FUBP3_HUMAN	FUBP3	FUBP3 FBP3	Far upstream element-binding protein 3 (FUSE-binding protein 3)
12.857	12.8523	12.3352	12.8918	13.1242	13.488	13.2144	12.725	11.678	13.2819	12.9536	12.976	tr				584	839	0.0612962	0.931452	-0.0692415	-0.172963	0.571871	0.66335	0.28876	1.22068	13.0804	12.7916	12.7224	G5E977	G5E977_HUMAN	NAPRT	NAPRT NAPRT1 hCG_32062	Nicotinate phosphoribosyltransferase domain containing 1, isoform CRA_d
13.7857	14.6515	13.7084	13.4291	14.4912	12.7287	14.0296	14.3034	14.4412	13.661	13.9967	14.4057	tr				319	840	0.434882	0.572833	0.258509	0.974634	0.0337063	0.981386	0.0466363	0.0977379	13.9143	13.8676	14.1262	G3V150	G3V150_HUMAN	B3GAT3	B3GAT3 hCG_16017	Galactosylgalactosylxylosylprotein 3-beta-glucuronosyltransferase (EC 2.4.1.135)
12.7425	11.12	10.809	11.7024	13.457	11.7538	11.6601	11.3147	13.1387	13.2302	12.4785	12.6717	sp	+		WM3734_MCU1_WM3734_PLKO	707	841	2.8144	0.0171276	1.50824	5.4871	0.798551	0.56965	0.896775	1.60773	12.2683	11.3715	12.8798	P23246	SFPQ_HUMAN	SFPQ	SFPQ PSF	Splicing factor, proline- and glutamine-rich (100 kDa DNA-pairing protein) (hPOMp100) (DNA-binding p52/p100 complex, 100 kDa subunit) (Polypyrimidine tract-binding protein-associated-splicing factor) (PSF) (PTB-associated-splicing factor)
15.6052	15.0938	16.0949	16.1637	15.4019	14.8905	16.2544	16.2709	16.0532	16.0736	16.0289	15.6157	sp				519	842	1.1336	0.20532	-0.253138	-2.16548	2.9302	0.110781	-0.948133	-5.77807	15.2478	16.196	15.9428	Q14554	PDIA5_HUMAN	PDIA5	PDIA5 PDIR	Protein disulfide-isomerase A5 (EC 5.3.4.1) (Protein disulfide isomerase-related protein)
14.9402	10.4248	14.9482	13.7439	15.3476	14.954	11.2243	14.9785	14.4268	14.1382	14.3578	14.6298	sp				208	843	0.316762	0.671144	0.664424	0.748938	0.0460426	0.972118	0.192908	0.131855	13.9166	13.7237	14.3881	P20340	RAB6A_HUMAN	RAB6A	RAB6A RAB6	Ras-related protein Rab-6A (Rab-6)
18.0724	17.4521	17.4232	17.3775	17.8683	17.2652	17.4204	17.3255	16.8047	17.0089	16.9214	16.87	sp			WM3734_MCU1_WM3734_PLKO	215	844	4.22405	0.00247233	-0.485424	-9.94713	0.726908	0.584296	0.277807	1.48713	17.6645	17.3867	16.9013	P50914	RL14_HUMAN	RPL14	RPL14	60S ribosomal protein L14 (CAG-ISL 7) (Large ribosomal subunit protein eL14)
14.5611	16.1875	15.1633	15.5351	13.7285	15.9485	14.7605	15.6366	16.0886	15.9784	16.0057	16.1234	tr				130	845	2.06641	0.0511303	0.775161	3.83769	0.0997619	0.937159	-0.167462	-0.271967	15.1064	15.2739	16.049	E9PR17	E9PR17_HUMAN			CD59 glycoprotein
12.8688	14.8558	15.6634	15.9781	13.9896	14.5683	15.8104	15.9292	16.3189	16.6979	16.5803	16.7009	tr			WM3734_MCU1_WM3734_PLKO	254	846	3.1655	0.0101749	0.729215	6.40447	2.14251	0.200491	-1.77468	-3.98976	14.0706	15.8453	16.5745	A0A0G2JMH6	A0A0G2JMH6_HUMAN	HLA-DRA	HLA-DRA	HLA class II histocompatibility antigen, DR alpha chain (HLA-DRA)
15.9756	15.192	15.9288	15.4897	16.1949	15.4917	16.0612	15.9013	14.7055	14.3327	15.1817	15.0778	sp	+		WM3734_MCU1_WM3734_PLKO	145	847	2.36451	0.0327475	-1.0208	-4.45196	0.201162	0.87296	-0.131682	-0.508473	15.7135	15.8452	14.8244	P61254	RL26_HUMAN	RPL26	RPL26	60S ribosomal protein L26 (Large ribosomal subunit protein uL24)
13.1175	13.0076	12.106	11.8528	13.2037	12.7335	11.5402	10.8467	12.5716	11.8425	12.2537	12.0545	tr				534	848	0.971384	0.267106	0.594125	1.89566	2.57225	0.151555	1.42915	4.91224	13.0156	11.5864	12.1805	Q53F23	Q53F23_HUMAN	TBXAS1	TBXAS1 hCG_14925	HCG14925, isoform CRA_a (Thromboxane A synthase 1 (Platelet, cytochrome P450, family 5, subfamily A) isoform TXS-I variant) (Thromboxane-A synthase) (Fragment)
10.7206	12.2409	11.8486	12.4156	12.1817	9.72382	8.99594	12.2491	12.1874	12.8163	12.227	12.5679	tr				1070	849	0.625255	0.434113	1.07235	1.31352	0.0561847	0.971319	-0.160547	-0.159314	11.2168	11.3773	12.4497	B7ZM87	B7ZM87_HUMAN	SRGAP2	SRGAP2	SLIT-ROBO Rho GTPase-activating protein 2 (SRGAP2 protein)
12.7139	11.4009	12.2463	12.4698	10.5942	10.404	12.1628	11.7112	11.9227	9.95459	10.3956	9.30656	sp				205	850	1.6361	0.0973931	-1.75268	-3.02942	0.784611	0.57253	-0.869292	-1.58435	11.2782	12.1475	10.3949	P49720	PSB3_HUMAN	PSMB3	PSMB3	Proteasome subunit beta type-3 (EC 3.4.25.1) (Proteasome chain 13) (Proteasome component C10-II) (Proteasome theta chain)
13.0516	13.1208	14.119	11.859	13.8149	12.028	13.4893	12.7822	12.8636	12.7713	11.4334	11.8995	tr				196	851	0.661873	0.417005	-0.820428	-1.37647	0.0331299	0.980852	-0.0585451	-0.0961234	13.0038	13.0624	12.2419	E9PHS0	E9PHS0_HUMAN	LANCL1	LANCL1	LanC-like protein 1 (Fragment)
13.0347	12.8289	11.9575	13.346	13.7577	11.6712	12.4661	13.5342	12.5233	13.4455	13.3663	13.1632	tr				215	852	0.292672	0.691844	0.298684	0.700736	0.00163382	0.998008	-0.00279689	-0.00490546	12.8231	12.8259	13.1246	C9JF17	C9JF17_HUMAN	APOD	APOD	Apolipoprotein D (Fragment)
14.9149	13.6793	14.4285	13.5353	14.7081	14.6059	13.8946	14.0572	11.9576	14.8861	14.1525	14.1836	tr				196	853	0.102148	0.885884	-0.183952	-0.277911	0.738938	0.582221	0.498134	1.50746	14.477	13.9789	13.795	A0A087X2I2	A0A087X2I2_HUMAN	GPX4	GPX4	Glutathione peroxidase
14.5072	16.0724	14.3423	14.7708	14.6428	16.0244	13.5659	15.1103	14.4768	14.6317	13.7483	14.8816	sp				258	854	0.0103824	0.989194	-0.0127375	-0.0308665	0.792427	0.570519	0.864351	1.59746	15.3117	14.4473	14.4346	O75822	EIF3J_HUMAN	EIF3J	EIF3J EIF3S1 PRO0391	Eukaryotic translation initiation factor 3 subunit J (eIF3j) (Eukaryotic translation initiation factor 3 subunit 1) (eIF-3-alpha) (eIF3 p35)
16.2093	15.7862	15.8459	15.7986	16.1197	15.658	14.9275	14.8152	15.7559	15.7949	15.7648	15.787	tr				287	855	0.767216	0.358734	0.428855	1.55512	1.00589	0.471863	0.59651	1.95297	15.9433	15.3468	15.7757	R4GMR5	R4GMR5_HUMAN	PSMD8	PSMD8	26S proteasome non-ATPase regulatory subunit 8
13.0556	14.2513	13.1236	13.7598	13.0841	14.0098	14.3	12.967	14.1798	13.2818	13.9706	14.1001	sp				468	856	0.414547	0.593211	0.345486	0.936854	0.050361	0.970531	0.0626297	0.14361	13.6002	13.5376	13.8831	Q9UKX7	NUP50_HUMAN	NUP50	NUP50 NPAP60L PRO1146	Nuclear pore complex protein Nup50 (50 kDa nucleoporin) (Nuclear pore-associated protein 60 kDa-like) (Nucleoporin Nup50)
16.4817	17.119	15.4922	16.6456	16.4702	17.0187	15.7721	16.3979	16.4019	15.8568	16.5006	16.6749	sp				325	857	0.383258	0.618446	0.28166	0.877924	1.14422	0.433523	0.695492	2.18321	16.7724	16.0769	16.3586	P08574	CY1_HUMAN	CYC1	CYC1	Cytochrome c1, heme protein, mitochondrial (Complex III subunit 4) (Complex III subunit IV) (Cytochrome b-c1 complex subunit 4) (Ubiquinol-cytochrome-c reductase complex cytochrome c1 subunit) (Cytochrome c-1)
14.5401	14.0236	14.7462	14.6832	13.4543	12.3838	12.649	14.1856	13.9536	14.4163	13.0484	13.9875	sp				447	858	0.143732	0.839921	-0.214515	-0.378292	0.288411	0.829252	-0.46555	-0.692117	13.6004	14.066	13.8515	P63151	2ABA_HUMAN	PPP2R2A	PPP2R2A	Serine/threonine-protein phosphatase 2A 55 kDa regulatory subunit B alpha isoform (PP2A subunit B isoform B55-alpha) (PP2A subunit B isoform PR55-alpha) (PP2A subunit B isoform R2-alpha) (PP2A subunit B isoform alpha)
10.7632	11.0353	11.8563	13.0833	12.425	12.3067	12.0104	12.9057	11.2518	12.2687	12.9931	11.8421	tr				1810	859	0.333081	0.658814	-0.374967	-0.781117	0.77833	0.569183	-0.83135	-1.5738	11.6326	12.4639	12.0889	G3XAI2	G3XAI2_HUMAN	LAMB1	LAMB1 hCG_17112	Laminin subunit beta-1 (Laminin, beta 1, isoform CRA_a)
13.7747	14.593	14.3287	14.6884	14.078	14.0813	14.931	13.3116	14.8178	14.9809	14.657	14.6162	sp				335	860	0.581313	0.462859	0.453046	1.23721	0.181046	0.886112	-0.183189	-0.463853	14.1318	14.3149	14.768	Q16698	DECR_HUMAN	DECR1	DECR1 DECR SDR18C1	2,4-dienoyl-CoA reductase, mitochondrial (EC 1.3.1.34) (2,4-dienoyl-CoA reductase [NADPH]) (4-enoyl-CoA reductase [NADPH]) (Short chain dehydrogenase/reductase family 18C member 1)
16.1722	15.6288	16.6558	16.5133	15.8949	15.4178	16.5072	16.615	15.8372	15.7738	15.5888	15.8251	tr			WM3734_MCU1_WM3734_PLKO	345	861	4.6791	0.00126963	-0.816554	-11.937	2.49414	0.1555	-0.794364	-4.73581	15.7784	16.5728	15.7563	F8W914	F8W914_HUMAN	RTN4	RTN4	Reticulon
13.821	14.1344	12.532	12.9688	13.7629	13.4555	11.998	12.8152	12.4601	13.4221	13.4361	13.454	sp				392	862	0.97003	0.267154	0.614596	1.89341	2.50779	0.15982	1.21497	4.76635	13.7934	12.5785	13.1931	Q9H0C8	ILKAP_HUMAN	ILKAP	ILKAP	Integrin-linked kinase-associated serine/threonine phosphatase 2C (ILKAP) (EC 3.1.3.16)
12.4417	13.5513	11.6475	13.024	12.3567	12.1807	13.2488	12.3477	11.6323	14.013	13.4965	11.681	sp				952	863	0.0694472	0.919945	0.138698	0.194474	0.0481762	0.970442	0.0656433	0.137675	12.6326	12.567	12.7057	P10253	LYAG_HUMAN	GAA	GAA	Lysosomal alpha-glucosidase (EC 3.2.1.20) (Acid maltase) (Aglucosidase alfa) [Cleaved into: 76 kDa lysosomal alpha-glucosidase;70 kDa lysosomal alpha-glucosidase]
12.6639	13.2149	11.6513	11.9682	11.6419	12.3798	12.0016	13.6878	12.8546	11.3559	11.9684	12.4116	sp				426	864	0.119451	0.86673	-0.179614	-0.320389	0.0956651	0.939517	0.147837	0.261711	12.4751	12.3273	12.1476	Q9GZT9	EGLN1_HUMAN	EGLN1	EGLN1 C1orf12 PNAS-118 PNAS-137	Egl nine homolog 1 (EC 1.14.11.29) (Hypoxia-inducible factor prolyl hydroxylase 2) (HIF-PH2) (HIF-prolyl hydroxylase 2) (HPH-2) (Prolyl hydroxylase domain-containing protein 2) (PHD2) (SM-20)
13.5415	12.4792	15.6773	15.2611	14.7839	14.569	15.4425	15.455	14.6965	13.3136	15.141	14.9079	sp				243	865	1.18539	0.18973	-0.944255	-2.25208	1.62684	0.328653	-1.61559	-3.01286	13.8434	15.459	14.5147	Q96CG8	CTHR1_HUMAN	CTHRC1	CTHRC1 UNQ762/PRO1550	Collagen triple helix repeat-containing protein 1 (Protein NMTC1)
15.1891	14.1128	14.4123	14.2578	15.3467	16.3834	14.4969	15.7013	13.7079	14.5671	13.7062	13.174	sp				480	866	1.10157	0.21641	-0.928301	-2.11207	0.420186	0.751205	0.540884	0.94737	15.258	14.7171	13.7888	P11172	UMPS_HUMAN	UMPS	UMPS OK/SW-cl.21	Uridine 5'-monophosphate synthase (UMP synthase) [Includes: Orotate phosphoribosyltransferase (OPRT) (OPRTase) (EC 2.4.2.10);Orotidine 5'-phosphate decarboxylase (ODC) (EC 4.1.1.23) (OMPdecase)]
15.578	15.898	16.4095	16.4206	15.3324	14.6227	16.3559	16.243	16.5928	16.5361	16.6583	16.5739	sp			WM3734_MCU1_WM3734_PLKO	98	867	2.54754	0.0258751	0.233028	4.85599	1.96897	0.23685	-0.999461	-3.64733	15.3578	16.3573	16.5903	P04080	CYTB_HUMAN	CSTB	CSTB CST6 STFB	Cystatin-B (CPI-B) (Liver thiol proteinase inhibitor) (Stefin-B)
10.8501	13.0293	10.0197	10.8722	11.9495	10.8982	12.1192	12.3259	11.9972	13.3967	11.021	10.2627	tr				794	868	0.147157	0.837362	0.335137	0.386308	0.18106	0.886784	0.347504	0.463886	11.6818	11.3343	11.6694	D6REM6	D6REM6_HUMAN	MATR3	MATR3	Matrin-3
11.9768	14.6389	14.7071	14.8308	15.1834	14.9128	14.6821	14.3939	15.1234	12.1104	14.9165	14.4136	tr				131	869	0.308745	0.677539	-0.51251	-0.732993	0.260917	0.847273	-0.475469	-0.635788	14.178	14.6535	14.1409	E7ETK0	E7ETK0_HUMAN	RPS24	RPS24	40S ribosomal protein S24
13.0821	13.6055	12.9958	13.2961	14.1343	13.8271	13.1209	12.8571	12.7678	13.8509	13.1927	13.8853	sp				136	870	0.586335	0.46041	0.356721	1.24597	1.3163	0.372574	0.594822	2.47283	13.6623	13.0675	13.4242	P37108	SRP14_HUMAN	SRP14	SRP14	Signal recognition particle 14 kDa protein (SRP14) (18 kDa Alu RNA-binding protein)
14.9873	11.3488	12.1103	15.3483	15.0557	16.2949	14.8216	15.5454	10.1968	11.3925	11.1822	11.5601	sp	+		WM3734_MCU1_WM3734_PLKO	169	871	2.12448	0.0468693	-3.37348	-3.95345	0.00874869	0.995297	-0.0347095	-0.0260569	14.4217	14.4564	11.0829	P13073	COX41_HUMAN	COX4I1	COX4I1 COX4	Cytochrome c oxidase subunit 4 isoform 1, mitochondrial (Cytochrome c oxidase polypeptide IV) (Cytochrome c oxidase subunit IV isoform 1) (COX IV-1)
11.7402	11.7054	12.8036	12.4477	11.6145	11.4205	11.7605	11.8391	12.404	13.0282	12.266	12.5729	sp				538	872	0.551261	0.483949	0.355044	1.18445	1.20253	0.417702	-0.592556	-2.28082	11.6202	12.2127	12.5678	Q13884	SNTB1_HUMAN	SNTB1	SNTB1 SNT2B1	Beta-1-syntrophin (59 kDa dystrophin-associated protein A1 basic component 1) (DAPA1B) (BSYN2) (Syntrophin-2) (Tax interaction protein 43) (TIP-43)
12.5616	11.3103	12.7337	11.4274	12.615	13.4776	12.9102	11.9822	13.9687	13.9664	13.9145	13.9404	sp	+		WM3734_MCU1_WM3734_PLKO	502	873	2.56549	0.0252347	1.68413	4.89681	0.15497	0.905803	0.22777	0.404471	12.4911	12.2634	13.9475	P51688	SPHM_HUMAN	SGSH	SGSH HSS	N-sulphoglucosamine sulphohydrolase (EC 3.10.1.1) (Sulfoglucosamine sulfamidase) (Sulphamidase)
12.6294	13.2135	13.349	13.9131	13.0426	12.9613	13.0468	12.9892	13.1522	13.0097	13.0749	12.9356	sp				437	874	0.617474	0.439119	-0.281396	-1.30007	0.725214	0.584435	-0.362808	-1.48426	12.9617	13.3245	13.0431	Q99541	PLIN2_HUMAN	PLIN2	PLIN2 ADFP	Perilipin-2 (Adipophilin) (Adipose differentiation-related protein) (ADRP)
14.4846	14.9362	14.1858	13.2804	13.7866	13.9548	14.2294	13.2392	13.7971	13.2231	14.8468	14.1118	sp				689	875	0.243544	0.744359	0.260994	0.599509	0.716957	0.592404	0.556878	1.47028	14.2906	13.7337	13.9947	Q96EY7	PTCD3_HUMAN	PTCD3	PTCD3 MRPS39 TRG15	Pentatricopeptide repeat domain-containing protein 3, mitochondrial (28S ribosomal protein S39, mitochondrial) (MRP-S39) (Mitochondrial small ribosomal subunit protein mS39) (Transformation-related gene 15 protein) (TRG-15)
12.5628	15.6875	13.3173	13.7665	13.7315	15.8033	12.7991	13.4256	15.314	15.499	15.2659	15.3303	tr	+		WM3734_MCU1_WM3734_PLKO	222	876	4.18682	0.00250994	2.02514	9.79854	0.662417	0.606601	1.11914	1.37741	14.4463	13.3271	15.3523	A0A087WYR3	A0A087WYR3_HUMAN	TPD52L2	TPD52L2	Tumor protein D54
15.694	14.6508	16.3807	16.8389	15.5453	14.9925	16.3297	16.8476	15.0055	15.1199	14.7911	15.0228	sp	+		WM3734_MCU1_WM3734_PLKO	283	877	4.30083	0.00223524	-1.61441	-10.26	2.57153	0.146909	-1.37856	-4.91059	15.2207	16.5992	14.9848	P21796	VDAC1_HUMAN	VDAC1	VDAC1 VDAC	Voltage-dependent anion-selective channel protein 1 (VDAC-1) (hVDAC1) (Outer mitochondrial membrane protein porin 1) (Plasmalemmal porin) (Porin 31HL) (Porin 31HM)
15.103	15.7243	14.0569	14.9307	14.9922	15.4979	14.8289	14.4625	15.4441	15.3678	15.4679	15.1881	sp				377	878	2.0622	0.051448	0.797219	3.82937	1.56531	0.332365	0.7596	2.90356	15.3293	14.5697	15.367	Q9H7Z7	PGES2_HUMAN	PTGES2	PTGES2 C9orf15 PGES2	Prostaglandin E synthase 2 (Membrane-associated prostaglandin E synthase-2) (mPGE synthase-2) (Microsomal prostaglandin E synthase 2) (mPGES-2) (Prostaglandin-H(2) E-isomerase) (EC 5.3.99.3) [Cleaved into: Prostaglandin E synthase 2 truncated form]
14.274	15.798	14.7731	14.8169	14.7888	15.0223	14.7699	13.741	12.6874	14.5319	15.1048	14.4792	tr				283	879	0.222106	0.762694	-0.324419	-0.553933	0.494926	0.709223	0.445548	1.08411	14.9708	14.5252	14.2008	D6RD18	D6RD18_HUMAN	HNRNPAB	HNRNPAB	Heterogeneous nuclear ribonucleoprotein A/B
13.2388	9.78544	11.1066	12.2846	12.0777	12.0705	11.3423	12.6878	10.3626	11.3349	10.3353	11.2902	sp				326	880	1.14721	0.200637	-1.02461	-2.1882	0.0261237	0.985742	-0.0622625	-0.0763519	11.7931	11.8554	10.8308	Q00534	CDK6_HUMAN	CDK6	CDK6 CDKN6	Cyclin-dependent kinase 6 (EC 2.7.11.22) (Cell division protein kinase 6) (Serine/threonine-protein kinase PLSTIRE)
14.3514	14.7244	14.1261	13.3139	14.633	15.634	13.8784	14.4792	13.9825	14.4196	14.265	14.0891	sp				225	881	0.400187	0.604378	0.239645	0.909935	1.26918	0.400708	0.886314	2.39301	14.8357	13.9494	14.189	P24534	EF1B_HUMAN	EEF1B2	EEF1B2 EEF1B EF1B	Elongation factor 1-beta (EF-1-beta)
20.4019	21.3801	20.524	20.7517	20.3717	21.2511	20.4547	20.6961	21.2691	21.2172	21.2818	21.2174	sp			WM3734_MCU1_WM3734_PLKO	115	882	3.94272	0.00379877	0.639752	8.87227	0.38345	0.776818	0.244559	0.87829	20.8512	20.6066	21.2464	P14174	MIF_HUMAN	MIF	MIF GLIF MMIF	Macrophage migration inhibitory factor (MIF) (EC 5.3.2.1) (Glycosylation-inhibiting factor) (GIF) (L-dopachrome isomerase) (L-dopachrome tautomerase) (EC 5.3.3.12) (Phenylpyruvate tautomerase)
14.0033	14.3869	13.9342	13.9078	12.5917	14.6267	14.4546	14.5133	14.4963	14.1762	14.2153	13.9092	sp				248	883	0.00536082	0.993584	-0.00324559	-0.0160275	0.253818	0.84208	-0.30033	-0.621032	13.9022	14.2025	14.1993	Q15056	IF4H_HUMAN	EIF4H	EIF4H KIAA0038 WBSCR1 WSCR1	Eukaryotic translation initiation factor 4H (eIF-4H) (Williams-Beuren syndrome chromosomal region 1 protein)
15.3369	15.8921	15.5675	15.5486	15.6585	15.918	15.6002	11.7558	15.6998	16.0323	15.8368	16.0535	sp				118	884	0.643101	0.426764	1.2876	1.34427	0.517359	0.695304	1.0834	1.12432	15.7014	14.618	15.9056	P62316	SMD2_HUMAN	SNRPD2	SNRPD2 SNRPD1	Small nuclear ribonucleoprotein Sm D2 (Sm-D2) (snRNP core protein D2)
14.5768	15.3719	14.566	14.8928	14.6875	15.2237	14.4202	14.6047	15.1896	15.7158	15.2346	15.018	sp				152	885	2.01052	0.0556167	0.66858	3.72791	0.774953	0.570184	0.344054	1.56813	14.965	14.6209	15.2895	Q9Y3D6	FIS1_HUMAN	FIS1	FIS1 TTC11 CGI-135	Mitochondrial fission 1 protein (FIS1 homolog) (hFis1) (Tetratricopeptide repeat protein 11) (TPR repeat protein 11)
14.0084	15.0216	14.4954	14.5756	14.2743	14.6428	14.6084	14.6381	14.986	14.842	15.1677	9.28313	sp				108	886	0.295136	0.690137	-1.00968	-0.705706	0.159793	0.903373	-0.092598	-0.415594	14.4868	14.5794	13.5697	P62942	FKB1A_HUMAN	FKBP1A	FKBP1A FKBP1 FKBP12	Peptidyl-prolyl cis-trans isomerase FKBP1A (PPIase FKBP1A) (EC 5.2.1.8) (12 kDa FK506-binding protein) (12 kDa FKBP) (FKBP-12) (Calstabin-1) (FK506-binding protein 1A) (FKBP-1A) (Immunophilin FKBP12) (Rotamase)
14.2293	15.8586	14.9791	14.8784	11.6962	12.7116	14.6374	15.2028	15.7592	15.7774	15.6993	15.8404	sp			WM3734_MCU1_WM3734_PLKO	118	887	3.37038	0.00761796	0.844651	6.99172	0.687	0.603962	-1.30049	-1.41939	13.6239	14.9244	15.7691	P58546	MTPN_HUMAN	MTPN	MTPN	Myotrophin (Protein V-1)
12.0841	11.343	11.712	12.1266	11.292	12.6706	12.4973	12.5799	12.5096	12.4831	11.5787	12.363	sp				780	888	0.00522259	0.993311	0.00463486	0.0156166	0.445142	0.7367	-0.381528	-0.993551	11.8474	12.2289	12.2336	O43815	STRN_HUMAN	STRN	STRN	Striatin
15.5618	15.6852	15.6606	15.5317	15.4981	16.0112	15.4929	15.865	15.7513	15.5575	15.5721	15.801	sp				334	889	0.117581	0.867554	0.0329232	0.315851	0.137543	0.915672	0.0515282	0.36371	15.6891	15.6375	15.6705	Q9NZL9	MAT2B_HUMAN	MAT2B	MAT2B TGR MSTP045 Nbla02999 UNQ2435/PRO4995	Methionine adenosyltransferase 2 subunit beta (Methionine adenosyltransferase II beta) (MAT II beta) (Putative dTDP-4-keto-6-deoxy-D-glucose 4-reductase)
17.9331	17.6998	17.6781	17.6328	17.8546	17.5767	17.6015	17.7318	17.485	17.6035	17.6106	17.6375	tr				95	890	0.878759	0.305415	-0.0769124	-1.74168	0.584629	0.661504	0.105019	1.243	17.7661	17.661	17.5841	K7ERI7	K7ERI7_HUMAN	RPL22	RPL22 hCG_2009685	60S ribosomal protein L22 (Ribosomal protein L22, isoform CRA_b)
14.5051	14.9437	14.8162	14.5	14.428	13.8543	14.2338	13.3065	10.5949	15.1201	14.4679	11.2253	tr				235	891	0.533148	0.498493	-1.3621	-1.15241	0.2221	0.86143	0.21863	0.553921	14.4328	14.2141	12.852	J3QQX2	J3QQX2_HUMAN	ARHGDIA	ARHGDIA	Rho GDP-dissociation inhibitor 1
13.9182	14.7857	13.897	14.0144	13.6917	14.231	14.0459	14.0103	14.572	14.6522	14.4578	13.9654	tr				161	892	1.42961	0.133214	0.419962	2.66676	0.286694	0.829389	0.164762	0.688636	14.1567	13.9919	14.4119	H3BPJ9	H3BPJ9_HUMAN	NDUFB10	NDUFB10	NADH dehydrogenase [ubiquinone] 1 beta subcomplex subunit 10
14.3915	13.244	15.477	14.543	14.6928	13.6637	15.2961	14.7371	14.0396	13.8339	15.5698	12.4839	tr				254	893	0.758298	0.362148	-1.0315	-1.54011	1.35855	0.366348	-1.01531	-2.54478	13.998	15.0133	13.9818	D6RG15	D6RG15_HUMAN	TWF2	TWF2	Twinfilin-2
11.2717	11.7895	12.5712	11.858	10.8891	10.4599	12.9578	13.0215	12.0621	11.5897	12.1404	11.1351	tr				748	894	1.30519	0.158661	-0.870307	-2.45397	2.07502	0.21646	-1.49956	-3.85473	11.1026	12.6021	11.7318	A0A1B0GW05	A0A1B0GW05_HUMAN	DPY19L1	DPY19L1	Probable C-mannosyltransferase DPY19L1
15.0726	12.2123	15.4994	15.0056	15.295	15.218	14.64	15.3404	14.7704	14.6217	15.0144	14.731	sp				270	895	0.806685	0.337585	-0.337003	-1.62136	0.379826	0.775606	-0.671904	-0.871398	14.4495	15.1214	14.7844	Q9NQ88	TIGAR_HUMAN	TIGAR	TIGAR C12orf5	Fructose-2,6-bisphosphatase TIGAR (EC 3.1.3.46) (TP53-induced glycolysis and apoptosis regulator) (TP53-induced glycolysis regulatory phosphatase)
13.3756	12.6089	13.5267	14.3626	13.1399	14.0997	12.7724	13.7066	14.3491	14.0224	13.3587	14.5162	sp				176	896	0.521062	0.505469	0.469478	1.13092	0.260801	0.846728	-0.286075	-0.635549	13.306	13.5921	14.0616	Q9BRG1	VPS25_HUMAN	VPS25	VPS25 DERP9 EAP20	Vacuolar protein-sorting-associated protein 25 (hVps25) (Dermal papilla-derived protein 9) (ELL-associated protein of 20 kDa) (ESCRT-II complex subunit VPS25)
12.9976	12.8861	9.01109	12.4122	13.9036	12.8786	13.011	13.6738	13.8001	11.283	13.9758	13.5681	sp				356	897	0.411146	0.595713	1.12973	0.930497	0.486028	0.714575	1.13945	1.06807	13.1665	12.027	13.1567	Q14558	KPRA_HUMAN	PRPSAP1	PRPSAP1	Phosphoribosyl pyrophosphate synthase-associated protein 1 (PRPP synthase-associated protein 1) (39 kDa phosphoribosypyrophosphate synthase-associated protein) (PAP39)
13.2128	13.1197	12.4462	13.0135	12.6693	12.0805	11.8658	13.235	12.7719	11.5522	12.0448	12.3892	sp				115	898	0.515827	0.509585	-0.450564	-1.12158	0.121284	0.931976	0.130416	0.324828	12.7705	12.6401	12.1896	P62854	RS26_HUMAN	RPS26	RPS26	40S ribosomal protein S26 (Small ribosomal subunit protein eS26)
14.9953	15.5392	15.4652	15.1178	15.1057	15.5141	13.9913	15.2875	15.7053	15.758	15.5735	15.9784	sp				274	899	1.21338	0.182254	0.788327	2.29904	0.393056	0.768324	0.323098	0.896488	15.2886	14.9655	15.7538	Q9H0E2	TOLIP_HUMAN	TOLLIP	TOLLIP	Toll-interacting protein
14.0301	13.4817	11.2817	13.3041	13.6425	12.2903	11.9137	13.7982	13.956	12.962	12.8294	11.5939	sp				321	900	0.128769	0.858719	0.260922	0.342835	0.520057	0.694744	0.786718	1.12913	13.3611	12.5744	12.8353	A6NDG6	PGP_HUMAN	PGP	PGP	Glycerol-3-phosphate phosphatase (G3PP) (EC 3.1.3.21) (Aspartate-based ubiquitous Mg(2+)-dependent phosphatase) (AUM) (EC 3.1.3.48) (Phosphoglycolate phosphatase) (PGP)
14.4643	15.0873	14.2996	14.4185	14.304	14.6091	13.876	14.2491	14.1588	14.349	14.3593	14.3982	tr				192	901	0.352787	0.644669	0.105525	0.819502	1.0173	0.467529	0.405344	1.97192	14.6162	14.2108	14.3163	H0YGR4	H0YGR4_HUMAN	REXO2	REXO2	Oligoribonuclease, mitochondrial (Fragment)
13.9641	12.7378	14.5981	13.3516	13.7061	12.4853	13.4278	14.1907	13.4775	13.4302	13.5503	13.4794	sp				1253	902	0.643592	0.426754	-0.407726	-1.34511	0.688022	0.606742	-0.668761	-1.42113	13.2233	13.8921	13.4843	Q7L576	CYFP1_HUMAN	CYFIP1	CYFIP1 KIAA0068	Cytoplasmic FMR1-interacting protein 1 (Specifically Rac1-associated protein 1) (Sra-1) (p140sra-1)
15.2812	15.6243	15.2084	15.4268	13.7185	15.7905	15.0229	12.7187	13.3316	15.0801	14.9626	14.7625	tr				235	903	0.0274062	0.970273	-0.0600007	-0.0799923	0.265823	0.841585	0.509449	0.645934	15.1036	14.5942	14.5342	C9JAB2	C9JAB2_HUMAN	SRSF7	SRSF7	Serine/arginine-rich-splicing factor 7
15.6648	16.4795	16.1763	15.0751	16.0028	16.144	15.3189	15.8283	16.3138	15.758	16.3633	16.3433	tr				157	904	1.07453	0.226302	0.594967	2.06705	0.78008	0.571493	0.473153	1.57674	16.0728	15.5996	16.1946	C9JUE0	C9JUE0_HUMAN	TFG	TFG	Protein TFG (Fragment)
13.4295	12.6651	14.0786	12.2399	14.3693	12.8392	13.1476	14.3058	13.7348	14.1282	13.6124	13.9191	sp				420	905	0.360613	0.63533	0.405662	0.834611	0.0686222	0.961422	-0.117187	-0.192311	13.3258	13.443	13.8486	Q96IJ6	GMPPA_HUMAN	GMPPA	GMPPA	Mannose-1-phosphate guanyltransferase alpha (GDP-mannose pyrophosphorylase A) (GMPP-alpha) (GTP-mannose-1-phosphate guanylyltransferase alpha)
12.837	11.6274	13.3748	12.9604	13.8781	12.9326	13.6857	12.316	13.7081	13.3207	13.2608	12.1232	sp			1205LU_MCU1_1205LU_PLKO	480	906	0.0141753	0.986478	0.0189636	0.0419665	0.190151	0.879566	-0.265433	-0.484171	12.8188	13.0842	13.1032	Q92743	HTRA1_HUMAN	HTRA1	HTRA1 HTRA PRSS11	Serine protease HTRA1 (EC 3.4.21.-) (High-temperature requirement A serine peptidase 1) (L56) (Serine protease 11)
13.2571	12.8561	11.5633	13.2782	13.8509	12.3543	14.0183	13.7974	11.2581	13.4227	12.0274	12.1872	sp				1217	907	0.627449	0.433328	-0.94044	-1.31731	0.0462445	0.972285	-0.0846829	-0.132407	13.0796	13.1643	12.2238	Q15393	SF3B3_HUMAN	SF3B3	SF3B3 KIAA0017 SAP130	Splicing factor 3B subunit 3 (Pre-mRNA-splicing factor SF3b 130 kDa subunit) (SF3b130) (STAF130) (Spliceosome-associated protein 130) (SAP 130)
9.83351	14.3522	9.90755	12.8567	13.2204	13.751	12.6984	12.9787	13.0996	13.3614	10.5372	13.0349	sp				444	908	0.153976	0.832962	0.397945	0.402171	0.216775	0.865467	0.678963	0.542454	12.7893	12.1103	12.5083	O75351	VPS4B_HUMAN	VPS4B	VPS4B SKD1 VPS42 MIG1	Vacuolar protein sorting-associated protein 4B (EC 3.6.4.6) (Cell migration-inducing gene 1 protein) (Suppressor of K(+) transport growth defect 1) (Protein SKD1)
10.916	10.8344	14.996	14.6932	11.2286	12.9327	14.7694	14.978	10.564	13.6619	10.67	13.8524	sp				701	909	1.58255	0.103983	-2.67205	-2.93405	3.30108	0.0771721	-3.38124	-6.7885	11.4779	14.8592	12.1871	Q9NR19	ACSA_HUMAN	ACSS2	ACSS2 ACAS2	Acetyl-coenzyme A synthetase, cytoplasmic (EC 6.2.1.1) (Acetate--CoA ligase) (Acetyl-CoA synthetase) (ACS) (AceCS) (Acyl-CoA synthetase short-chain family member 2) (Acyl-activating enzyme)
12.9784	10.6938	13.3556	13.9192	12.7274	12.0107	13.6022	13.1751	13.3995	11.0517	10.3811	13.4587	sp				1384	910	0.89904	0.297967	-1.4403	-1.77544	1.40588	0.352856	-1.41049	-2.62588	12.1026	13.5131	12.0728	P78357	CNTP1_HUMAN	CNTNAP1	CNTNAP1 CASPR NRXN4	Contactin-associated protein 1 (Caspr) (Caspr1) (Neurexin IV) (Neurexin-4) (p190)
12.3757	13.4046	12.7542	12.4257	12.3618	13.2321	12.3434	12.6524	12.3588	12.7922	12.5726	12.5572	sp				249	911	0.0720378	0.918561	0.0262594	0.201248	0.461823	0.723819	0.299585	1.02412	12.8435	12.5439	12.5702	P13984	T2FB_HUMAN	GTF2F2	GTF2F2 RAP30	General transcription factor IIF subunit 2 (EC 3.6.4.12) (ATP-dependent helicase GTF2F2) (General transcription factor IIF 30 kDa subunit) (Transcription initiation factor IIF subunit beta) (TFIIF-beta) (Transcription initiation factor RAP30)
12.0398	12.9793	12.8997	13.092	12.3378	11.3872	12.7731	12.7732	11.0864	11.52	12.649	13.0378	sp				689	912	0.877386	0.305967	-0.811191	-1.73939	1.0701	0.445961	-0.698469	-2.05967	12.186	12.8845	12.0733	Q6NUQ4	TM214_HUMAN	TMEM214	TMEM214 PP446	Transmembrane protein 214
15.764	14.2717	15.0778	14.6517	15.4906	15.0089	15.3053	14.2816	14.5994	14.9754	13.3961	14.4494	sp				212	913	0.539228	0.494536	-0.474027	-1.16319	0.324924	0.797175	0.304679	0.765078	15.1338	14.8291	14.3551	P61019	RAB2A_HUMAN	RAB2A	RAB2A RAB2	Ras-related protein Rab-2A
15.0642	13.4612	14.931	14.3487	15.2682	14.014	12.7007	15.1069	13.9501	13.5826	13.7547	13.226	tr				147	914	0.520633	0.50547	-0.643437	-1.13016	0.0944357	0.938943	0.18012	0.258621	14.4519	14.2718	13.6284	M0R1A7	M0R1A7_HUMAN	RPL18A	RPL18A hCG_36873	60S ribosomal protein L18a
13.264	14.5359	15.2857	15.3713	14.8293	14.4293	14.6477	15.1603	15.9056	15.6789	15.7188	15.9327	tr			WM3734_MCU1_WM3734_PLKO	580	915	2.13388	0.04655	0.692771	3.97236	1.17756	0.428965	-0.851609	-2.23897	14.2646	15.1163	15.809	A0A0D9SG72	A0A0D9SG72_HUMAN	STXBP1	STXBP1	Syntaxin-binding protein 1
12.2463	12.0114	12.8883	12.42	10.6895	8.8878	12.7537	12.3478	10.2003	7.94064	11.6549	11.8789	sp				1204	916	1.26504	0.168621	-2.18375	-2.38602	1.09617	0.437527	-1.64369	-2.10308	10.9588	12.6024	10.4187	Q9HD20	AT131_HUMAN	ATP13A1	ATP13A1 ATP13A KIAA1825 CGI-152	Manganese-transporting ATPase 13A1 (EC 3.6.3.-)
13.6523	12.3425	12.0182	11.441	13.0579	13.3945	13.2442	12.4486	13.3215	12.4467	13.1468	12.4246	tr				336	917	0.575511	0.46666	0.546874	1.22706	0.876288	0.531204	0.823774	1.73756	13.1118	12.288	12.8349	H0Y4X3	H0Y4X3_HUMAN	RBM39	RBM39	RNA-binding protein 39 (Fragment)
16.5972	15.8408	16.0294	16.2026	16.5439	15.7207	16.1413	16.1892	15.1516	15.141	15.1796	15.0073	tr	+		WM3734_MCU1_WM3734_PLKO	114	918	5.80318	0.000445249	-1.02077	-18.5696	0.0528391	0.972499	0.0350108	0.150313	16.1757	16.1406	15.1199	E5RI99	E5RI99_HUMAN	RPL30	RPL30	60S ribosomal protein L30 (Fragment)
15.8038	15.2857	16.4294	15.8173	16.561	15.4412	16.0464	16.4836	15.4761	14.6553	14.9823	14.4238	tr	+		WM3734_MCU1_WM3734_PLKO	482	919	2.48326	0.0283278	-1.3098	-4.71157	0.613763	0.643635	-0.421256	-1.29365	15.7729	16.1942	14.8844	B4DR61	B4DR61_HUMAN	SEC61A1	SEC61A1	cDNA FLJ59739, highly similar to Protein transport protein Sec61 subunit alpha isoform 1
10.3506	12.6551	11.6065	11.5979	12.2782	12.1015	12.1331	10.81	10.5449	12.0307	10.7761	10.2758	sp				89	920	0.633505	0.43012	-0.630002	-1.32775	0.21275	0.868423	0.309514	0.533744	11.8464	11.5369	10.9069	Q96FJ2	DYL2_HUMAN	DYNLL2	DYNLL2 DLC2	Dynein light chain 2, cytoplasmic (8 kDa dynein light chain b) (DLC8b) (Dynein light chain LC8-type 2)
13.9351	12.7499	14.1363	13.9624	13.9493	13.9054	13.6602	14.0265	11.4362	13.7631	13.7767	13.8338	sp				380	921	0.585555	0.460274	-0.743896	-1.24461	0.447274	0.734869	-0.311446	-0.997471	13.6349	13.9464	13.2025	P50552	VASP_HUMAN	VASP	VASP	Vasodilator-stimulated phosphoprotein (VASP)
13.7799	15.449	14.919	13.4484	14.38	13.8422	13.773	15.0865	14.3544	12.7437	14.2405	13.9312	tr				613	922	0.388928	0.614753	-0.489297	-0.888679	0.0343995	0.982275	0.056057	0.0996769	14.3628	14.3067	13.8174	H7C463	H7C463_HUMAN	IMMT	IMMT	MICOS complex subunit MIC60 (Mitofilin) (Fragment)
10.8896	10.5127	8.7384	10.4452	10.5098	10.0426	11.6238	11.5993	11.089	10.8053	9.38018	10.0066	sp				790	923	0.135863	0.852931	-0.281432	-0.359732	0.0568929	0.970368	-0.113013	-0.161213	10.4887	10.6017	10.3203	Q09161	NCBP1_HUMAN	NCBP1	NCBP1 CBP80 NCBP	Nuclear cap-binding protein subunit 1 (80 kDa nuclear cap-binding protein) (CBP80) (NCBP 80 kDa subunit)
12.8934	11.6417	12.1755	11.8096	12.4877	12.9162	11.5325	12.5001	13.0999	11.3347	11.2416	11.5447	tr				146	924	0.15782	0.829684	-0.19923	-0.411052	0.6264	0.633066	0.480314	1.3155	12.4848	12.0044	11.8052	E9PIV9	E9PIV9_HUMAN	CYB5R2	CYB5R2	NADH-cytochrome b5 reductase 2 (Fragment)
13.429	11.831	12.9192	12.8202	13.4969	12.714	10.9093	12.0178	13.6345	13.317	12.8425	12.3225	sp				333	925	0.781481	0.352812	0.862499	1.57909	0.535782	0.68394	0.701109	1.15708	12.8677	12.1666	13.0291	Q11206	SIA4C_HUMAN	ST3GAL4	ST3GAL4 CGS23 NANTA3 SIAT4C STZ	CMP-N-acetylneuraminate-beta-galactosamide-alpha-2,3-sialyltransferase 4 (Alpha 2,3-ST 4) (Beta-galactoside alpha-2,3-sialyltransferase 4) (EC 2.4.99.2) (EC 2.4.99.4) (Alpha 2,3-sialyltransferase IV) (Gal-NAc6S) (Gal-beta-1,4-GalNAc-alpha-2,3-sialyltransferase) (SAT-3) (ST-4) (ST3Gal IV) (ST3GalIV) (ST3GalA.2) (STZ) (Sialyltransferase 4C) (SIAT4-C)
15.9345	16.6203	15.8761	16.1352	15.9024	16.4151	15.9276	15.9992	16.0822	16.2493	16.1114	16.3369	sp				178	926	1.37081	0.146056	0.210447	2.56574	0.588857	0.65805	0.233535	1.25037	16.2181	15.9845	16.195	O15145	ARPC3_HUMAN	ARPC3	ARPC3 ARC21	Actin-related protein 2/3 complex subunit 3 (Arp2/3 complex 21 kDa subunit) (p21-ARC)
13.7029	13.0782	14.1133	14.0604	13.595	12.6126	13.5548	13.9453	13.1371	13.1451	13.042	12.9124	sp			WM3734_MCU1_WM3734_PLKO	1086	927	3.11159	0.0108533	-0.859328	-6.25659	1.26417	0.39836	-0.671303	-2.38456	13.2472	13.9185	13.0592	Q13423	NNTM_HUMAN	NNT	NNT	NAD(P) transhydrogenase, mitochondrial (EC 1.6.1.2) (Nicotinamide nucleotide transhydrogenase) (Pyridine nucleotide transhydrogenase)
16.159	16.6598	16.6125	16.1986	16.5567	16.1364	15.0101	15.4334	16.3564	16.4976	16.4453	16.2983	sp				417	928	0.796347	0.343095	0.585802	1.60403	0.710552	0.594718	0.564348	1.45942	16.378	15.8136	16.3994	P11279	LAMP1_HUMAN	LAMP1	LAMP1	Lysosome-associated membrane glycoprotein 1 (LAMP-1) (Lysosome-associated membrane protein 1) (CD107 antigen-like family member A) (CD antigen CD107a)
10.8931	13.6366	10.0414	12.3758	11.077	10.7161	12.3031	12.5914	12.5532	12.5775	12.7767	12.8769	sp				201	929	0.697922	0.394005	0.868182	1.43797	0.0992826	0.936893	-0.247195	-0.27077	11.5807	11.8279	12.6961	Q9NYL4	FKB11_HUMAN	FKBP11	FKBP11 FKBP19 UNQ336/PRO535	Peptidyl-prolyl cis-trans isomerase FKBP11 (PPIase FKBP11) (EC 5.2.1.8) (19 kDa FK506-binding protein) (19 kDa FKBP) (FKBP-19) (FK506-binding protein 11) (FKBP-11) (Rotamase)
16.0563	17.6804	16.4281	16.7618	16.035	17.6495	16.4643	16.9206	17.1368	17.2098	17.1621	17.3134	sp			WM3734_MCU1_WM3734_PLKO	151	930	2.3844	0.0318505	0.561846	4.49481	0.169892	0.893598	0.211596	0.438677	16.8553	16.6437	17.2055	O15511	ARPC5_HUMAN	ARPC5	ARPC5 ARC16	Actin-related protein 2/3 complex subunit 5 (Arp2/3 complex 16 kDa subunit) (p16-ARC)
13.451	16.8448	13.4119	16.1232	15.6617	16.8371	15.626	13.9437	14.5406	16.5007	16.2221	16.5079	tr				169	931	0.705137	0.388413	1.16663	1.45023	0.392136	0.767377	0.922433	0.89475	15.6986	14.7762	15.9428	B5MCD7	B5MCD7_HUMAN	SYNGR1	SYNGR1	cDNA FLJ52856, highly similar to Synaptogyrin-1
16.2062	15.5109	16.2545	15.9552	15.5167	15.5772	16.2318	14.8316	14.7168	15.8051	15.9713	15.8001	sp				310	932	0.221881	0.762519	-0.244969	-0.553449	0.114149	0.935198	-0.115541	-0.307486	15.7028	15.8183	15.5733	O00487	PSDE_HUMAN	PSMD14	PSMD14 POH1	26S proteasome non-ATPase regulatory subunit 14 (EC 3.4.19.-) (26S proteasome regulatory subunit RPN11) (26S proteasome-associated PAD1 homolog 1)
11.7625	10.63	11.4268	10.461	12.1526	11.0741	9.27796	11.8232	11.2108	12.2122	11.1232	11.7424	sp				333	933	0.633553	0.431012	0.824888	1.32783	0.445077	0.73592	0.657539	0.993432	11.4048	10.7472	11.5721	P20042	IF2B_HUMAN	EIF2S2	EIF2S2 EIF2B	Eukaryotic translation initiation factor 2 subunit 2 (Eukaryotic translation initiation factor 2 subunit beta) (eIF-2-beta)
12.3412	13.1164	12.7615	11.541	13.3018	12.6962	11.7953	11.5055	11.7224	12.0065	11.2603	13.1429	sp				227	934	0.0974071	0.892075	0.132233	0.26608	1.41529	0.352758	0.963079	2.64208	12.8639	11.9008	12.033	Q13445	TMED1_HUMAN	TMED1	TMED1 IL1RL1L IL1RL1LG	Transmembrane emp24 domain-containing protein 1 (Interleukin-1 receptor-like 1 ligand) (Putative T1/ST2 receptor-binding protein) (p24 family protein gamma-1) (Tp24) (p24gamma1)
12.8645	13.1779	12.7475	12.718	12.8119	11.7325	13.0702	12.6668	12.499	12.4672	13.1187	13.0019	sp				440	935	0.0530329	0.941612	-0.0289085	-0.150836	0.183253	0.884422	-0.153881	-0.468796	12.6467	12.8006	12.7717	Q13363	CTBP1_HUMAN	CTBP1	CTBP1 CTBP	C-terminal-binding protein 1 (CtBP1) (EC 1.1.1.-)
12.5795	14.7581	12.2146	12.7789	12.3668	15.1896	13.6725	12.7576	14.9074	14.4794	14.5825	13.8395	sp	+		WM3734_MCU1_WM3734_PLKO	154	936	2.26848	0.038128	1.59627	4.24849	0.503842	0.702145	0.86759	1.10013	13.7235	12.8559	14.4522	Q9UHV9	PFD2_HUMAN	PFDN2	PFDN2 PFD2 HSPC231	Prefoldin subunit 2
12.3496	13.112	14.3855	14.614	13.8483	14.0111	13.9192	14.5268	13.7621	13.9119	12.4995	14.0683	tr				494	937	1.06327	0.229702	-0.80095	-2.04832	1.33689	0.372248	-1.03111	-2.50784	13.3303	14.3614	13.5604	Q5JW30	Q5JW30_HUMAN	STAU1	STAU1	Double-stranded RNA-binding protein Staufen homolog 1
13.3243	12.8828	12.0398	14.04	12.43	13.2112	14.237	13.5039	13.7915	13.6645	13.2925	13.5166	sp				937	938	0.0787258	0.913272	0.111049	0.2186	0.40594	0.760324	-0.493094	-0.920743	12.9621	13.4552	13.5662	P63010	AP2B1_HUMAN	AP2B1	AP2B1 ADTB2 CLAPB1	AP-2 complex subunit beta (AP105B) (Adaptor protein complex AP-2 subunit beta) (Adaptor-related protein complex 2 subunit beta) (Beta-2-adaptin) (Beta-adaptin) (Clathrin assembly protein complex 2 beta large chain) (Plasma membrane adaptor HA2/AP2 adaptin beta subunit)
13.9484	13.8219	13.6121	13.9193	13.4719	13.6399	13.5619	13.6304	13.4625	13.5073	13.4437	13.692	tr				618	939	0.773172	0.356492	-0.154543	-1.56513	0.111195	0.935549	0.0396049	0.300254	13.7205	13.6809	13.5264	B0QYK0	B0QYK0_HUMAN	EWSR1	EWSR1	RNA-binding protein EWS
13.0404	13.892	13.2443	13.42	12.3358	15.218	13.2461	12.9852	14.3076	11.4208	13.3891	13.3225	tr				167	940	0.0661623	0.925752	-0.113894	-0.185842	0.260439	0.846665	0.397654	0.634798	13.6216	13.2239	13.11	H0YNW5	H0YNW5_HUMAN	DUT	DUT	Deoxyuridine 5'-triphosphate nucleotidohydrolase, mitochondrial
14.9723	14.0572	13.3639	14.2525	14.9701	14.1963	14.0096	14.6321	13.6678	13.6467	14.156	13.8765	tr				223	941	0.333216	0.65916	-0.227766	-0.781381	0.639235	0.62348	0.484465	1.33762	14.549	14.0645	13.8367	J3KS22	J3KS22_HUMAN	DCXR	DCXR	L-xylulose reductase (Fragment)
12.448	15.016	14.1323	14.4248	13.7124	13.0528	12.741	12.855	15.0126	14.8185	14.6295	14.7996	sp				547	942	1.56721	0.106229	1.27679	2.90692	0.0091343	0.995605	0.019033	0.0271937	13.5573	13.5383	14.8151	P22307	NLTP_HUMAN	SCP2	SCP2	Non-specific lipid-transfer protein (NSL-TP) (EC 2.3.1.176) (Propanoyl-CoA C-acyltransferase) (SCP-chi) (SCPX) (Sterol carrier protein 2) (SCP-2) (Sterol carrier protein X) (SCP-X)
14.6692	15.2801	14.6357	15.1404	15.4851	16.1202	14.8193	15.6686	15.4638	15.7454	15.1797	16.3524	sp				589	943	0.93448	0.284511	0.619335	1.83436	0.37389	0.776079	0.32263	0.860078	15.3886	15.066	15.6854	Q8NHP8	PLBL2_HUMAN	PLBD2	PLBD2	Putative phospholipase B-like 2 (EC 3.1.1.-) (76 kDa protein) (p76) (LAMA-like protein 2) (Lamina ancestor homolog 2) (Phospholipase B domain-containing protein 2) [Cleaved into: Putative phospholipase B-like 2 32 kDa form;Putative phospholipase B-like 2 45 kDa form]
16.5496	16.6796	14.9101	15.9547	16.6565	15.9858	16.0848	16.2267	16.7538	14.9306	16.468	16.6194	sp				585	944	0.325974	0.663585	0.398903	0.767148	1.01844	0.467647	0.6738	1.97381	16.4679	15.7941	16.193	Q08380	LG3BP_HUMAN	LGALS3BP	LGALS3BP M2BP	Galectin-3-binding protein (Basement membrane autoantigen p105) (Lectin galactoside-binding soluble 3-binding protein) (Mac-2-binding protein) (MAC2BP) (Mac-2 BP) (Tumor-associated antigen 90K)
11.0163	13.0693	13.3022	13.8233	13.0285	11.6663	12.3849	12.6267	12.0631	12.4395	12.7883	13.1096	sp				321	945	0.500183	0.519582	-0.434154	-1.09357	0.666419	0.603018	-0.839167	-1.38425	12.1951	13.0343	12.6001	Q13630	FCL_HUMAN	TSTA3	TSTA3 SDR4E1	GDP-L-fucose synthase (EC 1.1.1.271) (GDP-4-keto-6-deoxy-D-mannose-3,5-epimerase-4-reductase) (Protein FX) (Red cell NADP(H)-binding protein) (Short-chain dehydrogenase/reductase family 4E member 1)
12.9896	13.7426	13.8855	14.2712	12.7842	13.973	13.6912	14.1826	13.9034	13.9633	14.3586	13.9402	sp				305	946	0.0705128	0.919444	0.0337427	0.197264	1.03686	0.461494	-0.635286	-2.0044	13.3723	14.0076	14.0414	Q9UHQ9	NB5R1_HUMAN	CYB5R1	CYB5R1 NQO3A2 UNQ3049/PRO9865	NADH-cytochrome b5 reductase 1 (b5R.1) (EC 1.6.2.2) (Humb5R2) (NAD(P)H:quinone oxidoreductase type 3 polypeptide A2)
15.2893	13.9087	13.7234	15.0568	15.4186	13.2868	15.5821	15.7731	13.4063	14.2934	14.1687	14.3618	sp				675	947	0.977424	0.266557	-0.976279	-1.90569	0.342306	0.79101	-0.558014	-0.799148	14.4758	15.0339	14.0576	Q9UJS0	CMC2_HUMAN	SLC25A13	SLC25A13 ARALAR2	Calcium-binding mitochondrial carrier protein Aralar2 (Citrin) (Mitochondrial aspartate glutamate carrier 2) (Solute carrier family 25 member 13)
12.7739	12.9599	13.784	13.8157	13.8555	13.0389	13.4493	13.7311	13.758	13.7804	13.9635	13.0202	sp				535	948	0.105754	0.881468	-0.0644774	-0.286852	1.10716	0.437863	-0.537965	-2.12138	13.1571	13.695	13.6305	Q9UHY1	NRBP_HUMAN	NRBP1	NRBP1 BCON3 NRBP	Nuclear receptor-binding protein
15.0437	13.5843	15.3239	14.8862	15.5093	13.499	15.5292	12.9613	14.788	14.2602	14.6717	14.5944	tr				509	949	0.0570237	0.93652	-0.0965564	-0.161563	0.128509	0.923974	-0.266067	-0.342213	14.4091	14.6751	14.5786	A0A0C4DFL7	A0A0C4DFL7_HUMAN	CYP51A1	CYP51A1	Lanosterol 14-alpha demethylase
11.7457	10.8604	11.849	11.8428	13.7277	10.6365	11.7543	12.1541	11.6746	10.3747	11.3729	10.6031	sp				419	950	1.49886	0.119637	-0.89374	-2.78692	0.0800681	0.949001	-0.157463	-0.222059	11.7426	11.9001	11.0063	O14929	HAT1_HUMAN	HAT1	HAT1 KAT1	Histone acetyltransferase type B catalytic subunit (EC 2.3.1.48) (Histone acetyltransferase 1)
13.2397	12.9519	12.7603	13.0964	12.5542	12.322	11.1836	12.499	13.4074	12.921	13.1674	13.1489	tr				628	951	0.916441	0.291536	0.776377	1.80437	0.353221	0.785051	0.382153	0.820342	12.767	12.3848	13.1612	G3V153	G3V153_HUMAN	CAPRIN1	CAPRIN1 GPIAP1 hCG_27570	Caprin-1 (GPI-anchored membrane protein 1, isoform CRA_d)
14.779	15.3258	14.8563	15.0795	13.6607	15.0923	14.7256	15.2409	15.0018	15.2819	15.1467	15.2704	tr				449	952	0.741413	0.371509	0.199614	1.51164	0.280623	0.826995	-0.26113	-0.676289	14.7145	14.9756	15.1752	J3KQL8	J3KQL8_HUMAN	APOL2	APOL2	Apolipoprotein L2
14.9804	14.0558	12.4606	14.2177	15.3102	13.4984	15.0187	13.4996	13.2103	13.0437	12.9488	12.6035	sp				212	953	0.745285	0.36955	-0.847601	-1.51818	0.4307	0.746269	0.662024	0.966895	14.4612	13.7992	12.9516	P45877	PPIC_HUMAN	PPIC	PPIC CYPC	Peptidyl-prolyl cis-trans isomerase C (PPIase C) (EC 5.2.1.8) (Cyclophilin C) (Rotamase C)
14.752	14.1748	12.931	14.4561	14.5931	13.4041	12.6248	14.3095	13.9032	13.8406	13.9898	14.0807	sp				591	954	0.338506	0.65778	0.373192	0.791734	0.541997	0.680813	0.650618	1.16809	14.231	13.5804	13.9536	P17812	PYRG1_HUMAN	CTPS1	CTPS1 CTPS	CTP synthase 1 (EC 6.3.4.2) (CTP synthetase 1) (UTP--ammonia ligase 1)
14.915	15.2912	12.5629	14.2287	12.4411	15.0406	13.659	11.419	13.9044	13.8947	14.0468	14.159	sp				469	955	0.827236	0.328682	1.03381	1.65573	0.793077	0.570854	1.45457	1.59855	14.422	12.9674	14.0012	Q53EL6	PDCD4_HUMAN	PDCD4	PDCD4 H731	Programmed cell death protein 4 (Neoplastic transformation inhibitor protein) (Nuclear antigen H731-like) (Protein 197/15a)
14.9172	14.9154	12.3934	14.0495	14.1501	15.3751	13.7436	14.7569	13.7981	14.779	14.5759	12.4947	tr				225	956	0.08936	0.902233	0.176069	0.2458	1.02395	0.46848	1.10362	1.98297	14.8395	13.7358	13.9119	C9JJ19	C9JJ19_HUMAN	MRPS34	MRPS34	28S ribosomal protein S34, mitochondrial
13.7774	12.685	13.9067	13.9584	12.6737	12.4814	12.5483	13.0587	13.9125	13.2546	13.8504	14.1732	sp				507	957	0.4992	0.520256	0.429631	1.0918	0.463126	0.726133	-0.463686	-1.02649	12.9044	13.368	13.7977	Q7Z4H8	KDEL2_HUMAN	KDELC2	KDELC2 UNQ1904/PRO4350	KDEL motif-containing protein 2
12.69	14.6619	13.682	13.512	13.1851	14.8393	13.4756	13.8988	13.4786	14.0554	13.5691	13.8705	tr				150	958	0.250719	0.737259	0.101303	0.614561	0.14107	0.912996	0.201997	0.372033	13.8441	13.6421	13.7434	J3KNF8	J3KNF8_HUMAN	CYB5B	CYB5B hCG_28205	Cytochrome b5 type B (Outer mitochondrial membrane), isoform CRA_a
16.0598	15.0381	14.9276	15.8492	15.6302	14.8355	15.6913	14.6844	14.3111	15.5623	15.5447	15.7001	sp				178	959	0.00663871	0.994198	-0.00855684	-0.0198195	0.0940609	0.93782	0.102789	0.257678	15.3909	15.2881	15.2796	P62913	RL11_HUMAN	RPL11	RPL11	60S ribosomal protein L11 (CLL-associated antigen KW-12) (Large ribosomal subunit protein uL5)
14.7419	13.8647	12.8895	12.8325	14.6909	13.789	14.0441	13.2098	12.9475	13.0207	13.3444	12.9779	tr				408	960	0.235592	0.751764	-0.171335	-0.58271	1.45185	0.346771	1.02766	2.7052	14.2716	13.244	13.0726	E7ETZ4	E7ETZ4_HUMAN	BZW2	BZW2	Basic leucine zipper and W2 domain-containing protein 2 (Fragment)
15.7019	14.4839	15.6572	15.4007	15.4101	14.1039	15.4586	15.4613	15.2696	15.1783	15.0962	15.2865	tr			WM3734_MCU1_WM3734_PLKO	326	961	2.15834	0.0446677	-0.286777	-4.02178	0.730588	0.580431	-0.569524	-1.49335	14.9249	15.4944	15.2077	E9PRM7	E9PRM7_HUMAN	SLC22A18	SLC22A18	Solute carrier family 22 member 18
13.0149	12.8109	12.5069	12.1712	10.7989	9.41572	12.6516	11.8528	11.3187	11.3469	9.67971	12.4389	tr				230	962	0.940597	0.281342	-1.09959	-1.84452	0.39259	0.767431	-0.785535	-0.895608	11.5101	12.2956	11.196	Q6ICJ4	Q6ICJ4_HUMAN	GSTT2B	GSTT2B Em:AP000351.3 GSTT2 hCG_41095	Em:AP000351.3 protein (Glutathione S-transferase theta 2, isoform CRA_a) (Glutathione S-transferase theta-2B)
15.1775	15.2955	14.3772	15.0733	14.5646	15.9292	14.2394	14.3912	14.8962	15.1653	15.1536	14.5901	sp				183	963	0.952072	0.276402	0.431065	1.86358	1.12011	0.436519	0.721422	2.14298	15.2417	14.5203	14.9513	P61081	UBC12_HUMAN	UBE2M	UBE2M UBC12	NEDD8-conjugating enzyme Ubc12 (EC 2.3.2.-) (NEDD8 carrier protein) (Ubiquitin-conjugating enzyme E2 M)
12.7995	11.8162	12.4854	12.0308	13.372	11.7962	11.5995	12.1974	12.4704	11.2403	12.5738	12.1678	sp				558	964	0.0337495	0.96383	0.0347829	0.0978587	0.371863	0.774685	0.367672	0.856203	12.446	12.0783	12.1131	P35052	GPC1_HUMAN	GPC1	GPC1	Glypican-1 [Cleaved into: Secreted glypican-1]
14.4914	14.7304	14.5919	14.479	14.5964	15.1832	14.1243	14.5986	14.0941	14.5552	14.1458	14.4722	sp				368	965	0.353106	0.644746	-0.131597	-0.82012	0.793415	0.571603	0.301908	1.59912	14.7503	14.4484	14.3168	Q99961	SH3G1_HUMAN	SH3GL1	SH3GL1 CNSA1 SH3D2B	Endophilin-A2 (EEN fusion partner of MLL) (Endophilin-2) (Extra eleven-nineteen leukemia fusion gene protein) (EEN) (SH3 domain protein 2B) (SH3 domain-containing GRB2-like protein 1)
14.2399	12.3253	14.0955	14.0359	14.4312	12.9062	14.1982	13.7857	13.8082	12.2748	13.4654	13.4236	sp				1094	966	1.19928	0.186633	-0.785803	-2.27537	0.48435	0.714579	-0.553172	-1.06504	13.4756	14.0288	13.243	O00203	AP3B1_HUMAN	AP3B1	AP3B1 ADTB3A	AP-3 complex subunit beta-1 (Adaptor protein complex AP-3 subunit beta-1) (Adaptor-related protein complex 3 subunit beta-1) (Beta-3A-adaptin) (Clathrin assembly protein complex 3 beta-1 large chain)
10.0587	12.7997	8.15901	12.8287	10.8145	14.003	10.8319	10.5927	9.88056	10.9229	12.8192	9.65272	sp				895	967	0.0639635	0.928682	0.215741	0.180036	0.448646	0.733441	1.31588	0.999991	11.919	10.6031	10.8188	Q13435	SF3B2_HUMAN	SF3B2	SF3B2 SAP145	Splicing factor 3B subunit 2 (Pre-mRNA-splicing factor SF3b 145 kDa subunit) (SF3b145) (Spliceosome-associated protein 145) (SAP 145)
15.7323	16.0164	15.7302	14.787	15.1754	15.7785	15.6345	15.7918	15.2447	15.0606	15.3632	15.0342	sp				103	968	0.589558	0.458926	-0.310171	-1.25159	0.264655	0.84308	0.189802	0.643522	15.6757	15.4859	15.1757	P62805	H4_HUMAN	HIST1H4A	HIST1H4A H4/A H4FA;HIST1H4B H4/I H4FI;HIST1H4C H4/G H4FG;HIST1H4D H4/B H4FB;HIST1H4E H4/J H4FJ;HIST1H4F H4/C H4FC;HIST1H4H H4/H H4FH;HIST1H4I H4/M H4FM;HIST1H4J H4/E H4FE;HIST1H4K H4/D H4FD;HIST1H4L H4/K H4FK;HIST2H4A H4/N H4F2 H4FN HIST2H4;HIST2H4B H4/O H4FO;HIST4H4	Histone H4
13.4031	15.0014	13.8307	14.244	14.6906	13.2756	13.7633	14.3608	14.4479	14.7882	14.8025	14.8532	sp				286	969	2.07057	0.0508216	0.673236	3.84592	0.0318438	0.982536	0.0429883	0.0925149	14.0927	14.0497	14.723	O75323	NIPS2_HUMAN	NIPSNAP2	NIPSNAP2 GBAS	Protein NipSnap homolog 2 (NipSnap2) (Glioblastoma-amplified sequence)
13.8261	13.1583	13.6599	14.1915	14.7088	13.2864	14.2575	14.5576	14.9267	14.7785	15.0797	14.9635	sp			WM3734_MCU1_WM3734_PLKO	558	970	2.10503	0.048306	0.770438	3.91447	0.480208	0.716826	-0.421764	-1.05754	13.7449	14.1666	14.9371	Q9NPH2	INO1_HUMAN	ISYNA1	ISYNA1 INO1	Inositol-3-phosphate synthase 1 (IPS 1) (EC 5.5.1.4) (Myo-inositol 1-phosphate synthase) (MI-1-P synthase) (MIP synthase) (hIPS) (Myo-inositol 1-phosphate synthase A1) (hINO1)
15.8926	14.6271	15.5941	15.2233	15.6213	14.9768	15.3062	15.4433	14.6634	14.5732	14.4027	14.5367	sp			WM3734_MCU1_WM3734_PLKO	245	971	3.88944	0.00391116	-0.847708	-8.68068	0.141307	0.913176	-0.112253	-0.372592	15.2794	15.3917	14.544	P56537	IF6_HUMAN	EIF6	EIF6 EIF3A ITGB4BP OK/SW-cl.27	Eukaryotic translation initiation factor 6 (eIF-6) (B(2)GCN homolog) (B4 integrin interactor) (CAB) (p27(BBP))
13.5375	13.878	12.0656	13.8151	14.4187	15.0663	12.6932	14.0689	12.2926	12.7546	14.6891	14.3524	sp				172	972	0.188004	0.796364	0.36148	0.479398	0.938787	0.493691	1.06441	1.84151	14.2251	13.1607	13.5222	O95881	TXD12_HUMAN	TXNDC12	TXNDC12 TLP19 UNQ713/PRO1376	Thioredoxin domain-containing protein 12 (EC 1.8.4.2) (Endoplasmic reticulum resident protein 18) (ER protein 18) (ERp18) (Endoplasmic reticulum resident protein 19) (ER protein 19) (ERp19) (Thioredoxin-like protein p19) (hTLP19)
12.9172	12.6523	11.5626	12.3781	12.6608	12.174	12.7262	12.6794	13.1004	12.9771	12.5345	11.9064	sp				137	973	0.326627	0.663137	0.292991	0.768434	0.369227	0.776897	0.264474	0.851158	12.6011	12.3366	12.6296	P52758	RIDA_HUMAN	RIDA	RIDA HRSP12	2-iminobutanoate/2-iminopropanoate deaminase (EC 3.5.99.10) (14.5 kDa translational inhibitor protein) (hp14.5) (p14.5) (Heat-responsive protein 12) (Reactive intermediate imine deaminase A homolog) (Translation inhibitor L-PSP ribonuclease) (EC 3.1.-.-) (UK114 antigen homolog)
13.0621	12.2079	13.0797	13.5137	14.0933	12.0824	12.6703	13.624	11.4167	13.6339	12.9082	13.4666	sp				1304	974	0.275248	0.710511	-0.365596	-0.665308	0.29339	0.829239	-0.360517	-0.702185	12.8614	13.2219	12.8563	O75533	SF3B1_HUMAN	SF3B1	SF3B1 SAP155	Splicing factor 3B subunit 1 (Pre-mRNA-splicing factor SF3b 155 kDa subunit) (SF3b155) (Spliceosome-associated protein 155) (SAP 155)
14.9062	13.1562	14.6282	14.0749	14.4156	14.2821	14.5666	14.3436	13.7063	13.3212	12.5356	13.6589	sp				821	975	1.98658	0.0576081	-1.09783	-3.68138	0.218529	0.864885	-0.2133	-0.546236	14.19	14.4033	13.3055	Q14566	MCM6_HUMAN	MCM6	MCM6	DNA replication licensing factor MCM6 (EC 3.6.4.12) (p105MCM)
14.6626	16.118	13.1207	14.2341	15.0446	16.3751	13.5867	15.0667	15.2981	15.0774	15.4951	15.2775	sp			1205LU_MCU1_1205LU_PLKO	135	976	1.61109	0.100914	1.28496	2.98475	1.40358	0.352864	1.54801	2.62193	15.5501	14.0021	15.287	Q8N5K1	CISD2_HUMAN	CISD2	CISD2 CDGSH2 ERIS ZCD2	CDGSH iron-sulfur domain-containing protein 2 (Endoplasmic reticulum intermembrane small protein) (MitoNEET-related 1 protein) (Miner1) (Nutrient-deprivation autophagy factor-1) (NAF-1)
13.3336	12.4516	12.5553	12.2842	12.6635	11.449	10.2838	14.5748	10.6559	10.3502	11.129	12.6408	tr				286	977	0.567701	0.472683	-1.23056	-1.21337	0.0176241	0.99298	0.0499241	0.0519808	12.4744	12.4245	11.194	B5MCT7	B5MCT7_HUMAN	PPM1F	PPM1F hCG_26717	Protein phosphatase 1F (PP2C domain containing), isoform CRA_a
13.448	13.3911	14.5923	14.2326	13.8968	13.6153	14.2625	13.6379	11.3324	12.3904	13.4667	12.4884	sp				355	978	1.98346	0.0578335	-1.76185	-3.67533	1.38761	0.358533	-0.593514	-2.59451	13.5878	14.1813	12.4195	P04899	GNAI2_HUMAN	GNAI2	GNAI2 GNAI2B	Guanine nucleotide-binding protein G(i) subunit alpha-2 (Adenylate cyclase-inhibiting G alpha protein)
12.3922	13.1405	12.7034	12.2165	11.6264	12.0666	12.2882	12.8398	12.0681	12.455	12.5326	11.1928	tr				153	979	0.623789	0.434644	-0.449835	-1.31099	0.23459	0.852884	-0.205579	-0.580585	12.3064	12.512	12.0621	A0A0J9YWR7	A0A0J9YWR7_HUMAN	ARMC10	ARMC10	Armadillo repeat-containing protein 10 (Fragment)
16.8807	15.2778	16.6752	16.6206	17.0627	15.7425	16.1304	16.2274	15.8604	15.6775	15.2261	15.671	tr			WM3734_MCU1_WM3734_PLKO	423	980	2.23615	0.0404014	-0.804671	-4.18122	0.143993	0.910937	-0.172486	-0.378903	16.2409	16.4134	15.6087	B7Z7P8	B7Z7P8_HUMAN	ETF1	ETF1	Eukaryotic peptide chain release factor subunit 1 (cDNA FLJ56175, highly similar to Eukaryotic peptide chain release factor subunit1)
15.6567	16.5184	14.6293	15.5331	16.2475	16.5074	14.5201	15.6318	15.6274	15.7469	14.8203	15.5244	tr				187	981	0.436843	0.571827	0.351181	0.978258	1.75612	0.303804	1.15389	3.24692	16.2325	15.0786	15.4298	C9JBI3	C9JBI3_HUMAN	PSPH	PSPH	Phosphoserine phosphatase (Fragment)
15.3809	15.8479	15.9132	15.7622	15.3004	15.5419	16.2802	15.8961	16.312	16.2939	16.3192	16.2991	tr				164	982	1.66754	0.0926624	0.3431	3.08586	1.45525	0.348087	-0.44514	-2.7111	15.5178	15.9629	16.306	C9JCJ5	C9JCJ5_HUMAN			Uncharacterized protein (Fragment)
15.3484	13.9476	15.5685	14.1602	14.9299	12.6822	14.9419	14.6508	12.4249	14.6708	14.9364	13.6556	sp				186	983	0.684896	0.402739	-0.908452	-1.4158	0.401115	0.764459	-0.603302	-0.91168	14.2271	14.8304	13.9219	Q9NVJ2	ARL8B_HUMAN	ARL8B	ARL8B ARL10C GIE1	ADP-ribosylation factor-like protein 8B (ADP-ribosylation factor-like protein 10C) (Novel small G protein indispensable for equal chromosome segregation 1)
13.0947	14.7767	13.8784	13.7394	14.3352	15.4736	13.7165	14.5178	14.2413	14.275	14.2842	14.0294	sp				253	984	0.580747	0.462982	0.244419	1.23622	0.371341	0.774784	0.457007	0.855205	14.42	13.963	14.2075	O75937	DNJC8_HUMAN	DNAJC8	DNAJC8 SPF31 HSPC315 HSPC331	DnaJ homolog subfamily C member 8 (Splicing protein spf31)
11.6707	12.2202	13.4272	13.985	14.5842	12.1691	14.2707	12.4228	13.6177	10.9218	12.5331	12.3695	sp				1129	985	0.851227	0.317204	-1.1659	-1.69579	0.517449	0.696099	-0.865428	-1.12448	12.661	13.5264	12.3605	Q92900	RENT1_HUMAN	UPF1	UPF1 KIAA0221 RENT1	Regulator of nonsense transcripts 1 (EC 3.6.4.-) (ATP-dependent helicase RENT1) (Nonsense mRNA reducing factor 1) (NORF1) (Up-frameshift suppressor 1 homolog) (hUpf1)
13.9846	11.5294	11.7916	14.2394	14.1593	15.1184	15.2058	14.4841	15.2896	13.8638	14.3805	12.7764	sp				494	986	0.0572631	0.936593	0.147349	0.162204	0.078512	0.950491	-0.232289	-0.218048	13.6979	13.9302	14.0776	P49189	AL9A1_HUMAN	ALDH9A1	ALDH9A1 ALDH4 ALDH7 ALDH9	4-trimethylaminobutyraldehyde dehydrogenase (TMABADH) (EC 1.2.1.47) (Aldehyde dehydrogenase E3 isozyme) (Aldehyde dehydrogenase family 9 member A1) (EC 1.2.1.3) (Gamma-aminobutyraldehyde dehydrogenase) (EC 1.2.1.19) (R-aminobutyraldehyde dehydrogenase) [Cleaved into: 4-trimethylaminobutyraldehyde dehydrogenase, N-terminally processed]
15.4454	13.3093	15.5482	15.3401	15.6947	15.0195	15.7117	14.9841	12.6322	15.1365	14.68	14.593	tr				533	987	1.01416	0.250922	-1.13558	-1.96669	0.418402	0.751672	-0.528781	-0.944046	14.8672	15.396	14.2604	F2Z2V0	F2Z2V0_HUMAN	CPNE1	CPNE1	Copine-1 (Fragment)
15.1257	14.8154	15.3278	15.1502	15.0401	14.6887	15.0382	14.6182	13.7455	15.202	15.2036	15.1249	tr				756	988	0.221193	0.762585	-0.214578	-0.551972	0.263326	0.844892	-0.116097	-0.640776	14.9175	15.0336	14.819	G3V1D3	G3V1D3_HUMAN	DPP3	DPP3 hCG_2016942	Dipeptidyl peptidase 3 (EC 3.4.14.4) (Dipeptidyl aminopeptidase III) (Dipeptidyl peptidase III)
14.4385	13.7425	15.0589	13.3177	14.7466	13.8925	15.0487	15.07	13.5203	14.6642	14.3403	14.7051	sp				613	989	0.250658	0.736793	-0.316345	-0.614433	0.366996	0.777569	-0.418766	-0.84688	14.205	14.6238	14.3075	Q969P0	IGSF8_HUMAN	IGSF8	IGSF8 CD81P3 EWI2 KCT4	Immunoglobulin superfamily member 8 (IgSF8) (CD81 partner 3) (Glu-Trp-Ile EWI motif-containing protein 2) (EWI-2) (Keratinocytes-associated transmembrane protein 4) (KCT-4) (LIR-D1) (Prostaglandin regulatory-like protein) (PGRL) (CD antigen CD316)
14.8824	14.8871	14.0005	14.5085	14.0221	13.8454	15.207	14.8835	13.7694	12.3922	14.4407	13.3727	sp				1041	990	1.21955	0.180636	-1.15612	-2.3094	0.260282	0.846203	-0.240664	-0.634472	14.4092	14.6499	13.4938	Q96P70	IPO9_HUMAN	IPO9	IPO9 IMP9 KIAA1192 RANBP9 HSPC273	Importin-9 (Imp9) (Ran-binding protein 9) (RanBP9)
12.7222	12.8426	12.8758	11.8032	11.3466	12.0478	11.7728	13.9744	14.1619	12.7866	13.6268	11.2683	sp				206	991	0.167064	0.820282	0.35436	0.43224	0.236713	0.852399	-0.366742	-0.585086	12.2398	12.6065	12.9609	P11233	RALA_HUMAN	RALA	RALA RAL	Ras-related protein Ral-A
14.1775	12.3806	11.7258	10.1772	14.3503	11.8611	12.4615	11.3691	10.3808	11.9987	12.2766	12.4374	sp				521	992	0.200208	0.787392	0.339972	0.506378	1.17209	0.427899	1.75898	2.2298	13.1924	11.4334	11.7734	Q08209	PP2BA_HUMAN	PPP3CA	PPP3CA CALNA CNA	Serine/threonine-protein phosphatase 2B catalytic subunit alpha isoform (EC 3.1.3.16) (CAM-PRP catalytic subunit) (Calmodulin-dependent calcineurin A subunit alpha isoform)
12.0053	14.0531	13.7127	13.7121	13.8566	13.9919	12.2749	13.8367	13.7157	13.5554	13.6971	13.8923	tr				151	993	0.382969	0.618313	0.331014	0.877376	0.0528215	0.97191	0.0926075	0.150265	13.4767	13.3841	13.7151	X6RCK5	X6RCK5_HUMAN	DCTN3	DCTN3	Dynactin subunit 3 (Fragment)
13.2591	11.848	10.9973	14.3643	13.8713	13.2237	14.5192	13.3792	14.7736	14.7843	14.7695	14.4686	sp				290	994	0.85089	0.31703	1.38396	1.69523	0.10622	0.937652	-0.264486	-0.288004	13.0505	13.315	14.699	P35219	CAH8_HUMAN	CA8	CA8 CALS	Carbonic anhydrase-related protein (CARP) (Carbonic anhydrase VIII) (CA-VIII)
10.8167	10.2167	11.8866	11.2511	12.6723	12.2619	12.7112	12.5308	13.1457	12.569	10.2369	11.1859	sp				175	995	0.161906	0.824813	-0.310558	-0.420447	0.394629	0.766402	-0.603005	-0.89946	11.4919	12.0949	11.7844	P62330	ARF6_HUMAN	ARF6	ARF6	ADP-ribosylation factor 6
14.8761	13.489	15.2018	14.5161	14.751	14.0092	14.731	14.8758	13.9477	13.7613	13.7649	14.189	sp			WM3734_MCU1_WM3734_PLKO	822	996	2.69873	0.0203468	-0.915447	-5.20705	0.759678	0.572281	-0.549842	-1.54243	14.2813	14.8312	13.9157	O43747	AP1G1_HUMAN	AP1G1	AP1G1 ADTG CLAPG1	AP-1 complex subunit gamma-1 (Adaptor protein complex AP-1 subunit gamma-1) (Adaptor-related protein complex 1 subunit gamma-1) (Clathrin assembly protein complex 1 gamma-1 large chain) (Gamma1-adaptin) (Golgi adaptor HA1/AP1 adaptin subunit gamma-1)
12.4758	12.9028	12.3124	13.2537	12.9859	13.2519	12.1789	12.3541	12.3152	11.4993	12.7498	10.7887	sp				482	997	0.659864	0.417526	-0.686531	-1.37303	0.612062	0.643156	0.379304	1.2907	12.9041	12.5248	11.8383	Q9UN86	G3BP2_HUMAN	G3BP2	G3BP2 KIAA0660	Ras GTPase-activating protein-binding protein 2 (G3BP-2) (GAP SH3 domain-binding protein 2)
12.4153	14.9033	13.8383	14.1783	13.648	11.4064	14.0296	11.9287	14.33	14.0128	11.5686	14.2223	tr				219	998	0.0159335	0.984265	0.0396791	0.0470812	0.167887	0.895643	-0.400489	-0.434115	13.0932	13.4937	13.5334	H3BV55	H3BV55_HUMAN	PMM2	PMM2	Phosphomannomutase (EC 5.4.2.8)
10.8919	14.4702	9.73518	12.0534	12.175	11.8362	12.2472	12.278	12.0149	9.85817	12.7715	10.3474	sp				126	999	0.135228	0.851255	-0.330455	-0.358226	0.333627	0.793961	0.764901	0.782187	12.3433	11.5784	11.248	P62318	SMD3_HUMAN	SNRPD3	SNRPD3	Small nuclear ribonucleoprotein Sm D3 (Sm-D3) (snRNP core protein D3)
15.5655	16.2597	16.1499	16.7427	15.7422	16.1945	15.9886	16.6562	16.2559	15.8402	15.9644	15.9459	sp				227	1000	0.948736	0.277321	-0.38271	-1.85804	0.891843	0.521097	-0.443868	-1.76346	15.9405	16.3843	16.0016	P00403	COX2_HUMAN	MT-CO2	MT-CO2 COII COX2 COXII MTCO2	Cytochrome c oxidase subunit 2 (Cytochrome c oxidase polypeptide II)
15.3352	14.3087	14.9981	14.2138	15.6811	15.4385	14.9769	14.4693	14.0205	14.1159	14.0664	14.0282	sp				704	1001	1.6828	0.0901486	-0.606797	-3.1134	0.713316	0.59415	0.52633	1.46411	15.1909	14.6645	14.0577	Q12931	TRAP1_HUMAN	TRAP1	TRAP1 HSP75	Heat shock protein 75 kDa, mitochondrial (HSP 75) (TNFR-associated protein 1) (Tumor necrosis factor type 1 receptor-associated protein) (TRAP-1)
13.6349	10.924	13.6549	10.2709	13.4997	11.5351	13.1815	11.2054	11.5535	12.9764	13.0695	12.7806	sp				308	1002	0.238836	0.749021	0.516825	0.589578	0.112377	0.936338	0.320258	0.303153	12.3984	12.0782	12.595	Q9NZ01	TECR_HUMAN	TECR	TECR GPSN2 SC2	Very-long-chain enoyl-CoA reductase (EC 1.3.1.93) (Synaptic glycoprotein SC2) (Trans-2,3-enoyl-CoA reductase) (TER)
15.6227	15.394	15.4013	15.3082	15.6853	14.6081	15.3542	15.1337	15.2988	14.6733	12.6394	15.5458	sp				259	1003	0.53073	0.500273	-0.760006	-1.14812	0.0383579	0.981971	0.0281861	0.110698	15.3275	15.2993	14.5393	Q16563	SYPL1_HUMAN	SYPL1	SYPL1 SYPL	Synaptophysin-like protein 1 (Pantophysin)
12.9491	13.335	13.4001	13.3482	12.5205	13.1733	11.5572	13.5556	14.2677	14.1457	14.1048	14.1011	tr				594	1004	1.34103	0.151527	1.18958	2.51489	0.0197303	0.989985	0.0292296	0.0580604	12.9945	12.9653	14.1548	E9PFR3	E9PFR3_HUMAN	PPP2R5D	PPP2R5D	Serine/threonine-protein phosphatase 2A 56 kDa regulatory subunit
14.5261	13.6658	14.5376	14.5219	14.4462	14.1439	14.4879	14.5066	14.4087	14.6378	14.1184	14.4123	tr				523	1005	0.512035	0.510537	-0.119243	-1.11481	0.811836	0.558378	-0.318009	-1.62998	14.1955	14.5135	14.3943	F5H6I7	F5H6I7_HUMAN	ATL3	ATL3	Atlastin-3
14.7192	15.7192	14.8732	15.44	15.2661	16.0611	15.1225	13.2829	15.0799	15.132	15.3282	15.4013	sp				123	1006	0.528151	0.502248	0.555687	1.14354	0.651056	0.615603	0.761743	1.35793	15.4414	14.6796	15.2353	Q9BRA2	TXD17_HUMAN	TXNDC17	TXNDC17 TXNL5	Thioredoxin domain-containing protein 17 (14 kDa thioredoxin-related protein) (TRP14) (Protein 42-9-9) (Thioredoxin-like protein 5)
16.0021	14.8954	15.7693	15.5153	15.98	14.5647	15.718	15.7121	14.6552	14.7417	15.0657	14.6212	sp			WM3734_MCU1_WM3734_PLKO	649	1007	3.64072	0.00546965	-0.907718	-7.83289	0.368408	0.777531	-0.318133	-0.849589	15.3606	15.6787	14.771	P46063	RECQ1_HUMAN	RECQL	RECQL RECQ1 RECQL1	ATP-dependent DNA helicase Q1 (EC 3.6.4.12) (DNA helicase, RecQ-like type 1) (RecQ1) (DNA-dependent ATPase Q1) (RecQ protein-like 1)
11.0226	12.3733	12.2798	12.5458	11.7957	10.1096	10.8215	11.9806	12.8138	11.7716	12.6127	12.5585	sp				379	1008	0.559997	0.476244	0.532223	1.19984	0.414831	0.750909	-0.581633	-0.937385	11.3253	11.9069	12.4392	Q9UH62	ARMX3_HUMAN	ARMCX3	ARMCX3 ALEX3 BM-017 UNQ2517/PRO6007	Armadillo repeat-containing X-linked protein 3 (ARM protein lost in epithelial cancers on chromosome X 3) (Protein ALEX3)
13.09	14.4734	13.1052	14.3059	13.0607	13.8695	13.5162	13.9584	14.1548	11.3266	10.588	14.0954	sp				130	1009	0.574641	0.467112	-1.18024	-1.22554	0.0826886	0.947111	-0.0980477	-0.228791	13.6234	13.7214	12.5412	Q15121	PEA15_HUMAN	PEA15	PEA15	Astrocytic phosphoprotein PEA-15 (15 kDa phosphoprotein enriched in astrocytes) (Phosphoprotein enriched in diabetes) (PED)
14.1566	14.9792	13.2472	13.6006	12.2794	13.4477	13.2396	13.7007	14.4213	13.3008	14.0507	14.0954	tr				186	1010	1.01023	0.252045	0.52005	1.96018	0.179296	0.886881	0.268719	0.459924	13.7157	13.447	13.9671	A0A087WUM0	A0A087WUM0_HUMAN	SYNJ2BP-COX16	SYNJ2BP-COX16	SYNJ2BP-COX16 readthrough (Fragment)
13.2324	12.0233	13.2327	14.0747	13.2211	12.2736	12.5283	11.8099	12.8927	12.3117	12.8657	11.9999	tr			1205LU_MCU1_1205LU_PLKO	468	1011	0.312888	0.672746	-0.393918	-0.741245	0.147507	0.909716	-0.223811	-0.387126	12.6876	12.9114	12.5175	D6REA1	D6REA1_HUMAN	SIL1	SIL1	Nucleotide exchange factor SIL1
12.9013	11.4848	11.7615	11.3394	13.1157	12.2976	12.139	12.4007	11.5611	10.1088	12.0052	10.3679	sp				138	1012	0.885463	0.302383	-0.899418	-1.75284	0.587747	0.657756	0.539701	1.24844	12.4499	11.9102	11.0107	P29373	RABP2_HUMAN	CRABP2	CRABP2	Cellular retinoic acid-binding protein 2 (Cellular retinoic acid-binding protein II) (CRABP-II)
9.61888	9.67804	9.29283	9.99464	10.976	9.26878	10.2594	9.86711	10.0207	9.38757	8.78957	7.59089	sp				463	1013	0.811838	0.334883	-0.906311	-1.62998	0.0256011	0.986321	0.0319304	0.0748658	9.88542	9.85349	8.94718	Q05639	EF1A2_HUMAN	EEF1A2	EEF1A2 EEF1AL STN	Elongation factor 1-alpha 2 (EF-1-alpha-2) (Eukaryotic elongation factor 1 A-2) (eEF1A-2) (Statin-S1)
14.1769	14.3788	14.2311	14.1589	14.2486	13.4211	13.9798	14.7691	12.6518	13.7248	13.1039	13.315	tr	+		WM3734_MCU1_WM3734_PLKO	338	1014	2.08268	0.0499513	-1.08583	-3.86995	0.3589	0.783844	-0.228328	-0.83131	14.0564	14.2847	13.1989	E9PKG6	E9PKG6_HUMAN	NUCB2	NUCB2	Nucleobindin-2
13.4085	13.3448	12.516	11.7043	13.9161	14.4408	12.497	13.9106	13.7179	12.9081	11.5461	12.2448	tr				152	1015	0.0277008	0.970205	-0.0527234	-0.0808272	1.11509	0.437152	1.12059	2.1346	13.7775	12.657	12.6042	A0A087WZT3	A0A087WZT3_HUMAN	BOLA2	BOLA2	BolA-like protein 2
12.9405	13.4814	14.2347	13.7949	15.2863	13.5799	14.0339	13.5105	13.8179	12.8943	13.1032	14.0701	sp				432	1016	0.625172	0.433728	-0.422119	-1.31338	0.0470246	0.971159	-0.0714886	-0.134536	13.822	13.8935	13.4714	Q8TB61	S35B2_HUMAN	SLC35B2	SLC35B2 PAPST1 PSEC0149	Adenosine 3'-phospho 5'-phosphosulfate transporter 1 (PAPS transporter 1) (Putative MAPK-activating protein PM15) (Putative NF-kappa-B-activating protein 48) (Solute carrier family 35 member B2)
13.0951	12.7494	13.8879	10.3188	11.9631	13.014	13.486	13.4196	10.4561	12.8323	12.4578	12.927	sp				808	1017	0.245737	0.74175	-0.609736	-0.604118	0.0288	0.984542	-0.0726619	-0.0839375	12.7054	12.778	12.1683	P25205	MCM3_HUMAN	MCM3	MCM3	DNA replication licensing factor MCM3 (EC 3.6.4.12) (DNA polymerase alpha holoenzyme-associated protein P1) (P1-MCM3) (RLF subunit beta) (p102)
12.6886	11.9911	13.637	13.6787	12.6578	13.2883	13.244	13.4513	12.531	11.5176	12.5355	12.4589	tr	+		WM3734_MCU1_WM3734_PLKO	493	1018	2.45232	0.028811	-1.24201	-4.64304	1.61388	0.320233	-0.846319	-2.98973	12.6564	13.5027	12.2607	E7ETB3	E7ETB3_HUMAN	DNPEP	DNPEP hCG_15581	Aspartyl aminopeptidase, isoform CRA_c
11.0579	11.173	12.8594	12.7587	13.0495	12.5531	13.0146	12.9009	12.0874	12.2131	12.5853	11.5269	sp				548	1019	1.87031	0.0675201	-0.780259	-3.45922	0.942895	0.492776	-0.925027	-1.84834	11.9584	12.8834	12.1032	O15371	EIF3D_HUMAN	EIF3D	EIF3D EIF3S7	Eukaryotic translation initiation factor 3 subunit D (eIF3d) (Eukaryotic translation initiation factor 3 subunit 7) (eIF-3-zeta) (eIF3 p66)
11.3817	11.1142	10.4431	9.6271	11.6867	9.77951	11.9274	9.91177	11.0471	8.35597	11.0363	9.13394	sp				1037	1020	0.28488	0.699893	-0.584028	-0.684954	0.329785	0.7986	0.513162	0.774647	10.9905	10.4773	9.89332	O15397	IPO8_HUMAN	IPO8	IPO8 RANBP8	Importin-8 (Imp8) (Ran-binding protein 8) (RanBP8)
12.4058	12.2177	10.5449	11.2991	8.434	12.044	11.9345	11.2052	11.7903	10.6866	10.1232	10.4567	tr				474	1021	0.475102	0.54156	-0.481748	-1.04828	0.00998877	0.995436	0.0294609	0.0297093	11.2754	11.2459	10.7642	H0YML5	H0YML5_HUMAN	PCK2	PCK2	Phosphoenolpyruvate carboxykinase [GTP], mitochondrial
14.4011	13.9072	13.6673	13.548	14.0225	13.8958	13.5757	13.5609	13.979	13.8778	13.7463	13.7302	tr				418	1022	2.04398	0.0530954	0.245324	3.79345	2.07821	0.218179	0.468664	3.86106	14.0566	13.588	13.8333	A0A0A0MRI2	A0A0A0MRI2_HUMAN	SNX6	SNX6 hCG_2013610	Sorting nexin
12.9469	12.6678	13.0994	12.8449	12.8511	12.7719	12.7412	12.6205	13.4602	13.5426	13.5693	13.7222	tr			WM3734_MCU1_WM3734_PLKO	802	1023	3.18574	0.0098851	0.747038	6.46068	0.0508466	0.970692	-0.0170763	-0.144926	12.8094	12.8265	13.5735	A0A0U1RRM6	A0A0U1RRM6_HUMAN	ENAH	ENAH	Protein enabled homolog
10.8964	10.8201	11.5009	10.1374	12.6397	10.6188	11.2973	11.4475	10.4743	10.3697	9.97943	11.1747	sp				687	1024	0.713145	0.38534	-0.596249	-1.46382	0.09499	0.939682	0.147973	0.260015	11.2438	11.0958	10.4995	P21980	TGM2_HUMAN	TGM2	TGM2	Protein-glutamine gamma-glutamyltransferase 2 (EC 2.3.2.13) (Tissue transglutaminase) (Transglutaminase C) (TG(C)) (TGC) (TGase C) (Transglutaminase H) (TGase H) (Transglutaminase-2) (TGase-2)
12.316	13	13.5145	14.1826	14.2894	14.0135	14.1774	14.0381	13.6782	13.5338	11.7051	12.5937	sp				1047	1025	1.19447	0.18806	-1.10046	-2.26729	0.552485	0.677822	-0.573428	-1.18661	13.4047	13.9782	12.8777	Q9Y5B9	SP16H_HUMAN	SUPT16H	SUPT16H FACT140 FACTP140	FACT complex subunit SPT16 (Chromatin-specific transcription elongation factor 140 kDa subunit) (FACT 140 kDa subunit) (FACTp140) (Facilitates chromatin transcription complex subunit SPT16) (hSPT16)
10.7526	12.2877	10.2172	12.2165	10.5847	12.2848	11.6302	12.8071	9.73246	11.4071	11.5142	11.9386	tr				232	1026	0.328728	0.662682	-0.569673	-0.772569	0.123827	0.930586	-0.240292	-0.330967	11.4775	11.7178	11.1481	C9JRZ6	C9JRZ6_HUMAN	CHCHD3	CHCHD3	MICOS complex subunit
14.3909	13.0372	14.0955	14.1301	13.8581	11.8299	13.9022	14.1066	12.2355	11.8157	13.3467	13.389	sp				5183	1027	1.83948	0.0710196	-1.36187	-3.40136	0.670978	0.601677	-0.779547	-1.39205	13.279	14.0586	12.6967	Q5T4S7	UBR4_HUMAN	UBR4	UBR4 KIAA0462 KIAA1307 RBAF600 ZUBR1	E3 ubiquitin-protein ligase UBR4 (EC 2.3.2.27) (600 kDa retinoblastoma protein-associated factor) (N-recognin-4) (RING-type E3 ubiquitin transferase UBR4) (Retinoblastoma-associated factor of 600 kDa) (RBAF600) (p600) (Zinc finger UBR1-type protein 1)
13.7709	12.3422	13.0061	14.0076	13.7743	12.3734	11.7605	12.7866	13.63	12.0721	13.8019	12.2559	tr				324	1028	0.0264346	0.970674	0.0498023	0.0772354	0.104669	0.93704	0.175003	0.284168	13.0652	12.8902	12.94	B4DHE8	B4DHE8_HUMAN	MSI2	MSI2	cDNA FLJ56904, highly similar to RNA-binding protein Musashi homolog 2
13.6155	13.7786	13.3735	12.6079	11.5108	13.12	11.7748	12.6769	12.0727	12.8488	12.8926	13.4888	sp				197	1029	0.195946	0.791086	0.217436	0.496996	0.267637	0.840381	0.397933	0.649675	13.0062	12.6083	12.8257	P36639	8ODP_HUMAN	NUDT1	NUDT1 MTH1	7,8-dihydro-8-oxoguanine triphosphatase (EC 3.6.1.55) (2-hydroxy-dATP diphosphatase) (EC 3.6.1.56) (8-oxo-dGTPase) (Nucleoside diphosphate-linked moiety X motif 1) (Nudix motif 1)
14.0506	13.588	14.2172	14.5729	13.9878	13.3396	13.5765	14.195	13.4116	13.0609	13.4372	13.291	sp				206	1030	2.0217	0.054754	-0.840187	-3.74975	0.731071	0.581926	-0.398889	-1.49417	13.7415	14.1404	13.3002	Q9NP72	RAB18_HUMAN	RAB18	RAB18	Ras-related protein Rab-18
13.545	15.3637	14.7994	14.9746	14.1458	15.6274	14.91	15.1349	15.0458	15.2952	15.4442	15.117	sp			1205LU_MCU1_1205LU_PLKO	409	1031	1.25985	0.169409	0.27082	2.37726	0.229036	0.857943	-0.284259	-0.568769	14.6705	14.9547	15.2255	P54727	RD23B_HUMAN	RAD23B	RAD23B	UV excision repair protein RAD23 homolog B (HR23B) (hHR23B) (XP-C repair-complementing complex 58 kDa protein) (p58)
13.6767	15.8321	14.4832	14.1733	14.06	16.0449	14.7077	14.5891	15.8445	15.5369	16.0075	15.8621	sp	+		WM3734_MCU1_WM3734_PLKO	195	1032	3.90818	0.00381415	1.32441	8.74763	0.279947	0.827513	0.415089	0.674912	14.9034	14.4883	15.8128	O00264	PGRC1_HUMAN	PGRMC1	PGRMC1 HPR6.6 PGRMC	Membrane-associated progesterone receptor component 1 (mPR) (Dap1) (IZA)
15.2662	14.5747	14.0664	14.8244	13.3682	15.0727	13.1511	12.3603	13.8297	13.2299	15.0533	14.4529	sp				314	1033	0.349452	0.647975	0.540912	0.813041	0.68452	0.603246	0.969891	1.41516	14.5705	13.6006	14.1415	Q96DB5	RMD1_HUMAN	RMDN1	RMDN1 FAM82B CGI-90	Regulator of microtubule dynamics protein 1 (RMD-1) (hRMD-1) (Protein FAM82B)
14.9658	15.3166	14.8472	14.7896	15.373	14.1864	15.6145	15.6589	15.5103	15.2942	15.6051	15.6288	tr				191	1034	0.522933	0.504293	0.282045	1.13425	0.311643	0.814656	-0.267088	-0.738767	14.9605	15.2276	15.5096	K7EK42	K7EK42_HUMAN	TBCB	TBCB	Tubulin-folding cofactor B
13.9026	14.3761	13.5074	13.6843	11.9925	14.0868	13.7662	11.0489	13.6614	13.7325	14.0591	13.9517	tr				172	1035	0.610252	0.443629	0.849455	1.28756	0.288823	0.830041	0.58778	0.692951	13.5895	13.0017	13.8512	A0A087X0R6	A0A087X0R6_HUMAN	SNX12	SNX12	Sorting nexin-12
14.1163	14.891	14.082	12.7333	14.6417	14.6745	13.8905	14.1477	14.508	14.0459	12.6012	13.9335	sp				551	1036	0.0386736	0.960625	0.0587749	0.111573	1.2413	0.41104	0.867481	2.346	14.5809	13.7134	13.7722	Q16630-2	CPSF6_HUMAN	CPSF6	CPSF6 CFIM68	Cleavage and polyadenylation specificity factor subunit 6 (Cleavage and polyadenylation specificity factor 68 kDa subunit) (CPSF 68 kDa subunit) (Cleavage factor Im complex 68 kDa subunit) (CFIm68) (Pre-mRNA cleavage factor Im 68 kDa subunit) (Protein HPBRII-4/7)
13.1598	13.7423	12.627	12.7223	13.1163	13.3814	11.8818	13.6878	12.5063	12.6376	12.3353	10.6414	sp				183	1037	0.545027	0.488962	-0.699566	-1.17345	0.771036	0.569653	0.620228	1.56154	13.35	12.7297	12.0302	Q13185	CBX3_HUMAN	CBX3	CBX3	Chromobox protein homolog 3 (HECH) (Heterochromatin protein 1 homolog gamma) (HP1 gamma) (Modifier 2 protein)
13.8508	13.0241	13.3708	11.7673	12.5555	13.1446	13.2625	12.5708	11.9794	13.8355	13.7247	13.6296	tr				365	1038	0.424708	0.582134	0.549414	0.955781	0.382865	0.773587	0.400854	0.877177	13.1437	12.7429	13.2923	F5H442	F5H442_HUMAN	TSG101	TSG101	Tumor susceptibility gene 101 protein
13.5825	11.3344	13.8374	13.8719	13.4705	11.1039	13.9931	13.7927	10.7374	12.9596	13.2444	11.4215	tr				191	1039	1.59093	0.103449	-1.78306	-2.94892	1.1793	0.42888	-1.50095	-2.24188	12.3728	13.8738	12.0907	J3KNJ2	J3KNJ2_HUMAN	EIF3M	EIF3M	Eukaryotic translation initiation factor 3 subunit M (Fragment)
13.8467	13.1727	12.2947	13.0431	13.3041	14.1954	13.2169	13.4444	14.1429	13.5875	14.1182	14.4067	sp				86	1040	1.90166	0.0649245	1.06409	3.5185	0.930377	0.493377	0.629971	1.82754	13.6297	12.9998	14.0638	P49458	SRP09_HUMAN	SRP9	SRP9	Signal recognition particle 9 kDa protein (SRP9)
15.8165	16.4713	15.7375	16.0675	14.981	16.7271	15.7822	15.651	16.1533	16.2621	16.2516	16.1917	sp			WM3734_MCU1_WM3734_PLKO	229	1041	2.30286	0.0361297	0.405126	4.32068	0.185359	0.882948	0.189417	0.473503	15.999	15.8096	16.2147	P68402	PA1B2_HUMAN	PAFAH1B2	PAFAH1B2 PAFAHB	Platelet-activating factor acetylhydrolase IB subunit beta (EC 3.1.1.47) (PAF acetylhydrolase 30 kDa subunit) (PAF-AH 30 kDa subunit) (PAF-AH subunit beta) (PAFAH subunit beta)
12.6021	10.9292	13.8758	14.2373	12.6124	14.4561	13.6026	14.0902	13.8186	14.1894	12.7776	13.9866	sp				75	1042	0.318608	0.669945	-0.25842	-0.752596	0.898496	0.515642	-1.30152	-1.77453	12.65	13.9515	13.6931	P09669	COX6C_HUMAN	COX6C	COX6C	Cytochrome c oxidase subunit 6C (Cytochrome c oxidase polypeptide VIc)
13.2025	11.0062	12.0423	13.3171	14.0107	12.6635	12.8938	12.8986	12.3488	12.3368	12.239	12.268	tr				1312	1043	0.926643	0.288031	-0.489812	-1.82133	0.0336479	0.980906	-0.0672395	-0.0975743	12.7207	12.788	12.2982	A0A087X2D8	A0A087X2D8_HUMAN	SPAG9	SPAG9	C-Jun-amino-terminal kinase-interacting protein 4
12.3725	11.2789	12.5019	12.6012	12.0224	12.8335	12.1431	12.2084	11.1517	11.1543	11.6394	12.9942	sp				379	1044	0.675632	0.407215	-0.628758	-1.4	0.284514	0.831206	-0.236841	-0.68421	12.1268	12.3637	11.7349	P27361	MK03_HUMAN	MAPK3	MAPK3 ERK1 PRKM3	Mitogen-activated protein kinase 3 (MAP kinase 3) (MAPK 3) (EC 2.7.11.24) (ERT2) (Extracellular signal-regulated kinase 1) (ERK-1) (Insulin-stimulated MAP2 kinase) (MAP kinase isoform p44) (p44-MAPK) (Microtubule-associated protein 2 kinase) (p44-ERK1)
11.1678	11.933	12.64	13.7237	12.3824	12.4549	11.018	13.0118	11.189	12.3898	12.1183	12.0354	tr				864	1045	0.480498	0.538463	-0.665233	-1.05807	0.422821	0.750155	-0.613819	-0.952272	11.9845	12.5984	11.9331	A0A0D9SFE4	A0A0D9SFE4_HUMAN	DNM1	DNM1	Dynamin-1
14.7318	14.2652	14.5095	14.1681	14.9088	15.9977	10.9264	14.2195	14.5369	11.342	11.9248	12.3655	sp				290	1046	0.359816	0.63595	-0.913563	-0.833077	0.822423	0.553188	1.52001	1.64769	14.9759	13.4559	12.5423	P30084	ECHM_HUMAN	ECHS1	ECHS1	Enoyl-CoA hydratase, mitochondrial (EC 4.2.1.17) (Enoyl-CoA hydratase 1) (Short-chain enoyl-CoA hydratase) (SCEH)
13.8157	11.6541	13.2271	11.6323	13.7292	11.0305	12.5761	11.6322	12.217	12.8807	12.7957	11.6839	sp				717	1047	0.0973191	0.89167	0.127429	0.265859	0.134865	0.919292	0.290453	0.357366	12.5574	12.2669	12.3943	Q9UH99	SUN2_HUMAN	SUN2	SUN2 FRIGG KIAA0668 RAB5IP UNC84B	SUN domain-containing protein 2 (Protein unc-84 homolog B) (Rab5-interacting protein) (Rab5IP) (Sad1/unc-84 protein-like 2)
13.5538	14.1678	13.3252	13.3681	13.6361	13.3978	14.6342	14.0588	13.7669	13.1912	13.8346	13.4691	sp				671	1048	0.350331	0.64777	-0.281114	-0.814746	0.173071	0.89194	-0.157715	-0.445886	13.6889	13.8466	13.5655	O76094	SRP72_HUMAN	SRP72	SRP72	Signal recognition particle subunit SRP72 (SRP72) (Signal recognition particle 72 kDa protein)
15.8748	16.4119	15.686	15.3532	15.563	16.2185	15.2311	15.907	15.7812	15.6533	16.2441	16.0472	sp				331	1049	0.974967	0.266877	0.387107	1.90161	1.00089	0.473333	0.47271	1.94465	16.017	15.5443	15.9314	Q15293	RCN1_HUMAN	RCN1	RCN1 RCN	Reticulocalbin-1
13.4206	15.3287	14.5259	14.939	14.8366	13.3052	14.835	13.2726	15.4569	15.3558	14.5963	15.1089	sp				451	1050	0.863317	0.313485	0.73632	1.71595	0.0981502	0.938038	-0.17037	-0.26794	14.2228	14.3932	15.1295	P23258	TBG1_HUMAN	TUBG1	TUBG1 TUBG	Tubulin gamma-1 chain (Gamma-1-tubulin) (Gamma-tubulin complex component 1) (GCP-1)
15.342	14.9555	14.4209	15.1678	15.4513	11.9178	14.6288	14.443	14.2011	14.4942	14.3771	14.395	sp				380	1051	0.804997	0.338038	-0.29828	-1.61853	0.106936	0.938092	-0.248489	-0.289773	14.4166	14.6651	14.3669	P39748	FEN1_HUMAN	FEN1	FEN1 RAD2	Flap endonuclease 1 (FEN-1) (EC 3.1.-.-) (DNase IV) (Flap structure-specific endonuclease 1) (Maturation factor 1) (MF1) (hFEN-1)
10.827	11.9069	10.5817	12.4627	12.7858	10.3556	10.8039	12.49	12.3131	12.5274	12.4063	12.2934	tr				239	1052	0.758499	0.362424	0.800487	1.54045	0.0541966	0.972609	-0.115767	-0.153972	11.4688	11.5846	12.385	H3BPK3	H3BPK3_HUMAN	HAGH	HAGH	Hydroxyacylglutathione hydrolase, mitochondrial (Fragment)
14.5975	11.5825	14.8572	14.91	12.815	13.7287	14.552	14.891	13.3611	14.337	13.0081	14.5728	sp				2491	1053	1.35897	0.147412	-0.982801	-2.54551	1.32767	0.374876	-1.62164	-2.49215	13.1809	14.8025	13.8197	P11717	MPRI_HUMAN	IGF2R	IGF2R MPRI	Cation-independent mannose-6-phosphate receptor (CI Man-6-P receptor) (CI-MPR) (M6PR) (300 kDa mannose 6-phosphate receptor) (MPR 300) (Insulin-like growth factor 2 receptor) (Insulin-like growth factor II receptor) (IGF-II receptor) (M6P/IGF2 receptor) (M6P/IGF2R) (CD antigen CD222)
13.5475	12.9698	12.5694	10.8916	12.6111	12.8054	13.8107	13.1374	12.4935	12.8399	11.61	12.8809	sp				1194	1054	0.0760797	0.915312	-0.146192	-0.211758	0.234846	0.853853	0.381181	0.581128	12.9835	12.6023	12.4561	Q7L2E3	DHX30_HUMAN	DHX30	DHX30 DDX30 KIAA0890	ATP-dependent RNA helicase DHX30 (EC 3.6.4.13) (DEAH box protein 30)
13.6551	13.2597	13.793	13.5701	13.4723	14.0866	13.6658	14.0149	14.012	13.2915	13.8169	13.5504	sp				562	1055	0.200166	0.78689	-0.0932543	-0.506286	0.297945	0.822958	-0.142508	-0.711361	13.6184	13.7609	13.6677	P00750	TPA_HUMAN	PLAT	PLAT	Tissue-type plasminogen activator (t-PA) (t-plasminogen activator) (tPA) (EC 3.4.21.68) (Alteplase) (Reteplase) [Cleaved into: Tissue-type plasminogen activator chain A;Tissue-type plasminogen activator chain B]
10.6782	11.0351	11.1611	12.3373	10.8205	11.6685	11.1887	11.7818	11.951	11.8031	10.3238	10.0801	sp				523	1056	0.464362	0.548846	-0.57767	-1.02875	0.79205	0.569826	-0.566626	-1.59683	11.0506	11.6172	11.0395	Q8WXF1	PSPC1_HUMAN	PSPC1	PSPC1 PSP1	Paraspeckle component 1 (Paraspeckle protein 1)
12.3604	12.1101	12.1804	11.1857	11.8525	12.4961	13.6405	11.7103	12.9744	13.239	12.8283	11.9831	sp				536	1057	0.433628	0.573436	0.576983	0.972315	0.015809	0.989904	0.0255334	0.0467195	12.2048	12.1792	12.7562	O75191	XYLB_HUMAN	XYLB	XYLB	Xylulose kinase (Xylulokinase) (EC 2.7.1.17)
15.1896	14.0412	14.3707	13.9161	14.2495	14.2829	14.391	14.324	14.9091	14.369	13.6659	14.3036	sp				611	1058	0.0796364	0.913715	0.0614655	0.220947	0.28369	0.828101	0.190359	0.682534	14.4408	14.2504	14.3119	P09960	LKHA4_HUMAN	LTA4H	LTA4H LTA4	Leukotriene A-4 hydrolase (LTA-4 hydrolase) (EC 3.3.2.6) (Leukotriene A(4) hydrolase)
16.1348	15.3879	16.8182	16.7649	15.3023	15.6693	16.8444	16.8942	16.5314	16.2843	16.4527	16.47	sp			WM3734_MCU1_WM3734_PLKO	165	1059	3.25973	0.00897799	-0.395803	-6.66947	3.15266	0.0853399	-1.20682	-6.36899	15.6236	16.8304	16.4346	P60981	DEST_HUMAN	DSTN	DSTN ACTDP DSN	Destrin (Actin-depolymerizing factor) (ADF)
12.1546	11.6963	12.469	13.9038	13.0645	12.9168	12.5469	13.5343	12.0861	12.6863	13.3225	13.1943	sp				334	1060	0.262758	0.721567	-0.291188	-0.639601	0.652045	0.615202	-0.655437	-1.35963	12.4581	13.1135	12.8223	Q9H2U2	IPYR2_HUMAN	PPA2	PPA2 HSPC124	Inorganic pyrophosphatase 2, mitochondrial (EC 3.6.1.1) (Pyrophosphatase SID6-306) (Pyrophosphate phospho-hydrolase 2) (PPase 2)
13.0596	13.1562	13.4024	13.0722	12.6828	12.9716	13.0812	12.8209	12.8961	12.9553	12.6161	13.7772	tr				513	1061	0.0414044	0.958754	-0.0329747	-0.119123	0.346198	0.790432	-0.126584	-0.806722	12.9676	13.0941	13.0612	C9J381	C9J381_HUMAN	IMPDH1	IMPDH1 IMPDH	Inosine-5'-monophosphate dehydrogenase (IMP dehydrogenase) (IMPD) (IMPDH) (EC 1.1.1.205)
14.3292	15.7088	14.0079	14.4411	13.7841	15.0271	13.1766	14.662	14.7602	14.7953	15.2376	15.0741	tr				115	1062	1.3774	0.144149	0.894925	2.57702	0.562843	0.673358	0.64044	1.20484	14.7123	14.0719	14.9668	E7EPV7	E7EPV7_HUMAN	SNCA	SNCA	Alpha-synuclein
12.8707	12.6421	13.6286	12.9285	13.9733	12.996	11.8864	12.7118	12.6555	13.2537	13.5744	13.2873	sp				237	1063	0.443929	0.564652	0.403885	0.991321	0.300005	0.822228	0.331696	0.715501	13.1205	12.7888	13.1927	Q5VWZ2	LYPL1_HUMAN	LYPLAL1	LYPLAL1	Lysophospholipase-like protein 1 (EC 3.1.2.-)
14.434	15.2479	14.3149	14.1135	12.8223	15.291	13.7085	11.3132	14.4011	14.4452	14.4168	14.7079	sp				454	1064	0.804859	0.337716	1.13023	1.6183	0.56181	0.672039	1.08629	1.20303	14.4488	13.3625	14.4927	P42167	LAP2B_HUMAN	TMPO	TMPO LAP2	Lamina-associated polypeptide 2, isoforms beta/gamma (Thymopoietin, isoforms beta/gamma) (TP beta/gamma) (Thymopoietin-related peptide isoforms beta/gamma) (TPRP isoforms beta/gamma) [Cleaved into: Thymopoietin (TP) (Splenin);Thymopentin (TP5)]
14.4095	14.5996	12.4675	13.704	14.8447	14.3807	13.6925	13.0804	13.976	14.3752	14.3476	13.7224	tr				586	1065	1.39308	0.141035	0.869203	2.6039	2.25387	0.185565	1.32251	4.21801	14.5586	13.2361	14.1053	A0A1B0GW23	A0A1B0GW23_HUMAN	ABHD14A-ACY1	ABHD14A-ACY1	ABHD14A-ACY1 readthrough (Fragment)
12.3606	15.1066	15.6732	15.8088	15.1801	15.0086	15.4868	16.035	15.0586	15.4037	15.4488	15.144	sp				359	1066	1.75634	0.0808636	-0.4872	-3.24732	0.988297	0.474015	-1.337	-1.92375	14.414	15.751	15.2638	Q7L513	FCRLA_HUMAN	FCRLA	FCRLA FCRL FCRL1 FCRLM1 FCRX FREB UNQ291/PRO329	Fc receptor-like A (Fc receptor homolog expressed in B-cells) (Fc receptor-like and mucin-like protein 1) (Fc receptor-like protein) (Fc receptor-related protein X) (FcRX)
13.0085	11.429	12.198	11.9817	13.1467	11.779	12.1659	11.6306	11.8083	11.5753	11.7939	11.9157	sp				1132	1067	0.726881	0.377324	-0.220767	-1.48708	0.326417	0.797604	0.346723	0.76802	12.3408	11.9941	11.7733	Q9Y2H2	SAC2_HUMAN	INPP5F	INPP5F KIAA0966 SAC2 MSTP007 MSTP047	Phosphatidylinositide phosphatase SAC2 (EC 3.1.3.25) (Inositol polyphosphate 5-phosphatase F) (Sac domain-containing inositol phosphatase 2) (Sac domain-containing phosphoinositide 4-phosphatase 2) (hSAC2)
14.7436	13.9431	13.189	13.1094	14.5517	12.8069	13.3669	12.8682	13.1187	13.5943	14.0912	14.2203	tr				530	1068	1.207	0.184632	0.622759	2.28831	1.0091	0.46972	0.877939	1.95829	14.0113	13.1334	13.7561	A0A1W2PR68	A0A1W2PR68_HUMAN	ME2	ME2	Malic enzyme
14.31	10.8438	11.113	13.1075	14.0314	12.2676	13.5937	13.9046	12.7944	12.7923	12.4812	13.5445	sp				760	1069	0.01348	0.987466	-0.0266352	-0.0399386	0.0220984	0.988219	-0.066503	-0.064864	12.8632	12.9297	12.9031	Q9UGP8	SEC63_HUMAN	SEC63	SEC63 SEC63L	Translocation protein SEC63 homolog
11.5908	12.1243	10.6628	11.3515	10.9364	12.6043	11.4635	11.3286	11.5012	11.2885	11.945	10.7795	sp				392	1070	0.236378	0.750976	0.17697	0.584376	0.7485	0.576039	0.612364	1.5236	11.814	11.2016	11.3786	Q9Y383	LC7L2_HUMAN	LUC7L2	LUC7L2 CGI-59 CGI-74	Putative RNA-binding protein Luc7-like 2
15.2147	13.319	12.0524	11.0865	14.2795	12.0594	14.6294	14.074	13.8633	13.5941	13.8215	13.6879	sp				538	1071	0.412612	0.594781	0.781143	0.933238	0.295166	0.827444	0.757597	0.705766	13.7182	12.9606	13.7417	P10155	RO60_HUMAN	TROVE2	TROVE2 RO60 SSA2	60 kDa SS-A/Ro ribonucleoprotein (60 kDa Ro protein) (60 kDa ribonucleoprotein Ro) (RoRNP) (Ro 60 kDa autoantigen) (Sjoegren syndrome antigen A2) (Sjoegren syndrome type A antigen) (SS-A) (TROVE domain family member 2)
15.8128	14.3789	14.1048	14.513	15.2797	15.0355	14.7005	15.2793	14.5015	12.5275	11.9376	13.7837	tr				365	1072	1.22151	0.180459	-1.46184	-2.3127	0.583296	0.65763	0.477347	1.24067	15.1268	14.6494	13.1876	M0QXM4	M0QXM4_HUMAN	SLC1A5	SLC1A5	Amino acid transporter
13.6769	13.9158	14.1138	13.7775	13.7193	14.2741	13.8995	13.7872	13.9837	14.0987	14.124	14.4448	sp				272	1073	1.1117	0.21279	0.268289	2.12895	0.0042998	0.99838	0.00202107	0.0128708	13.8965	13.8945	14.1628	O75663	TIPRL_HUMAN	TIPRL	TIPRL	TIP41-like protein (Putative MAPK-activating protein PM10) (Type 2A-interacting protein) (TIP)
12.4251	12.4237	12.3571	13.6264	15.0493	11.2827	12.1498	12.9647	12.4621	11.4931	12.138	13.1833	tr				1026	1074	0.416896	0.591084	-0.455365	-0.941238	0.00802958	0.995161	0.0206931	0.0239344	12.7952	12.7745	12.3191	A0A087X0S5	A0A087X0S5_HUMAN	COL6A1	COL6A1	Collagen alpha-1(VI) chain
13.7729	13.0369	13.3788	12.5901	13.6463	13.4865	13.2012	13.033	13.2061	13.0661	13.1315	13.3483	sp				471	1075	0.32454	0.66468	0.137235	0.764321	0.952847	0.489079	0.434868	1.86487	13.4857	13.0508	13.188	Q15233	NONO_HUMAN	NONO	NONO NRB54	Non-POU domain-containing octamer-binding protein (NonO protein) (54 kDa nuclear RNA- and DNA-binding protein) (55 kDa nuclear protein) (DNA-binding p52/p100 complex, 52 kDa subunit) (NMT55) (p54(nrb)) (p54nrb)
13.7864	13.8059	13.6704	14.5849	13.9108	13.8243	13.5262	14.7949	12.8584	12.9972	12.9602	9.97327	sp				1621	1076	1.27939	0.16556	-1.94685	-2.41028	0.434639	0.743052	-0.312264	-0.974185	13.8319	14.1441	12.1973	P48681	NEST_HUMAN	NES	NES Nbla00170	Nestin
9.66717	11.8417	9.90788	9.63556	10.5042	11.634	11.0727	8.8125	11.7052	11.9873	11.7508	11.6668	sp	+		WM3734_MCU1_WM3734_PLKO	452	1077	2.1779	0.043864	1.92036	4.06153	0.750671	0.576454	1.05462	1.52726	10.9118	9.85715	11.7775	Q9H8Y8	GORS2_HUMAN	GORASP2	GORASP2 GOLPH6	Golgi reassembly-stacking protein 2 (GRS2) (Golgi phosphoprotein 6) (GOLPH6) (Golgi reassembly-stacking protein of 55 kDa) (GRASP55) (p59)
13.1531	14.8434	13.9647	14.3714	12.869	14.2986	13.9555	14.235	14.1766	14.4025	14.2364	11.4381	sp				297	1078	0.33864	0.658132	-0.568223	-0.791997	0.298063	0.823526	-0.340608	-0.711598	13.791	14.1316	13.5634	P25325	THTM_HUMAN	MPST	MPST TST2	3-mercaptopyruvate sulfurtransferase (MST) (EC 2.8.1.2)
13.9425	11.9301	13.4866	12.8489	13.5124	12.8036	12.3737	11.2837	11.0153	11.8734	12.442	9.96347	sp				289	1079	0.823271	0.329553	-1.17466	-1.64911	0.37263	0.776654	0.548928	0.85767	13.0471	12.4982	11.3236	P00491	PNPH_HUMAN	PNP	PNP NP	Purine nucleoside phosphorylase (PNP) (EC 2.4.2.1) (Inosine phosphorylase) (Inosine-guanosine phosphorylase)
10.1568	12.4527	11.6191	12.5296	12.7328	10.421	11.7796	11.8871	10.2846	13.0919	12.5131	12.5877	sp				216	1080	0.091878	0.897603	0.165439	0.252173	0.30933	0.815797	-0.513036	-0.734159	11.4408	11.9539	12.1193	Q9H8S9	MOB1A_HUMAN	MOB1A	MOB1A C2orf6 MOB4B MOBK1B MOBKL1B	MOB kinase activator 1A (Mob1 alpha) (Mob1A) (Mob1 homolog 1B) (Mps one binder kinase activator-like 1B)
12.5272	13.7938	14.13	10.8684	14.0367	13.7316	11.3919	14.3762	13.9818	14.1175	14.0054	13.5356	tr				307	1081	0.633049	0.430103	1.21843	1.32696	0.371919	0.775418	0.830678	0.856311	13.5223	12.6916	13.9101	K7ENG2	K7ENG2_HUMAN	U2AF2	U2AF2	U2 snRNP auxiliary factor large subunit
14.9695	14.764	15.7926	15.9201	15.7131	15.0995	15.929	15.5502	15.31	14.7668	12.2987	13.0121	sp				710	1082	1.4604	0.12677	-1.95105	-2.72003	1.60454	0.324682	-0.661436	-2.97309	15.1365	15.798	13.8469	P48147	PPCE_HUMAN	PREP	PREP PEP	Prolyl endopeptidase (PE) (EC 3.4.21.26) (Post-proline cleaving enzyme)
9.65313	12.7979	12.7461	12.8644	11.1989	10.5817	10.4246	12.2561	12.9175	13.0506	13.1807	11.9733	sp				370	1083	0.518793	0.507115	0.707756	1.12688	0.541306	0.679998	-1.0149	-1.16687	11.0579	12.0728	12.7806	Q9UNZ2	NSF1C_HUMAN	NSFL1C	NSFL1C UBXN2C	NSFL1 cofactor p47 (UBX domain-containing protein 2C) (p97 cofactor p47)
15.5503	15.0512	15.3087	14.9826	15.531	14.9841	15.0824	15.0857	14.1886	13.9881	12.9018	14.0195	sp	+		WM3734_MCU1_WM3734_PLKO	472	1084	2.35697	0.0330263	-1.34034	-4.43578	0.44123	0.738011	0.164286	0.98635	15.2791	15.1149	13.7745	P41091	IF2G_HUMAN	EIF2S3	EIF2S3 EIF2G	Eukaryotic translation initiation factor 2 subunit 3 (Eukaryotic translation initiation factor 2 subunit gamma X) (eIF-2-gamma X) (eIF-2gX)
14.1669	13.2946	14.9297	15.1955	14.1257	13.0095	14.9485	15.0354	14.0626	14.2465	13.4383	13.9685	tr	+		WM3734_MCU1_WM3734_PLKO	231	1085	3.00702	0.0130529	-1.09828	-5.97723	2.43558	0.163899	-1.37807	-4.60623	13.6492	15.0273	13.929	G3V576	G3V576_HUMAN	HNRNPC	HNRNPC	Heterogeneous nuclear ribonucleoproteins C1/C2
11.8026	12.8547	11.9899	12.4587	12.3773	12.9123	12.1736	12.1493	13.1173	11.6384	12.8163	12.8108	tr				144	1086	0.548944	0.486045	0.402814	1.18037	0.485246	0.714941	0.293851	1.06666	12.4867	12.1929	12.5957	F8W7Q4	F8W7Q4_HUMAN	FAM162A	FAM162A	Protein FAM162A
11.0676	11.0354	12.8393	12.9383	11.735	11.6774	11.5455	12.2069	11.9823	10.1262	10.9513	10.4528	sp				1052	1087	1.56569	0.106355	-1.50436	-2.90424	1.43877	0.351285	-1.00364	-2.68257	11.3789	12.3825	10.8781	A0AVT1	UBA6_HUMAN	UBA6	UBA6 MOP4 UBE1L2	Ubiquitin-like modifier-activating enzyme 6 (Ubiquitin-activating enzyme 6) (EC 6.2.1.45) (Monocyte protein 4) (MOP-4) (Ubiquitin-activating enzyme E1-like protein 2) (E1-L2)
12.3299	10.2523	12.3425	11.507	12.2239	9.63049	11.6457	11.0826	10.927	11.8935	10.9515	11.367	sp				245	1088	0.470004	0.545357	-0.359698	-1.03902	0.306608	0.819322	-0.535311	-0.728726	11.1092	11.6445	11.2848	Q96DG6	CMBL_HUMAN	CMBL	CMBL	Carboxymethylenebutenolidase homolog (EC 3.1.-.-)
13.3798	12.2584	13.1351	13.8027	10.9818	13.4424	13.3667	11.986	11.6496	10.2644	11.3658	11.7374	sp				523	1089	1.90716	0.0646979	-1.81836	-3.52896	0.342373	0.791699	-0.557041	-0.799279	12.5156	13.0726	11.2543	Q9Y6G9	DC1L1_HUMAN	DYNC1LI1	DYNC1LI1 DNCLI1	Cytoplasmic dynein 1 light intermediate chain 1 (LIC1) (Dynein light chain A) (DLC-A) (Dynein light intermediate chain 1, cytosolic)
11.9855	11.6949	10.8665	10.4909	10.7686	12.1792	9.46023	10.1486	10.1055	12.7857	11.554	12.1067	sp				382	1090	1.13693	0.204087	1.39638	2.17104	1.77078	0.302996	1.41547	3.27386	11.657	10.2416	11.6379	P35813	PPM1A_HUMAN	PPM1A	PPM1A PPPM1A	Protein phosphatase 1A (EC 3.1.3.16) (Protein phosphatase 2C isoform alpha) (PP2C-alpha) (Protein phosphatase IA)
13.4593	13.75	14.0615	13.634	13.5002	13.5573	14.1575	12.6546	13.9032	13.898	14.5062	14.6388	tr				314	1091	0.759353	0.362155	0.609665	1.54189	0.0610428	0.964911	-0.0602083	-0.172289	13.5667	13.6269	14.2366	H3BLU7	H3BLU7_HUMAN	AKR7A2	AKR7A2	Aflatoxin B1 aldehyde reductase member 2 (Fragment)
13.686	12.6706	13.5154	13.2464	13.8358	11.0697	13.5001	13.1414	13.2489	13.1381	13.1776	13.3534	sp				489	1092	0.538448	0.494926	-0.121353	-1.16181	0.359112	0.784289	-0.53534	-0.831719	12.8155	13.3508	13.2295	O75439	MPPB_HUMAN	PMPCB	PMPCB MPPB	Mitochondrial-processing peptidase subunit beta (EC 3.4.24.64) (Beta-MPP) (P-52)
13.5361	11.4844	14.2056	13.9528	12.4679	11.9543	13.2518	13.461	12.8834	12.6883	12.2631	12.8025	sp	+		WM3734_MCU1_WM3734_PLKO	375	1093	2.19051	0.0431119	-1.05847	-4.08728	1.4831	0.338343	-1.35711	-2.75945	12.3607	13.7178	12.6593	Q01085	TIAR_HUMAN	TIAL1	TIAL1	Nucleolysin TIAR (TIA-1-related protein)
11.1132	14.9696	14.0224	14.3859	14.635	15.373	13.9019	10.3979	14.2406	14.7867	14.6969	14.559	sp				367	1094	0.724594	0.378867	1.3938	1.48321	0.255614	0.841599	0.845669	0.624774	14.0227	13.177	14.5708	P06132	DCUP_HUMAN	UROD	UROD	Uroporphyrinogen decarboxylase (UPD) (URO-D) (EC 4.1.1.37)
12.5269	12.3861	12.5988	12.9276	12.6067	13.5912	12.3633	12.0637	13.1956	10.9363	12.4598	12.2803	tr				251	1095	0.213459	0.771673	-0.270389	-0.535282	0.38241	0.773547	0.289354	0.876313	12.7777	12.4884	12.218	G8JLH6	G8JLH6_HUMAN	CD9	CD9	Tetraspanin
13.3397	13.6703	12.9014	12.8658	12.8783	12.9468	14.0404	12.9407	12.2765	12.6598	13.5988	14.1318	sp				527	1096	0.013423	0.987003	-0.0203483	-0.0397721	0.0218126	0.98766	0.0217319	0.0640448	13.2088	13.1871	13.1667	Q15813	TBCE_HUMAN	TBCE	TBCE	Tubulin-specific chaperone E (Tubulin-folding cofactor E)
14.2129	13.2325	13.4995	14.1241	13.9432	12.8735	13.6445	13.7447	13.2217	11.9915	13.6078	12.0923	sp				522	1097	1.27662	0.165392	-1.02488	-2.40559	0.223267	0.862035	-0.187694	-0.556427	13.5655	13.7532	12.7283	Q16222	UAP1_HUMAN	UAP1	UAP1 SPAG2	UDP-N-acetylhexosamine pyrophosphorylase (Antigen X) (AGX) (Sperm-associated antigen 2) [Includes: UDP-N-acetylgalactosamine pyrophosphorylase (EC 2.7.7.83) (AGX-1);UDP-N-acetylglucosamine pyrophosphorylase (EC 2.7.7.23) (AGX-2)]
13.4005	14.1107	13.1259	12.1139	13.3525	13.7132	12.5933	12.8039	12.5395	13.9619	13.7616	13.9317	tr				173	1098	1.16784	0.195543	0.889448	2.2227	1.93507	0.243435	0.984978	3.58218	13.6442	12.6592	13.5487	E9PGT6	E9PGT6_HUMAN	COPS8	COPS8	COP9 signalosome complex subunit 8
13.258	14.8918	13.7742	14.2489	14.6873	14.9292	14.6302	14.2122	14.0863	14.0713	14.0604	14.2707	sp				292	1099	0.20521	0.782402	-0.0941725	-0.517335	0.205433	0.87082	0.225198	0.517823	14.4416	14.2164	14.1222	Q99614	TTC1_HUMAN	TTC1	TTC1 TPR1	Tetratricopeptide repeat protein 1 (TPR repeat protein 1)
11.5008	12.3461	9.43665	13.008	11.3436	12.0729	11.4448	12.0802	12.865	9.31327	11.6344	9.95217	sp				144	1100	0.196551	0.791721	-0.551189	-0.498332	0.156512	0.906045	0.323448	0.408035	11.8158	11.4924	10.9412	Q9P0J0	NDUAD_HUMAN	NDUFA13	NDUFA13 GRIM19 CDA016 CGI-39	NADH dehydrogenase [ubiquinone] 1 alpha subcomplex subunit 13 (Cell death regulatory protein GRIM-19) (Complex I-B16.6) (CI-B16.6) (Gene associated with retinoic and interferon-induced mortality 19 protein) (GRIM-19) (Gene associated with retinoic and IFN-induced mortality 19 protein) (NADH-ubiquinone oxidoreductase B16.6 subunit)
15.4485	15.6577	15.4106	15.1715	14.9865	14.8986	14.7364	15.5237	15.8759	15.8253	15.9829	15.5788	sp				183	1101	1.68514	0.0898935	0.605183	3.11764	0.0518917	0.971481	0.0372541	0.147754	15.2478	15.2106	15.8157	P61225	RAP2B_HUMAN	RAP2B	RAP2B	Ras-related protein Rap-2b
12.3278	14.8994	13.9937	14.2104	12.1784	14.9831	14.1234	14.4621	14.4031	14.8176	14.7009	14.7163	sp				147	1102	1.87569	0.0668857	0.462116	3.46937	0.325636	0.79745	-0.6002	-0.766482	13.5972	14.1974	14.6595	P61077	UB2D3_HUMAN	UBE2D3	UBE2D3 UBC5C UBCH5C	Ubiquitin-conjugating enzyme E2 D3 (EC 2.3.2.23) ((E3-independent) E2 ubiquitin-conjugating enzyme D3) (EC 2.3.2.24) (E2 ubiquitin-conjugating enzyme D3) (Ubiquitin carrier protein D3) (Ubiquitin-conjugating enzyme E2(17)KB 3) (Ubiquitin-conjugating enzyme E2-17 kDa 3) (Ubiquitin-protein ligase D3)
12.638	11.9004	12.9163	13.9237	11.0752	11.9966	12.1952	13.6719	12.2953	12.1871	12.4124	12.2856	sp				1016	1103	1.17797	0.19234	-0.881691	-2.23965	1.34396	0.369756	-1.27424	-2.51989	11.9026	13.1768	12.2951	Q9Y6C2	EMIL1_HUMAN	EMILIN1	EMILIN1 EMI	EMILIN-1 (Elastin microfibril interface-located protein 1) (Elastin microfibril interfacer 1)
11.5261	14.9219	15.388	15.6531	10.7732	15.0758	15.6007	15.6045	15.4912	15.435	15.4692	15.0657	sp				147	1104	0.844194	0.319418	-0.196331	-1.68406	1.16231	0.424905	-2.48734	-2.21345	13.0743	15.5616	15.3653	P02042	HBD_HUMAN	HBD	HBD	Hemoglobin subunit delta (Delta-globin) (Hemoglobin delta chain)
12.3575	12.1257	11.8831	12.3507	11.3487	12.3528	12.0496	12.3055	10.5392	12.8745	12.7047	12.6105	sp				297	1105	0.021217	0.976473	0.034991	0.0623358	0.146331	0.908084	-0.101057	-0.384378	12.0462	12.1472	12.1822	Q15006	EMC2_HUMAN	EMC2	EMC2 KIAA0103 TTC35	ER membrane protein complex subunit 2 (Tetratricopeptide repeat protein 35) (TPR repeat protein 35)
[truncated: 593 more rows]
