# Supplementary material for: MCU controls melanoma progression through a redox‐controlled phenotype switch
Source: EMBO Rep. 2022 Sep 26;23(11):e54746. doi: 10.15252/embr.202254746 (PMC9638851; doi:10.15252/embr.202254746)
Supplement: Supplementary file 8 — Dataset EV2 [file EMBR-23-e54746-s001.xlsx]

## Sheet: legend
Dataset EV2: Proteomics: 1205Lu MCU KD cells
Expression of 1697 redox-related proteins upon MCU KD in 1205Lu melanoma cells
(raw values and biostatistical analyses)

## Sheet: Perseus Results - 1205LU
2018_51a_DIA_A_05	2018_51a_DIA_A_06	2018_51a_DIA_A_07	2018_51a_DIA_A_08	2018_51a_DIA_A_11	2018_51a_DIA_A_12	2018_51a_DIA_B_05	2018_51a_DIA_B_06	2018_51a_DIA_B_07	2018_51a_DIA_B_08	2018_51a_DIA_B_11	2018_51a_DIA_B_12	Source	Student's T-test Significant 1205LU_MCU1_1205LU_PLKO	Student's T-test Significant 1205LU_MCU2_1205LU_PLKO	Student's T-test significant	Length	Index	-Log Student's T-test p-value 1205LU_MCU1_1205LU_PLKO	Student's T-test q-value 1205LU_MCU1_1205LU_PLKO	logRatio 1205LU_MCU1_1205LU_PLKO	Student's T-test Test statistic 1205LU_MCU1_1205LU_PLKO	-Log Student's T-test p-value 1205LU_MCU2_1205LU_PLKO	Student's T-test q-value 1205LU_MCU2_1205LU_PLKO	logRatio 1205LU_MCU2_1205LU_PLKO	Student's T-test Test statistic 1205LU_MCU2_1205LU_PLKO	Mean 1205LU_MCU2	Mean 1205LU_PLKO	1205LU_MCU1	UniProt Accession	UniProt ID	Primary Gene	Gene names	Protein names
																										1205LU_MCU2	1205LU_PLKO	1205LU_MCU1
E	E	E	E	E	E	E	E	E	E	E	E	C	C	C	C	N	N	N	N	N	N	N	N	N	N	N	N	N	T	T	T	T	T
1205LU_MCU2	1205LU_MCU2	1205LU_PLKO	1205LU_PLKO	1205LU_MCU1	1205LU_MCU1	1205LU_MCU2	1205LU_MCU2	1205LU_PLKO	1205LU_PLKO	1205LU_MCU1	1205LU_MCU1
18.8946	18.186	18.3635	18.3352	18.5505	18.7506	18.9237	18.1954	18.3711	18.2761	18.5664	18.6389	sp			1205LU_MCU1_1205LU_PLKO;WM3734_MCU1_WM3734_PLKO	2511	1	2.92094	0.0357377	0.290137	5.75438	0.461343	0.79856	0.213454	1.02324	18.5499	18.3365	18.6266	P49327	FAS_HUMAN	FASN	FASN FAS	Fatty acid synthase (EC 2.3.1.85) [Includes: [Acyl-carrier-protein] S-acetyltransferase (EC 2.3.1.38);[Acyl-carrier-protein] S-malonyltransferase (EC 2.3.1.39);3-oxoacyl-[acyl-carrier-protein] synthase (EC 2.3.1.41);3-oxoacyl-[acyl-carrier-protein] reductase (EC 1.1.1.100);3-hydroxyacyl-[acyl-carrier-protein] dehydratase (EC 4.2.1.59);Enoyl-[acyl-carrier-protein] reductase (EC 1.3.1.39);Oleoyl-[a…
17.6984	17.342	17.029	16.8837	17.1074	17.1615	17.7395	17.2459	16.8599	17.0929	16.9062	17.2661	sp				4684	2	0.750312	0.514906	0.143937	1.52665	2.12354	0.209442	0.540105	3.95156	17.5065	16.9664	17.1103	Q15149	PLEC_HUMAN	PLEC	PLEC PLEC1	Plectin (PCN) (PLTN) (Hemidesmosomal protein 1) (HD1) (Plectin-1)
17.9086	17.1907	17.559	17.4273	17.6934	17.7662	17.9566	17.2054	17.5462	17.295	17.5836	17.593	sp			WM3734_MCU1_WM3734_PLKO	4128	3	1.43859	0.237886	0.202217	2.68228	0.193112	0.909351	0.108474	0.490735	17.5653	17.4569	17.6591	P78527	PRKDC_HUMAN	PRKDC	PRKDC HYRC HYRC1	DNA-dependent protein kinase catalytic subunit (DNA-PK catalytic subunit) (DNA-PKcs) (EC 2.7.11.1) (DNPK1) (p460)
18.0699	17.7323	17.786	17.829	17.9988	17.8464	18.1651	17.7805	17.7872	17.8182	18.0342	17.7481	tr			WM3734_MCU1_WM3734_PLKO	2620	4	0.736844	0.523971	0.10177	1.50393	0.578019	0.784373	0.131834	1.23145	17.937	17.8051	17.9069	Q60FE5	Q60FE5_HUMAN	FLNA	FLNA	Filamin-A
16.7177	15.8732	16.4873	16.4919	16.7054	16.7812	16.7458	16.0866	16.3694	16.1319	16.7499	16.7398	sp			WM3734_MCU1_WM3734_PLKO	4646	5	2.32185	0.0809265	0.373956	4.36087	0.0204614	0.997448	-0.0142562	-0.0601646	16.3559	16.3701	16.7441	Q14204	DYHC1_HUMAN	DYNC1H1	DYNC1H1 DHC1 DNCH1 DNCL DNECL DYHC KIAA0325	Cytoplasmic dynein 1 heavy chain 1 (Cytoplasmic dynein heavy chain 1) (Dynein heavy chain, cytosolic)
18.4966	17.7516	18.0547	17.8546	18.3028	18.3273	18.4828	17.5744	17.9517	17.9517	18.2829	18.2862	tr			1205LU_MCU1_1205LU_PLKO;WM3734_MCU1_WM3734_PLKO	1679	6	3.76107	0.0122648	0.34659	8.23376	0.198693	0.907597	0.123157	0.503048	18.0764	17.9532	18.2998	A0A087WVQ6	A0A087WVQ6_HUMAN	CLTC	CLTC hCG_1818599	Clathrin heavy chain
17.1579	17.0171	16.8766	16.4337	16.907	16.4285	17.2433	17.047	16.6527	16.5517	17.045	16.4469	sp				2541	7	0.163949	0.866143	0.0781465	0.425126	2.40454	0.159276	0.487626	4.53845	17.1163	16.6287	16.7068	Q9Y490	TLN1_HUMAN	TLN1	TLN1 KIAA1027 TLN	Talin-1
20.834	19.227	19.1605	20.7051	20.8805	20.8264	19.2113	20.942	19.2092	20.7658	20.8465	20.7546	sp				732	8	0.993265	0.399198	0.866864	1.932	0.0497595	0.989015	0.0934463	0.141978	20.0536	19.9601	20.827	P07900	HS90A_HUMAN	HSP90AA1	HSP90AA1 HSP90A HSPC1 HSPCA	Heat shock protein HSP 90-alpha (Heat shock 86 kDa) (HSP 86) (HSP86) (Lipopolysaccharide-associated protein 2) (LAP-2) (LPS-associated protein 2) (Renal carcinoma antigen NY-REN-38)
21.9096	22.0581	22.163	22.1666	22.3979	22.4262	21.952	22.0621	22.2132	22.1738	22.438	22.3693	sp			1205LU_MCU1_1205LU_PLKO	803	9	4.6683	0.00607418	0.228684	11.8858	2.42856	0.162296	-0.183712	-4.59086	21.9954	22.1792	22.4078	P14625	ENPL_HUMAN	HSP90B1	HSP90B1 GRP94 TRA1	Endoplasmin (94 kDa glucose-regulated protein) (GRP-94) (Heat shock protein 90 kDa beta member 1) (Tumor rejection antigen 1) (gp96 homolog)
17.1891	17.0876	17.1852	17.2974	17.1627	17.2957	17.2924	17.2219	17.4775	16.9435	17.0697	17.0079	sp				1394	10	0.300991	0.769789	-0.0918846	-0.717479	0.0851792	0.966476	-0.0281162	-0.235162	17.1978	17.2259	17.134	P42704	LPPRC_HUMAN	LRPPRC	LRPPRC LRP130	Leucine-rich PPR motif-containing protein, mitochondrial (130 kDa leucine-rich protein) (LRP 130) (GP130)
16.7328	16.3568	16.4396	16.349	16.7831	16.3672	16.6287	16.2989	16.6815	16.5401	16.711	16.6844	sp				2364	11	0.531217	0.63496	0.133865	1.14898	0.00457602	0.998931	0.00173473	0.0136933	16.5043	16.5026	16.6364	Q01082	SPTB2_HUMAN	SPTBN1	SPTBN1 SPTB2	Spectrin beta chain, non-erythrocytic 1 (Beta-II spectrin) (Fodrin beta chain) (Spectrin, non-erythroid beta chain 1)
18.9177	18.9837	18.8717	18.8433	18.716	18.7137	18.863	19.0379	18.9017	18.932	18.7585	18.7794	sp			1205LU_MCU1_1205LU_PLKO;WM3734_MCU1_WM3734_PLKO	444	12	2.93726	0.0350343	-0.145282	-5.79615	0.72595	0.693792	0.0633903	1.48551	18.9506	18.8872	18.7419	P07437	TBB5_HUMAN	TUBB	TUBB TUBB5 OK/SW-cl.56	Tubulin beta chain (Tubulin beta-5 chain)
16.0771	16.0679	15.6642	15.8794	15.8046	15.932	16.0428	16.269	16.0268	15.7707	15.751	15.9931	sp			WM3734_MCU1_WM3734_PLKO	911	13	0.138271	0.889127	0.0349112	0.365433	1.61226	0.380407	0.278927	2.98685	16.1142	15.8353	15.8702	O43707	ACTN4_HUMAN	ACTN4	ACTN4	Alpha-actinin-4 (Non-muscle alpha-actinin 4)
18.7279	18.8065	18.7429	18.878	18.9157	18.869	18.4882	18.6691	18.7921	18.7351	18.8262	18.7662	sp				806	14	0.590003	0.611275	0.0572486	1.25237	0.744091	0.683233	-0.114088	-1.51616	18.6729	18.787	18.8443	P55072	TERA_HUMAN	VCP	VCP	Transitional endoplasmic reticulum ATPase (TER ATPase) (EC 3.6.4.6) (15S Mg(2+)-ATPase p97 subunit) (Valosin-containing protein) (VCP)
19.772	20.1032	20.3302	20.4544	20.2255	20.4832	19.9638	19.8455	20.3729	20.3085	20.3665	20.4529	sp			WM3734_MCU1_WM3734_PLKO	654	15	0.0847769	0.935623	0.0154772	0.234134	2.8682	0.115002	-0.445404	-5.62093	19.9211	20.3665	20.382	P11021	BIP_HUMAN	HSPA5	HSPA5 GRP78	Endoplasmic reticulum chaperone BiP (EC 3.6.4.10) (78 kDa glucose-regulated protein) (GRP-78) (Binding-immunoglobulin protein) (BiP) (Heat shock protein 70 family protein 5) (HSP70 family protein 5) (Heat shock protein family A member 5) (Immunoglobulin heavy chain-binding protein)
21.3456	20.6271	20.926	20.9057	21.1898	21.2981	21.369	20.5368	20.9718	20.9154	21.0892	21.3033	sp			1205LU_MCU1_1205LU_PLKO;WM3734_MCU1_WM3734_PLKO	531	16	2.81408	0.0407074	0.290406	5.48633	0.0629265	0.980617	0.0399084	0.17729	20.9696	20.9297	21.2201	P14618	KPYM_HUMAN	PKM	PKM OIP3 PK2 PK3 PKM2	Pyruvate kinase PKM (EC 2.7.1.40) (Cytosolic thyroid hormone-binding protein) (CTHBP) (Opa-interacting protein 3) (OIP-3) (Pyruvate kinase 2/3) (Pyruvate kinase muscle isozyme) (Thyroid hormone-binding protein 1) (THBP1) (Tumor M2-PK) (p58)
19.5883	19.6246	19.7954	19.8362	19.933	19.9482	19.6763	19.557	19.8294	19.8444	19.9511	20.0107	sp			1205LU_MCU1_1205LU_PLKO;1205LU_MCU2_1205LU_PLKO	645	17	3.25208	0.0215975	0.13439	6.64766	3.60774	0.0465533	-0.214801	-7.72599	19.6116	19.8264	19.9608	P13667	PDIA4_HUMAN	PDIA4	PDIA4 ERP70 ERP72	Protein disulfide-isomerase A4 (EC 5.3.4.1) (Endoplasmic reticulum resident protein 70) (ER protein 70) (ERp70) (Endoplasmic reticulum resident protein 72) (ER protein 72) (ERp-72) (ERp72)
19.7691	19.8695	19.8021	19.7598	19.3441	19.3692	19.7007	19.8962	19.7544	19.7008	19.3209	19.3738	sp			1205LU_MCU1_1205LU_PLKO	434	18	5.52974	0.00501416	-0.402285	-16.69	0.501665	0.797169	0.0545988	1.09623	19.8089	19.7543	19.352	P06733	ENOA_HUMAN	ENO1	ENO1 ENO1L1 MBPB1 MPB1	Alpha-enolase (EC 4.2.1.11) (2-phospho-D-glycerate hydro-lyase) (C-myc promoter-binding protein) (Enolase 1) (MBP-1) (MPB-1) (Non-neural enolase) (NNE) (Phosphopyruvate hydratase) (Plasminogen-binding protein)
15.6728	15.6396	15.5958	15.833	15.9188	15.9866	15.851	15.234	15.8756	15.6628	16.2594	15.5622	tr				2498	19	0.559859	0.626265	0.189957	1.1996	0.433548	0.810537	-0.142456	-0.972167	15.5994	15.7418	15.9318	A0A0D9SGF6	A0A0D9SGF6_HUMAN	SPTAN1	SPTAN1	Spectrin alpha chain, non-erythrocytic 1
17.197	17.0821	16.8736	16.7542	16.965	16.3962	16.9983	16.8654	16.4068	16.5606	17.0212	16.565	sp				2602	20	0.187462	0.85352	0.0880108	0.478191	1.67707	0.357163	0.386906	3.10305	17.0357	16.6488	16.7368	O75369	FLNB_HUMAN	FLNB	FLNB FLN1L FLN3 TABP TAP	Filamin-B (FLN-B) (ABP-278) (ABP-280 homolog) (Actin-binding-like protein) (Beta-filamin) (Filamin homolog 1) (Fh1) (Filamin-3) (Thyroid autoantigen) (Truncated actin-binding protein) (Truncated ABP)
18.2817	18.3675	18.28	18.2587	16.8302	17.172	18.1507	18.4402	18.2464	18.0718	17.2478	17.0004	sp	+		1205LU_MCU1_1205LU_PLKO;WM3734_MCU1_WM3734_PLKO	664	21	4.47214	0.00715663	-1.15163	-10.9907	0.570893	0.782305	0.0957675	1.21897	18.31	18.2142	17.0626	P02545	LMNA_HUMAN	LMNA	LMNA LMN1	Prelamin-A/C [Cleaved into: Lamin-A/C (70 kDa lamin) (Renal carcinoma antigen NY-REN-32)]
15.0357	15.0704	14.7158	15.08	14.9771	14.8892	14.7045	15.4101	14.809	14.9931	15.4218	14.3325	sp				5890	22	0.00796378	0.994718	0.00566626	0.02374	0.413544	0.81294	0.155708	0.934981	15.0552	14.8995	14.9051	Q09666	AHNK_HUMAN	AHNAK	AHNAK PM227	Neuroblast differentiation-associated protein AHNAK (Desmoyokin)
20.2754	20.5311	20.6458	20.7349	20.9722	20.8786	20.3922	20.6033	20.6485	20.6749	20.8464	20.8117	sp			WM3734_MCU1_WM3734_PLKO	508	23	2.61247	0.0531342	0.201245	5.00474	1.60453	0.380266	-0.225533	-2.97307	20.4505	20.676	20.8773	P07237	PDIA1_HUMAN	P4HB	P4HB ERBA2L PDI PDIA1 PO4DB	Protein disulfide-isomerase (PDI) (EC 5.3.4.1) (Cellular thyroid hormone-binding protein) (Prolyl 4-hydroxylase subunit beta) (p55)
19.6546	19.2399	19.1821	19.1777	19.3339	19.3042	19.7428	19.1748	19.4399	19.2534	19.3259	19.4351	sp			WM3734_MCU1_WM3734_PLKO	858	24	0.601916	0.607498	0.086494	1.2731	0.568749	0.782151	0.189762	1.21521	19.453	19.2633	19.3498	P13639	EF2_HUMAN	EEF2	EEF2 EF2	Elongation factor 2 (EF-2)
18.3684	18.4291	18.3853	18.433	18.0251	18.4127	18.2231	18.5098	18.5867	18.4145	18.3569	18.5334	sp				646	25	0.472618	0.66192	-0.122851	-1.04377	0.425674	0.810665	-0.0722537	-0.957574	18.3826	18.4549	18.332	P11142	HSP7C_HUMAN	HSPA8	HSPA8 HSC70 HSP73 HSPA10	Heat shock cognate 71 kDa protein (Heat shock 70 kDa protein 8) (Lipopolysaccharide-associated protein 1) (LAP-1) (LPS-associated protein 1)
20.3478	20.5059	20.5111	20.5837	20.7237	20.6841	20.4104	20.4617	20.4889	20.5422	20.6501	20.6921	sp			1205LU_MCU1_1205LU_PLKO	505	26	3.0586	0.0296736	0.156011	6.1138	1.34094	0.450271	-0.10002	-2.51473	20.4314	20.5315	20.6875	P30101	PDIA3_HUMAN	PDIA3	PDIA3 ERP57 ERP60 GRP58	Protein disulfide-isomerase A3 (EC 5.3.4.1) (58 kDa glucose-regulated protein) (58 kDa microsomal protein) (p58) (Disulfide isomerase ER-60) (Endoplasmic reticulum resident protein 57) (ER protein 57) (ERp57) (Endoplasmic reticulum resident protein 60) (ER protein 60) (ERp60)
22.5063	22.4736	22.5036	22.3797	22.1605	22.134	22.4484	22.4991	22.4874	22.3801	22.1197	22.199	sp			1205LU_MCU1_1205LU_PLKO	335	27	3.54465	0.0161496	-0.284372	-7.52487	0.574612	0.782343	0.0441527	1.22549	22.4818	22.4377	22.1533	P04406	G3P_HUMAN	GAPDH	GAPDH GAPD CDABP0047 OK/SW-cl.12	Glyceraldehyde-3-phosphate dehydrogenase (GAPDH) (EC 1.2.1.12) (Peptidyl-cysteine S-nitrosylase GAPDH) (EC 2.6.99.-)
22.0515	22.1572	21.9369	22.0193	21.9824	21.798	21.9877	22.0986	21.998	22.0189	21.9548	21.8946	sp			WM3734_MCU1_WM3734_PLKO	375	28	0.973778	0.409928	-0.0858755	-1.89963	1.01685	0.59613	0.0804696	1.97116	22.0738	21.9933	21.9074	P60709	ACTB_HUMAN	ACTB	ACTB	Actin, cytoplasmic 1 (Beta-actin) [Cleaved into: Actin, cytoplasmic 1, N-terminally processed]
18.7847	18.909	19.4401	19.2829	18.85	18.8391	18.5569	18.92	19.4464	19.2918	18.9009	18.7741	sp			1205LU_MCU1_1205LU_PLKO	466	29	4.25502	0.00858084	-0.524258	-10.0723	3.01069	0.0920403	-0.572625	-5.98686	18.7927	19.3653	18.841	P08670	VIME_HUMAN	VIM	VIM	Vimentin
18.6575	18.7575	18.4175	18.4584	18.3381	18.1776	18.6563	18.7345	18.4737	18.4968	18.2565	18.224	sp		+	1205LU_MCU1_1205LU_PLKO;1205LU_MCU2_1205LU_PLKO	673	30	2.8754	0.0370855	-0.212557	-5.63902	3.60964	0.0521444	0.23984	7.7321	18.7014	18.4616	18.249	P08133	ANXA6_HUMAN	ANXA6	ANXA6 ANX6	Annexin A6 (67 kDa calelectrin) (Annexin VI) (Annexin-6) (Calphobindin-II) (CPB-II) (Chromobindin-20) (Lipocortin VI) (Protein III) (p68) (p70)
19.0942	18.8798	19.1703	19.2913	19.0566	19.4152	19.2831	18.8366	19.1386	19.2372	19.2482	19.4531	sp			WM3734_MCU1_WM3734_PLKO	843	31	0.377362	0.723001	0.0839224	0.866705	0.859289	0.634522	-0.185921	-1.70924	19.0234	19.2094	19.2933	P11216	PYGB_HUMAN	PYGB	PYGB	Glycogen phosphorylase, brain form (EC 2.4.1.1)
10.6611	9.61563	10.7435	14.3145	11.3911	11.1302	9.95243	9.83804	9.51688	14.2089	11.2002	10.5486	sp				NaN	32	0.403253	0.706254	-1.12842	-0.9157	0.888513	0.621799	-2.17914	-1.75792	10.0168	12.196	11.0675	Q14697-2	GANAB_HUMAN	GANAB	GANAB	Neutral alpha-glucosidase AB
17.7184	16.9951	17.2251	16.9957	17.2742	17.3483	17.5967	17.2359	17.0782	17.0476	17.1282	17.2813	sp			WM3734_MCU1_WM3734_PLKO	1960	33	1.35276	0.263519	0.171361	2.5349	0.873822	0.628939	0.299922	1.73346	17.3866	17.0866	17.258	P35579	MYH9_HUMAN	MYH9	MYH9	Myosin-9 (Cellular myosin heavy chain, type A) (Myosin heavy chain 9) (Myosin heavy chain, non-muscle IIa) (Non-muscle myosin heavy chain A) (NMMHC-A) (Non-muscle myosin heavy chain IIa) (NMMHC II-a) (NMMHC-IIA)
21.4445	21.5904	21.4685	21.4684	21.3665	21.3329	21.4754	21.5216	21.4491	21.509	21.4838	21.4144	sp			WM3734_MCU1_WM3734_PLKO	339	34	1.10669	0.341426	-0.0743628	-2.1206	0.450145	0.805177	0.034234	1.00274	21.508	21.4737	21.3994	P07355	ANXA2_HUMAN	ANXA2	ANXA2 ANX2 ANX2L4 CAL1H LPC2D	Annexin A2 (Annexin II) (Annexin-2) (Calpactin I heavy chain) (Calpactin-1 heavy chain) (Chromobindin-8) (Lipocortin II) (Placental anticoagulant protein IV) (PAP-IV) (Protein I) (p36)
17.4938	17.35	17.1738	17.2983	17.0902	17.1001	17.4666	17.411	17.2575	17.2456	17.0779	17.1593	sp				1134	35	2.30954	0.08162	-0.136934	-4.3348	2.40689	0.162279	0.186568	4.54357	17.4304	17.2438	17.1069	P18206	VINC_HUMAN	VCL	VCL	Vinculin (Metavinculin) (MV)
15.9597	14.9665	16.0299	16.1004	15.9158	15.9613	15.6428	15.9847	15.6117	16.2582	14.9657	15.8519	sp				2322	36	0.554363	0.629187	-0.326365	-1.18992	0.628031	0.75303	-0.361641	-1.31831	15.6384	16	15.6737	Q6UVK1	CSPG4_HUMAN	CSPG4	CSPG4 MCSP	Chondroitin sulfate proteoglycan 4 (Chondroitin sulfate proteoglycan NG2) (Melanoma chondroitin sulfate proteoglycan) (Melanoma-associated chondroitin sulfate proteoglycan)
17.3608	16.7839	16.915	16.3671	17.0575	16.5067	17.066	16.4277	17.0674	16.8467	16.8928	17.111	sp			WM3734_MCU1_WM3734_PLKO	1101	37	0.17768	0.859	0.0929627	0.456289	0.171395	0.922829	0.110545	0.442087	16.9096	16.7991	16.892	P53396	ACLY_HUMAN	ACLY	ACLY	ATP-citrate synthase (EC 2.3.3.8) (ATP-citrate (pro-S-)-lyase) (ACL) (Citrate cleavage enzyme)
18.4054	18.5006	18.4713	18.5724	18.5044	18.6201	18.325	18.4354	18.4653	18.4835	18.6584	18.554	sp				1058	38	1.05112	0.371784	0.0860748	2.02812	0.940517	0.612341	-0.0815439	-1.84439	18.4166	18.4982	18.5842	P22314	UBA1_HUMAN	UBA1	UBA1 A1S9T UBE1	Ubiquitin-like modifier-activating enzyme 1 (EC 6.2.1.45) (Protein A1S9) (Ubiquitin-activating enzyme E1)
20.1131	20.2691	20.4008	20.3253	20.1577	20.0798	20.1518	20.3037	20.4243	20.3208	20.1112	20.1016	sp			1205LU_MCU1_1205LU_PLKO	417	39	3.76112	0.0127965	-0.25523	-8.23394	1.62193	0.375475	-0.158375	-3.00409	20.2094	20.3678	20.1126	P00558	PGK1_HUMAN	PGK1	PGK1 PGKA MIG10 OK/SW-cl.110	Phosphoglycerate kinase 1 (EC 2.7.2.3) (Cell migration-inducing gene 10 protein) (Primer recognition protein 2) (PRP 2)
17.6704	17.6132	17.6648	17.8385	17.6627	17.7004	17.601	17.6451	17.6965	17.7629	17.5032	17.6995	sp			WM3734_MCU1_WM3734_PLKO	935	40	0.814766	0.482595	-0.099216	-1.63488	1.39295	0.440414	-0.108244	-2.60368	17.6324	17.7407	17.6414	P11586	C1TC_HUMAN	MTHFD1	MTHFD1 MTHFC MTHFD	C-1-tetrahydrofolate synthase, cytoplasmic (C1-THF synthase) [Cleaved into: C-1-tetrahydrofolate synthase, cytoplasmic, N-terminally processed] [Includes: Methylenetetrahydrofolate dehydrogenase (EC 1.5.1.5);Methenyltetrahydrofolate cyclohydrolase (EC 3.5.4.9);Formyltetrahydrofolate synthetase (EC 6.3.4.3)]
18.2804	17.5951	17.9367	17.8341	18.1665	18.2906	18.3313	17.6937	17.9528	17.8351	18.0952	18.2575	sp			1205LU_MCU1_1205LU_PLKO;WM3734_MCU1_WM3734_PLKO	910	41	2.90738	0.0362352	0.312782	5.71986	0.169781	0.922545	0.0854573	0.438424	17.9751	17.8897	18.2025	Q7KZF4	SND1_HUMAN	SND1	SND1 TDRD11	Staphylococcal nuclease domain-containing protein 1 (EC 3.1.31.1) (100 kDa coactivator) (EBNA2 coactivator p100) (Tudor domain-containing protein 11) (p100 co-activator)
17.394	17.5087	17.8572	17.3814	17.6045	17.2594	17.7313	17.6218	17.7152	17.4987	18.0156	17.4134	sp				602	42	0.0732523	0.948083	-0.0399132	-0.204413	0.144919	0.943551	-0.0492039	-0.381074	17.5639	17.6131	17.5732	Q07065	CKAP4_HUMAN	CKAP4	CKAP4	Cytoskeleton-associated protein 4 (63-kDa cytoskeleton-linking membrane protein) (Climp-63) (p63)
19.7349	19.928	20.0861	20.0348	19.9859	20.0471	19.8285	19.9536	20.1027	20.0814	20.0104	19.872	sp			WM3734_MCU1_WM3734_PLKO	573	43	1.27656	0.278081	-0.0973544	-2.40549	2.20999	0.197547	-0.215	-4.12723	19.8612	20.0762	19.9789	P10809	CH60_HUMAN	HSPD1	HSPD1 HSP60	60 kDa heat shock protein, mitochondrial (EC 3.6.4.9) (60 kDa chaperonin) (Chaperonin 60) (CPN60) (Heat shock protein 60) (HSP-60) (Hsp60) (HuCHA60) (Mitochondrial matrix protein P1) (P60 lymphocyte protein)
17.612	16.969	16.8582	16.8685	17.0825	17.4633	17.551	16.7673	16.7392	17.0695	17.1944	17.1963	sp			WM3734_MCU1_WM3734_PLKO	623	44	1.78789	0.152048	0.350305	3.30543	0.759065	0.678244	0.340979	1.5414	17.2248	16.8838	17.2341	P29401	TKT_HUMAN	TKT	TKT	Transketolase (TK) (EC 2.2.1.1)
16.6898	16.9168	15.9903	16.6861	17.2469	16.601	16.6077	16.44	16.1943	16.4285	16.7216	16.9786	sp				451	45	1.45353	0.232527	0.562232	2.70812	0.964328	0.618576	0.338784	1.88394	16.6636	16.3248	16.887	Q71U36	TBA1A_HUMAN	TUBA1A	TUBA1A TUBA3	Tubulin alpha-1A chain (Alpha-tubulin 3) (Tubulin B-alpha-1) (Tubulin alpha-3 chain) [Cleaved into: Detyrosinated tubulin alpha-1A chain]
18.7083	18.8081	18.9448	18.8201	18.2958	18.2708	18.6711	18.7533	18.9208	18.8198	18.171	18.2338	tr			1205LU_MCU1_1205LU_PLKO;WM3734_MCU1_WM3734_PLKO	368	46	5.23079	0.00199609	-0.633512	-14.8449	1.72534	0.343647	-0.141169	-3.19062	18.7352	18.8764	18.2429	J3KPS3	J3KPS3_HUMAN	ALDOA	ALDOA hCG_1811258	Fructose-bisphosphate aldolase (EC 4.1.2.13)
17.6877	17.4193	17.4748	17.7848	17.3863	17.1378	17.6211	17.6618	17.5989	17.648	17.5257	17.4258	sp			WM3734_MCU1_WM3734_PLKO	782	47	1.31382	0.270283	-0.257751	-2.46861	0.12323	0.961294	-0.0291481	-0.329527	17.5975	17.6266	17.3689	P06396-3	GELS_HUMAN	GSN	GSN	Gelsolin (AGEL) (Actin-depolymerizing factor) (ADF) (Brevin)
17.729	17.8584	17.6583	17.7656	17.3578	17.2674	17.8162	17.898	17.6417	17.7228	17.254	17.528	sp				1097	48	2.60147	0.0531351	-0.345287	-4.97932	1.49169	0.414639	0.128305	2.77443	17.8254	17.6971	17.3518	O00410	IPO5_HUMAN	IPO5	IPO5 KPNB3 RANBP5	Importin-5 (Imp5) (Importin subunit beta-3) (Karyopherin beta-3) (Ran-binding protein 5) (RanBP5)
17.7219	17.5497	17.5816	17.3883	17.4429	17.3075	17.7622	17.68	17.5597	17.6097	17.6797	17.5166	tr				1268	49	0.207352	0.834692	-0.0481415	-0.52201	1.1031	0.565055	0.143621	2.11462	17.6785	17.5348	17.4867	A0A024R4E5	A0A024R4E5_HUMAN	HDLBP	HDLBP hCG_33048	High density lipoprotein binding protein (Vigilin), isoform CRA_a (Vigilin)
17.696	17.4904	17.4197	17.3304	17.3985	17.2908	17.526	17.4128	17.1839	17.5561	17.4904	17.3007	sp				1230	50	0.00890703	0.99553	-0.00241709	-0.0265238	0.80231	0.64503	0.158795	1.61403	17.5313	17.3725	17.3701	Q86VP6	CAND1_HUMAN	CAND1	CAND1 KIAA0829 TIP120 TIP120A	Cullin-associated NEDD8-dissociated protein 1 (Cullin-associated and neddylation-dissociated protein 1) (TBP-interacting protein of 120 kDa A) (TBP-interacting protein 120A) (p120 CAND1)
17.7361	17.7569	17.3932	17.9145	17.2682	17.6531	17.431	17.3885	17.6646	17.7981	17.7906	17.5317	sp				592	51	0.360799	0.731069	-0.131709	-0.834969	0.327355	0.843787	-0.11447	-0.769868	17.5781	17.6926	17.5609	P31939	PUR9_HUMAN	ATIC	ATIC PURH OK/SW-cl.86	Bifunctional purine biosynthesis protein PURH [Cleaved into: Bifunctional purine biosynthesis protein PURH, N-terminally processed] [Includes: Phosphoribosylaminoimidazolecarboxamide formyltransferase (EC 2.1.2.3) (5-aminoimidazole-4-carboxamide ribonucleotide formyltransferase) (AICAR transformylase);IMP cyclohydrolase (EC 3.5.4.10) (ATIC) (IMP synthase) (Inosinicase)]
19.8923	19.9334	19.9114	19.8688	19.9291	19.9059	19.9207	19.8951	19.9042	19.8969	19.8596	19.8301	sp				553	52	0.236558	0.826234	-0.0141468	-0.584759	0.504604	0.794159	0.015048	1.1015	19.9104	19.8953	19.8812	P25705	ATPA_HUMAN	ATP5F1A	ATP5F1A ATP5A ATP5A1 ATP5AL2 ATPM	ATP synthase subunit alpha, mitochondrial (ATP synthase F1 subunit alpha)
17.5753	18.0632	18.18	17.2983	17.0814	19.3606	17.5908	17.9902	18.1553	17.2454	17.0926	19.5464	sp			WM3734_MCU1_WM3734_PLKO	644	53	0.318554	0.760657	0.550473	0.75249	0.108727	0.960711	0.0850844	0.294188	17.8049	17.7198	18.2702	P04264	K2C1_HUMAN	KRT1	KRT1 KRTA	Keratin, type II cytoskeletal 1 (67 kDa cytokeratin) (Cytokeratin-1) (CK-1) (Hair alpha protein) (Keratin-1) (K1) (Type-II keratin Kb1)
19.7911	19.8855	19.7462	19.8712	19.9685	19.9057	19.8225	19.856	19.8827	19.8861	20.0211	19.8862	sp			WM3734_MCU1_WM3734_PLKO	529	54	1.1362	0.330028	0.0988255	2.16982	0.0706451	0.970469	-0.00777483	-0.19761	19.8388	19.8465	19.9454	P06576	ATPB_HUMAN	ATP5F1B	ATP5F1B ATP5B ATPMB ATPSB	ATP synthase subunit beta, mitochondrial (EC 3.6.3.14) (ATP synthase F1 subunit beta)
18.0195	17.9876	17.9249	17.9334	17.536	17.7207	18.0676	17.8863	18.0173	18.113	18.0109	17.8575	tr			WM3734_MCU1_WM3734_PLKO	937	55	1.01043	0.390965	-0.215857	-1.96051	0.0410802	0.994686	-0.00689268	-0.118229	17.9902	17.9971	17.7813	A0A087X054	A0A087X054_HUMAN	HYOU1	HYOU1	Hypoxia up-regulated protein 1
17.1623	16.7738	16.7436	16.5209	16.7711	16.4744	17.0001	16.1414	16.9502	16.975	16.73	16.6696	sp				515	56	0.500297	0.647271	-0.136165	-1.09377	0.0392186	0.992568	-0.0280085	-0.113083	16.7694	16.7974	16.6613	P11413	G6PD_HUMAN	G6PD	G6PD	Glucose-6-phosphate 1-dehydrogenase (G6PD) (EC 1.1.1.49)
17.3899	16.9112	17.0958	17.1552	17.323	17.2185	17.4781	16.9252	17.1936	17.0376	17.3546	17.2019	sp			WM3734_MCU1_WM3734_PLKO	1023	57	1.63013	0.185086	0.153946	3.01873	0.136409	0.948971	0.0555444	0.361027	17.1761	17.1206	17.2745	P05023	AT1A1_HUMAN	ATP1A1	ATP1A1	Sodium/potassium-transporting ATPase subunit alpha-1 (Na(+)/K(+) ATPase alpha-1 subunit) (EC 3.6.3.9) (Sodium pump subunit alpha-1)
18.1673	18.2961	18.1353	18.2064	18.0433	18.1604	18.2899	18.2538	18.3687	18.2403	17.9989	18.2198	sp				548	58	0.955335	0.416355	-0.132088	-1.869	0.0896715	0.969285	0.0140886	0.24659	18.2518	18.2377	18.1056	P50990	TCPQ_HUMAN	CCT8	CCT8 C21orf112 CCTQ KIAA0002	T-complex protein 1 subunit theta (TCP-1-theta) (CCT-theta) (Chaperonin containing T-complex polypeptide 1 subunit 8) (Renal carcinoma antigen NY-REN-15)
18.1872	18.4427	18.4751	18.296	17.7487	17.7356	17.7947	18.4369	18.4152	18.1405	17.2577	17.9176	tr				573	59	2.23012	0.0892474	-0.6668	-4.16875	0.286014	0.863328	-0.116338	-0.687256	18.2154	18.3317	17.6649	A0A0A0MTS2	A0A0A0MTS2_HUMAN	GPI	GPI	Glucose-6-phosphate isomerase (EC 5.3.1.9) (Fragment)
17.6771	16.8056	17.1749	17.0338	17.5021	17.4027	17.5832	16.9041	17.3029	17.2069	17.4208	17.6135	sp			WM3734_MCU1_WM3734_PLKO	607	60	2.22037	0.0896742	0.305121	4.14859	0.0992591	0.963675	0.0628891	0.270712	17.2425	17.1796	17.4847	P04843	RPN1_HUMAN	RPN1	RPN1	Dolichyl-diphosphooligosaccharide--protein glycosyltransferase subunit 1 (Dolichyl-diphosphooligosaccharide--protein glycosyltransferase 67 kDa subunit) (Ribophorin I) (RPN-I) (Ribophorin-1)
17.0009	16.9901	17.3325	17.2111	17.5993	17.7751	17.0338	17.0684	17.3901	17.3615	17.7107	17.6723	sp			1205LU_MCU1_1205LU_PLKO	512	61	3.30051	0.019768	0.365551	6.78682	3.35997	0.0673875	-0.300475	-6.96088	17.0233	17.3238	17.6893	P47895	AL1A3_HUMAN	ALDH1A3	ALDH1A3 ALDH6	Aldehyde dehydrogenase family 1 member A3 (EC 1.2.1.5) (Aldehyde dehydrogenase 6) (Retinaldehyde dehydrogenase 3) (RALDH-3) (RalDH3)
21.0094	21.0589	21.0249	21.0298	20.837	20.9121	21.0385	21.0675	21.0421	21.0081	20.9088	20.8506	sp			1205LU_MCU1_1205LU_PLKO;WM3734_MCU1_WM3734_PLKO	724	62	3.44233	0.0180356	-0.149104	-7.20794	0.548284	0.786344	0.0173359	1.1792	21.0436	21.0262	20.8771	P08238	HS90B_HUMAN	HSP90AB1	HSP90AB1 HSP90B HSPC2 HSPCB	Heat shock protein HSP 90-beta (HSP 90) (Heat shock 84 kDa) (HSP 84) (HSP84)
18.935	18.7139	18.8215	18.7656	18.8305	18.7265	18.7336	18.7445	19.1089	18.4527	18.445	18.8395	sp				545	63	0.184314	0.854439	-0.0768056	-0.471168	0.0126571	0.999532	-0.00540495	-0.0375346	18.7818	18.7872	18.7104	P49368	TCPG_HUMAN	CCT3	CCT3 CCTG TRIC5	T-complex protein 1 subunit gamma (TCP-1-gamma) (CCT-gamma) (hTRiC5)
16.2305	16.3653	16.5359	16.2334	16.6662	16.2415	16.5939	16.1604	16.5039	16.376	16.5945	16.1578	sp				1382	64	0.00633085	0.995495	0.00272131	0.0189069	0.260594	0.879929	-0.07478	-0.635119	16.3375	16.4123	16.415	Q14152	EIF3A_HUMAN	EIF3A	EIF3A EIF3S10 KIAA0139	Eukaryotic translation initiation factor 3 subunit A (eIF3a) (Eukaryotic translation initiation factor 3 subunit 10) (eIF-3-theta) (eIF3 p167) (eIF3 p180) (eIF3 p185)
19.7099	19.936	19.7088	19.7688	19.9	19.7732	19.7562	19.9644	19.7159	19.6497	19.7227	19.8658	sp			WM3734_MCU1_WM3734_PLKO	320	65	1.15258	0.323844	0.104598	2.19717	0.985694	0.611452	0.130825	1.91942	19.8416	19.7108	19.8154	P08758	ANXA5_HUMAN	ANXA5	ANXA5 ANX5 ENX2 PP4	Annexin A5 (Anchorin CII) (Annexin V) (Annexin-5) (Calphobindin I) (CBP-I) (Endonexin II) (Lipocortin V) (Placental anticoagulant protein 4) (PP4) (Placental anticoagulant protein I) (PAP-I) (Thromboplastin inhibitor) (Vascular anticoagulant-alpha) (VAC-alpha)
21.1249	21.1685	21.196	21.176	21.1795	21.0556	21.1572	21.1843	21.1811	21.198	21.1594	21.0922	sp			WM3734_MCU1_WM3734_PLKO	334	66	1.18406	0.313958	-0.066082	-2.24986	1.10394	0.568763	-0.0290036	-2.11601	21.1587	21.1877	21.1217	P07195	LDHB_HUMAN	LDHB	LDHB	L-lactate dehydrogenase B chain (LDH-B) (EC 1.1.1.27) (LDH heart subunit) (LDH-H) (Renal carcinoma antigen NY-REN-46)
17.6801	17.5011	17.4632	17.7393	17.3112	17.256	17.5145	17.2649	17.5269	17.7599	17.2614	17.3455	sp				971	67	2.25942	0.0873245	-0.328772	-4.22957	0.540036	0.778486	-0.132181	-1.16462	17.4901	17.6223	17.2935	P55060	XPO2_HUMAN	CSE1L	CSE1L CAS XPO2	Exportin-2 (Exp2) (Cellular apoptosis susceptibility protein) (Chromosome segregation 1-like protein) (Importin-alpha re-exporter)
20.5574	20.7001	20.7334	20.8269	21.0148	20.9922	20.6513	20.4978	20.6033	20.8183	20.638	21.0153	sp			WM3734_MCU1_WM3734_PLKO	440	68	0.793529	0.493951	0.169623	1.59931	1.0844	0.561479	-0.143812	-2.08348	20.6017	20.7455	20.9151	Q15084	PDIA6_HUMAN	PDIA6	PDIA6 ERP5 P5 TXNDC7	Protein disulfide-isomerase A6 (EC 5.3.4.1) (Endoplasmic reticulum protein 5) (ER protein 5) (ERp5) (Protein disulfide isomerase P5) (Thioredoxin domain-containing protein 7)
20.4455	20.4504	20.1206	20.2878	20.4093	20.543	20.4493	20.3205	19.9887	20.1599	20.561	20.531	sp			1205LU_MCU1_1205LU_PLKO	418	69	2.72445	0.048523	0.371834	5.26843	2.14431	0.209989	0.277145	3.9934	20.4164	20.1393	20.5111	P50454	SERPH_HUMAN	SERPINH1	SERPINH1 CBP1 CBP2 HSP47 SERPINH2 PIG14	Serpin H1 (47 kDa heat shock protein) (Arsenic-transactivated protein 3) (AsTP3) (Cell proliferation-inducing gene 14 protein) (Collagen-binding protein) (Colligin) (Rheumatoid arthritis-related antigen RA-A47)
16.8196	16.5975	16.7447	16.4954	16.7108	16.6176	16.6517	16.5301	16.6194	16.5905	16.3837	16.7761	sp			WM3734_MCU1_WM3734_PLKO	858	70	0.0328544	0.980252	0.00954008	0.0953512	0.180738	0.917241	0.0372529	0.463163	16.6497	16.6125	16.622	Q92598	HS105_HUMAN	HSPH1	HSPH1 HSP105 HSP110 KIAA0201	Heat shock protein 105 kDa (Antigen NY-CO-25) (Heat shock 110 kDa protein)
14.8456	14.8547	14.9375	14.0196	15.1537	14.8757	15.062	14.4388	14.992	14.4431	15.6356	15.58	sp				1657	71	1.29988	0.275487	0.713179	2.44496	0.326113	0.840876	0.202215	0.767422	14.8003	14.5981	15.3112	P46940	IQGA1_HUMAN	IQGAP1	IQGAP1 KIAA0051	Ras GTPase-activating-like protein IQGAP1 (p195)
16.36	16.2573	16.2326	15.2542	15.7125	16.3818	16.2976	15.8181	15.6767	15.8059	15.7309	15.7764	tr				677	72	0.249816	0.81023	0.15802	0.61267	0.953284	0.606037	0.440877	1.8656	16.1832	15.7424	15.9004	A0A1C7CYX9	A0A1C7CYX9_HUMAN	DPYSL2	DPYSL2	Dihydropyrimidinase-related protein 2
15.3925	15.3391	15.5983	15.1309	15.1738	14.7368	15.1046	15.2612	15.2528	15.4182	15.2809	15.5288	tr			WM3734_MCU1_WM3734_PLKO	292	73	0.382027	0.721874	-0.169944	-0.875585	0.260013	0.880275	-0.0756519	-0.633916	15.2744	15.35	15.1801	Q32Q12	Q32Q12_HUMAN	NME1-NME2	NME1-NME2 hCG_2001850	Nucleoside diphosphate kinase (EC 2.7.4.6)
16.9433	17.5825	17.2343	17.5531	17.4987	17.6192	17.2567	17.4311	17.3609	17.4386	17.4962	17.6135	sp			WM3734_MCU1_WM3734_PLKO	679	74	1.11064	0.340963	0.160146	2.12719	0.249138	0.883429	-0.0933566	-0.611251	17.3034	17.3968	17.5569	P38646	GRP75_HUMAN	HSPA9	HSPA9 GRP75 HSPA9B mt-HSP70	Stress-70 protein, mitochondrial (75 kDa glucose-regulated protein) (GRP-75) (Heat shock 70 kDa protein 9) (Mortalin) (MOT) (Peptide-binding protein 74) (PBP74)
15.6567	15.9561	15.1126	15.3776	15.1816	14.8082	15.4428	15.7572	15.6687	15.6293	15.2014	15.2807	sp			WM3734_MCU1_WM3734_PLKO	527	75	1.02023	0.384971	-0.329065	-1.97678	0.752887	0.681708	0.256144	1.53099	15.7032	15.447	15.118	P04040	CATA_HUMAN	CAT	CAT	Catalase (EC 1.11.1.6)
18.6148	18.8464	18.6974	18.7201	17.9804	18.3666	18.7045	18.7639	18.8061	18.7665	18.5568	18.6298	sp			WM3734_MCU1_WM3734_PLKO	876	76	1.31531	0.271136	-0.364109	-2.47114	0.102115	0.96493	-0.0151439	-0.277828	18.7324	18.7475	18.3834	Q14974	IMB1_HUMAN	KPNB1	KPNB1 NTF97	Importin subunit beta-1 (Importin-90) (Karyopherin subunit beta-1) (Nuclear factor p97) (Pore targeting complex 97 kDa subunit) (PTAC97)
17.6278	17.6078	17.5468	17.4915	17.315	17.3184	17.4895	17.5887	17.1632	17.6204	17.1433	17.2232	sp				738	77	0.962355	0.415191	-0.2055	-1.88066	0.540666	0.778597	0.122996	1.16574	17.5785	17.4555	17.25	O60568	PLOD3_HUMAN	PLOD3	PLOD3	Procollagen-lysine,2-oxoglutarate 5-dioxygenase 3 (EC 1.14.11.4) (Lysyl hydroxylase 3) (LH3)
21.133	21.2306	21.2177	21.2094	20.9112	20.923	21.1704	21.2346	21.1559	21.201	21.0047	20.9237	sp			1205LU_MCU1_1205LU_PLKO;WM3734_MCU1_WM3734_PLKO	286	78	4.23276	0.00764243	-0.255369	-9.98221	0.0480447	0.990341	-0.00387192	-0.137317	21.1921	21.196	20.9406	P60174	TPIS_HUMAN	TPI1	TPI1 TPI	Triosephosphate isomerase (TIM) (EC 5.3.1.1) (Triose-phosphate isomerase)
16.3867	16.5748	16.5391	16.2825	16.6062	16.8589	16.581	16.3492	16.7889	16.9085	16.7618	16.6347	sp				509	79	0.228479	0.82378	0.0856133	0.56758	0.466658	0.796431	-0.156831	-1.03293	16.4729	16.6298	16.7154	P12081	SYHC_HUMAN	HARS	HARS HRS	Histidine--tRNA ligase, cytoplasmic (EC 6.1.1.21) (Histidyl-tRNA synthetase) (HisRS)
18.6541	18.6918	18.6546	18.66	18.5233	18.3577	18.6413	18.5908	18.7444	18.6492	18.5607	18.3362	sp				636	80	2.04436	0.111097	-0.232577	-3.79418	0.480893	0.801579	-0.0325408	-1.05878	18.6445	18.677	18.4445	P11940	PABP1_HUMAN	PABPC1	PABPC1 PAB1 PABP1 PABPC2	Polyadenylate-binding protein 1 (PABP-1) (Poly(A)-binding protein 1)
16.6764	17.1277	17.054	16.9931	16.3062	16.6141	16.7857	17.056	16.9905	17.0207	17.1107	17.0075	sp				543	81	0.659416	0.565322	-0.25493	-1.37227	0.421779	0.810747	-0.103128	-0.950335	16.9115	17.0146	16.7597	P31948	STIP1_HUMAN	STIP1	STIP1	Stress-induced-phosphoprotein 1 (STI1) (Hsc70/Hsp90-organizing protein) (Hop) (Renal carcinoma antigen NY-REN-11) (Transformation-sensitive protein IEF SSP 3521)
20.5534	20.6515	20.4296	20.6107	20.6608	20.6026	20.5029	20.508	20.4373	20.635	20.635	20.5207	sp			WM3734_MCU1_WM3734_PLKO	165	82	0.571388	0.618973	0.0766244	1.21984	0.152159	0.936673	0.0258007	0.397957	20.554	20.5282	20.6048	P62937	PPIA_HUMAN	PPIA	PPIA CYPA	Peptidyl-prolyl cis-trans isomerase A (PPIase A) (EC 5.2.1.8) (Cyclophilin A) (Cyclosporin A-binding protein) (Rotamase A) [Cleaved into: Peptidyl-prolyl cis-trans isomerase A, N-terminally processed]
17.4689	17.5946	17.6176	17.4871	17.4087	17.3421	17.5794	17.5262	17.6448	17.4699	16.9483	17.5777	sp				541	83	0.840371	0.469782	-0.235633	-1.67768	0.0861522	0.968337	-0.0125713	-0.237644	17.5423	17.5548	17.3192	P48643	TCPE_HUMAN	CCT5	CCT5 CCTE KIAA0098	T-complex protein 1 subunit epsilon (TCP-1-epsilon) (CCT-epsilon)
16.3128	16.8336	16.6104	15.5238	15.91	18.4262	16.5129	16.7319	16.4784	15.3182	15.8972	18.618	sp			WM3734_MCU1_WM3734_PLKO	584	84	0.729313	0.528686	1.23018	1.4912	0.894084	0.622694	0.615094	1.76719	16.5978	15.9827	17.2129	P13645	K1C10_HUMAN	KRT10	KRT10 KPP	Keratin, type I cytoskeletal 10 (Cytokeratin-10) (CK-10) (Keratin-10) (K10)
17.0739	16.2478	16.3718	15.8672	15.1918	15.1888	17.0102	15.9474	15.7242	16.162	15.9061	15.534	sp			WM3734_MCU1_WM3734_PLKO	760	85	1.37189	0.259422	-0.576115	-2.56758	0.858412	0.632386	0.538536	1.70778	16.5698	16.0313	15.4552	P02786	TFR1_HUMAN	TFRC	TFRC	Transferrin receptor protein 1 (TR) (TfR) (TfR1) (Trfr) (T9) (p90) (CD antigen CD71) [Cleaved into: Transferrin receptor protein 1, serum form (sTfR)]
16.9602	17.0305	17.4323	17.2658	17.4555	17.2453	17.1851	17.3943	17.4282	17.425	17.4568	16.9123	tr				712	86	0.39148	0.714382	-0.120357	-0.893509	1.24317	0.515948	-0.245319	-2.34915	17.1425	17.3878	17.2675	G8JLD5	G8JLD5_HUMAN	DNM1L	DNM1L	Dynamin-1-like protein
18.6791	18.8498	18.7143	18.898	18.6987	18.5281	18.7556	18.7041	18.7315	18.696	18.5096	18.8373	sp				263	87	0.611815	0.601552	-0.116532	-1.29027	0.0770103	0.971374	-0.0128369	-0.214167	18.7471	18.76	18.6434	P62701	RS4X_HUMAN	RPS4X	RPS4X CCG2 RPS4 SCAR	40S ribosomal protein S4, X isoform (SCR10) (Single copy abundant mRNA protein) (Small ribosomal subunit protein eS4)
16.6359	16.2546	16.6013	16.0215	16.588	16.9611	16.7716	15.427	16.356	16.1914	16.6091	16.8869	sp			WM3734_MCU1_WM3734_PLKO	1224	88	1.62253	0.186615	0.468769	3.00516	0.0211095	0.997804	-0.0202534	-0.0620269	16.2723	16.2925	16.7613	P53621	COPA_HUMAN	COPA	COPA	Coatomer subunit alpha (Alpha-coat protein) (Alpha-COP) (HEP-COP) (HEPCOP) [Cleaved into: Xenin (Xenopsin-related peptide);Proxenin]
18.6872	18.7779	18.6973	18.6713	18.5295	18.2991	18.7281	18.7441	18.6547	18.6301	18.5537	18.313	sp				586	89	1.8586	0.139969	-0.239522	-3.43719	1.62698	0.37814	0.0709677	3.0131	18.7343	18.6634	18.4238	Q9UHD8	SEPT9_HUMAN	43352	SEPT9 KIAA0991 MSF	Septin-9 (MLL septin-like fusion protein MSF-A) (MLL septin-like fusion protein) (Ovarian/Breast septin) (Ov/Br septin) (Septin D1)
19.3669	19.4953	19.3918	19.3966	19.3159	19.3301	19.5777	19.5638	19.441	19.3405	19.0435	18.8763	sp				199	90	1.17721	0.315391	-0.25105	-2.23837	1.077	0.566588	0.108446	2.07115	19.5009	19.3925	19.1414	Q06830	PRDX1_HUMAN	PRDX1	PRDX1 PAGA PAGB TDPX2	Peroxiredoxin-1 (EC 1.11.1.15) (Natural killer cell-enhancing factor A) (NKEF-A) (Proliferation-associated gene protein) (PAG) (Thioredoxin peroxidase 2) (Thioredoxin-dependent peroxide reductase 2)
17.2217	17.2078	16.9112	16.7871	16.4233	16.6829	17.2491	17.2613	16.8361	16.8292	16.7457	16.6125	sp			1205LU_MCU2_1205LU_PLKO;WM3734_MCU1_WM3734_PLKO	414	91	1.63173	0.186135	-0.224809	-3.0216	5.04249	0.0153973	0.394036	13.7845	17.235	16.8409	16.6161	O75874	IDHC_HUMAN	IDH1	IDH1 PICD	Isocitrate dehydrogenase [NADP] cytoplasmic (IDH) (EC 1.1.1.42) (Cytosolic NADP-isocitrate dehydrogenase) (IDP) (NADP(+)-specific ICDH) (Oxalosuccinate decarboxylase)
17.2655	17.205	16.8982	16.9625	17.1097	17.072	16.9774	17.0879	16.966	16.9433	16.7747	16.1447	sp				562	92	0.316057	0.762909	-0.167218	-0.747539	1.56929	0.387944	0.191472	2.91059	17.134	16.9425	16.7753	P36871	PGM1_HUMAN	PGM1	PGM1	Phosphoglucomutase-1 (PGM 1) (EC 5.4.2.2) (Glucose phosphomutase 1)
15.3852	15.1331	15.0992	15.7458	13.3065	14.3853	15.6278	15.3603	15.4625	15.5086	13.2422	15.5212	sp				445	93	1.28523	0.276002	-1.34022	-2.42016	0.180229	0.916068	-0.0774059	-0.462019	15.3766	15.454	14.1138	P50395	GDIB_HUMAN	GDI2	GDI2 RABGDIB	Rab GDP dissociation inhibitor beta (Rab GDI beta) (Guanosine diphosphate dissociation inhibitor 2) (GDI-2)
17.7487	17.7516	17.7454	17.6647	17.9271	18.2911	17.8826	17.8498	17.7139	17.6616	18.3941	18.2431	sp				491	94	2.62782	0.053341	0.517456	5.04034	1.51478	0.405464	0.111789	2.81474	17.8082	17.6964	18.2138	P43490	NAMPT_HUMAN	NAMPT	NAMPT PBEF PBEF1	Nicotinamide phosphoribosyltransferase (NAmPRTase) (Nampt) (EC 2.4.2.12) (Pre-B-cell colony-enhancing factor 1) (Pre-B cell-enhancing factor) (Visfatin)
17.6547	17.9268	18.0363	18.0829	18.0552	18.0578	17.973	18.0739	17.823	18.0847	18.0841	18.0637	sp				255	95	0.413369	0.696593	0.0585141	0.934654	0.401718	0.813185	-0.0995698	-0.912815	17.9071	18.0067	18.0652	P62258	1433E_HUMAN	YWHAE	YWHAE	14-3-3 protein epsilon (14-3-3E)
15.9776	15.2502	15.7637	15.5565	15.827	15.9417	16.0261	15.2193	15.4928	15.5841	15.7938	16.0341	sp			WM3734_MCU1_WM3734_PLKO	406	96	2.0216	0.112194	0.299865	3.74956	0.0284497	0.993958	0.0190125	0.0829471	15.6183	15.5993	15.8991	P60842	IF4A1_HUMAN	EIF4A1	EIF4A1 DDX2A EIF4A	Eukaryotic initiation factor 4A-I (eIF-4A-I) (eIF4A-I) (EC 3.6.4.13) (ATP-dependent RNA helicase eIF4A-1)
19.0788	19.1666	19.1688	19.1812	18.9013	18.9865	19.1644	19.3056	19.2568	19.2251	18.9353	18.9452	sp			1205LU_MCU1_1205LU_PLKO;WM3734_MCU1_WM3734_PLKO	710	97	4.21653	0.00687576	-0.265889	-9.91694	0.22947	0.889057	-0.029119	-0.569693	19.1789	19.208	18.9421	P19338	NUCL_HUMAN	NCL	NCL	Nucleolin (Protein C23)
17.266	17.2948	17.2006	17.3708	16.8852	16.9187	17.4956	17.4921	17.0771	17.264	16.6612	17.177	sp				609	98	1.39082	0.253835	-0.317591	-2.60002	0.928379	0.621875	0.158998	1.82422	17.3871	17.2281	16.9105	P12956	XRCC6_HUMAN	XRCC6	XRCC6 G22P1	X-ray repair cross-complementing protein 6 (EC 3.6.4.-) (EC 4.2.99.-) (5'-deoxyribose-5-phosphate lyase Ku70) (5'-dRP lyase Ku70) (70 kDa subunit of Ku antigen) (ATP-dependent DNA helicase 2 subunit 1) (ATP-dependent DNA helicase II 70 kDa subunit) (CTC box-binding factor 75 kDa subunit) (CTC75) (CTCBF) (DNA repair protein XRCC6) (Lupus Ku autoantigen protein p70) (Ku70) (Thyroid-lupus autoantige…
21.7044	21.7593	21.711	21.7245	21.3714	21.3132	21.7379	21.7513	21.7043	21.7048	21.3838	21.293	sp			1205LU_MCU1_1205LU_PLKO;WM3734_MCU1_WM3734_PLKO	332	99	5.49208	0.00273417	-0.370769	-16.446	1.08648	0.56105	0.0270844	2.08695	21.7382	21.7111	21.3404	P00338	LDHA_HUMAN	LDHA	LDHA PIG19	L-lactate dehydrogenase A chain (LDH-A) (EC 1.1.1.27) (Cell proliferation-inducing gene 19 protein) (LDH muscle subunit) (LDH-M) (Renal carcinoma antigen NY-REN-59)
17.0282	17.394	17.2565	16.8947	16.3844	16.8196	17.1854	16.5796	16.6576	17.2766	16.7658	16.1065	sp				483	100	1.17265	0.316067	-0.502285	-2.23075	0.0385639	0.992161	0.0254378	0.111269	17.0468	17.0214	16.5191	P52209	6PGD_HUMAN	PGD	PGD PGDH	6-phosphogluconate dehydrogenase, decarboxylating (EC 1.1.1.44)
19.8462	19.9682	19.7349	19.8164	20.0629	19.9806	19.8641	20.0255	19.7677	19.6566	20.0519	19.9833	sp			1205LU_MCU1_1205LU_PLKO	224	101	3.33278	0.0197286	0.2758	6.88086	1.81357	0.299811	0.182126	3.35304	19.926	19.7439	20.0197	P30041	PRDX6_HUMAN	PRDX6	PRDX6 AOP2 KIAA0106	Peroxiredoxin-6 (EC 1.11.1.15) (1-Cys peroxiredoxin) (1-Cys PRX) (24 kDa protein) (Acidic calcium-independent phospholipase A2) (aiPLA2) (EC 3.1.1.4) (Antioxidant protein 2) (Liver 2D page spot 40) (Non-selenium glutathione peroxidase) (NSGPx) (Red blood cells page spot 12)
16.9548	17.1711	17.0612	17.1783	17.3446	17.326	17.1077	17.2053	17.0872	17.2474	17.6246	17.5989	sp				968	102	1.96256	0.120186	0.330012	3.63497	0.189244	0.909131	-0.0337687	-0.482157	17.1097	17.1435	17.4735	P49588	SYAC_HUMAN	AARS	AARS	Alanine--tRNA ligase, cytoplasmic (EC 6.1.1.7) (Alanyl-tRNA synthetase) (AlaRS) (Renal carcinoma antigen NY-REN-42)
15.3986	14.8537	15.0859	15.2557	14.7432	15.5942	15.5338	14.7389	14.7416	15.2765	15.5055	15.7559	sp			WM3734_MCU1_WM3734_PLKO	577	103	0.564078	0.623549	0.309792	1.20701	0.0631587	0.980747	0.0413463	0.177905	15.1313	15.0899	15.3997	P26038	MOES_HUMAN	MSN	MSN	Moesin (Membrane-organizing extension spike protein)
17.204	16.4583	16.8732	16.9288	17.0846	16.8104	17.0492	16.4077	17.0969	17.1779	16.967	17.2356	sp			WM3734_MCU1_WM3734_PLKO	720	104	0.0153736	0.993299	0.00521612	0.0454544	0.511053	0.793123	-0.239385	-1.11305	16.7798	17.0192	17.0244	O95573	ACSL3_HUMAN	ACSL3	ACSL3 ACS3 FACL3 LACS3	Long-chain-fatty-acid--CoA ligase 3 (EC 6.2.1.3) (Long-chain acyl-CoA synthetase 3) (LACS 3)
18.4876	18.8232	18.7456	18.8658	18.7713	18.9581	18.6671	18.7263	18.6492	18.8817	18.9002	18.8905	sp			WM3734_MCU1_WM3734_PLKO	592	105	0.677916	0.550106	0.0944242	1.4039	0.575561	0.786076	-0.109555	-1.22715	18.676	18.7856	18.88	P27824	CALX_HUMAN	CANX	CANX	Calnexin (IP90) (Major histocompatibility complex class I antigen-binding protein p88) (p90)
16.7746	16.7846	16.7598	17.0471	16.5034	16.8385	16.8139	16.9982	16.884	16.8794	16.7623	16.6115	sp				285	106	1.1762	0.31524	-0.213654	-2.23669	0.258374	0.877807	-0.0497746	-0.630514	16.8428	16.8926	16.6789	P06753-5	TPM3_HUMAN	TPM3	TPM3	Tropomyosin alpha-3 chain (Gamma-tropomyosin) (Tropomyosin-3) (Tropomyosin-5) (hTM5)
16.2114	16.1962	16.0286	16.0481	16.5006	15.9635	16.2952	16.4784	15.8305	16.5143	16.0026	15.9846	tr				1513	107	0.0129366	0.992871	0.0074532	0.0383515	0.558097	0.78287	0.189919	1.1965	16.2953	16.1054	16.1128	E9PGM1	E9PGM1_HUMAN	EIF4G1	EIF4G1	Eukaryotic translation initiation factor 4 gamma 1
17.377	17.2829	17.4076	17.4068	17.414	17.5278	17.4266	17.1294	17.3933	17.4267	17.1493	17.5704	sp				452	108	0.0243703	0.987295	0.00677109	0.0713595	0.788937	0.65572	-0.104628	-1.59161	17.304	17.4086	17.4154	P49411	EFTU_HUMAN	TUFM	TUFM	Elongation factor Tu, mitochondrial (EF-Tu) (P43)
15.9232	15.6072	15.6352	15.8884	14.9278	15.3279	15.6067	15.6572	15.6568	15.3888	15.1679	15.3514	tr			WM3734_MCU1_WM3734_PLKO	915	109	1.71748	0.168616	-0.448556	-3.1763	0.171536	0.923274	0.0562596	0.442407	15.6986	15.6423	15.1938	E9PLK3	E9PLK3_HUMAN	NPEPPS	NPEPPS	Aminopeptidase (EC 3.4.11.-)
18.6887	18.8449	18.8998	18.9324	19.0024	18.9107	18.7209	18.8107	18.8996	18.9204	18.8925	18.8133	sp			WM3734_MCU1_WM3734_PLKO	338	110	0.0753373	0.947299	-0.00832033	-0.209833	2.09681	0.212298	-0.146772	-3.89807	18.7663	18.9131	18.9047	P40926	MDHM_HUMAN	MDH2	MDH2	Malate dehydrogenase, mitochondrial (EC 1.1.1.37)
18.1971	18.39	18.2104	18.1935	18.5274	18.5726	18.2355	18.1192	17.5857	18.3021	18.3976	18.3924	tr				642	111	1.24076	0.29468	0.399576	2.34508	0.413805	0.81346	0.162522	0.935469	18.2354	18.0729	18.4725	A0A0G2JIW1	A0A0G2JIW1_HUMAN	HSPA1B	HSPA1B	Heat shock 70 kDa protein 1B
16.8462	14.5005	15.9983	15.6372	16.2553	15.8099	16.4278	15.5602	15.2465	15.6815	16.0378	16.0187	sp			WM3734_MCU1_WM3734_PLKO	1976	112	1.14026	0.327827	0.389532	2.1766	0.134387	0.949767	0.192809	0.356229	15.8337	15.6409	16.0304	P35580	MYH10_HUMAN	MYH10	MYH10	Myosin-10 (Cellular myosin heavy chain, type B) (Myosin heavy chain 10) (Myosin heavy chain, non-muscle IIb) (Non-muscle myosin heavy chain B) (NMMHC-B) (Non-muscle myosin heavy chain IIb) (NMMHC II-b) (NMMHC-IIB)
16.4339	16.4744	16.3529	16.3839	16.4049	16.599	16.4345	16.5503	16.4916	16.4703	16.094	16.523	sp			WM3734_MCU1_WM3734_PLKO	589	113	0.0592159	0.959565	-0.0194325	-0.167423	0.518277	0.794485	0.0486159	1.12595	16.4733	16.4247	16.4052	P30153	2AAA_HUMAN	PPP2R1A	PPP2R1A	Serine/threonine-protein phosphatase 2A 65 kDa regulatory subunit A alpha isoform (Medium tumor antigen-associated 61 kDa protein) (PP2A subunit A isoform PR65-alpha) (PP2A subunit A isoform R1-alpha)
20.4932	20.6457	20.6725	20.5025	20.9274	20.7766	20.4954	20.5106	20.6788	20.5128	20.9225	20.7392	sp				216	114	1.95793	0.120691	0.249734	3.62604	0.400722	0.812109	-0.0554562	-0.910942	20.5362	20.5917	20.8414	P23284	PPIB_HUMAN	PPIB	PPIB CYPB	Peptidyl-prolyl cis-trans isomerase B (PPIase B) (EC 5.2.1.8) (CYP-S1) (Cyclophilin B) (Rotamase B) (S-cyclophilin) (SCYLP)
15.556	15.3609	15.7872	15.4016	15.3239	14.8197	15.6236	15.0939	15.4256	14.6794	15.1358	15.2637	sp			WM3734_MCU1_WM3734_PLKO	775	115	0.306134	0.771923	-0.187685	-0.727779	0.122025	0.960353	0.0851526	0.32662	15.4086	15.3235	15.1358	P47897	SYQ_HUMAN	QARS	QARS	Glutamine--tRNA ligase (EC 6.1.1.18) (Glutaminyl-tRNA synthetase) (GlnRS)
17.6085	17.6496	17.4974	17.7293	17.0988	17.3119	17.6125	17.6202	17.4039	17.7744	17.3446	17.1929	sp				1038	116	1.86131	0.140773	-0.364199	-3.44229	0.086495	0.968921	0.0214572	0.238518	17.6227	17.6012	17.237	O95373	IPO7_HUMAN	IPO7	IPO7 RANBP7	Importin-7 (Imp7) (Ran-binding protein 7) (RanBP7)
16.3853	17.5554	17.6008	17.5157	16.2889	16.3965	16.5551	17.7968	16.2194	16.32	17.7873	17.7251	tr				711	117	0.0889895	0.934731	0.135502	0.24486	0.115129	0.962034	0.159191	0.309878	17.0732	16.914	17.0495	A0A087WTP3	A0A087WTP3_HUMAN	KHSRP	KHSRP	Far upstream element-binding protein 2
16.6733	15.8407	16.1972	16.2312	16.4392	16.2291	16.4988	16.0225	16.165	16.4258	16.3993	16.3854	sp			WM3734_MCU1_WM3734_PLKO	501	118	0.707753	0.538513	0.108463	1.45467	0.00659503	0.999647	0.00402403	0.01969	16.2588	16.2548	16.3632	P14868	SYDC_HUMAN	DARS	DARS PIG40	Aspartate--tRNA ligase, cytoplasmic (EC 6.1.1.12) (Aspartyl-tRNA synthetase) (AspRS) (Cell proliferation-inducing gene 40 protein)
17.118	17.5287	17.4389	17.3927	16.3792	16.6609	17.1797	16.8012	17.1606	16.5293	16.8416	16.8358	sp				630	119	0.981519	0.40638	-0.45104	-1.91249	0.0356189	0.992573	0.0264988	0.103081	17.1569	17.1304	16.6794	P13797	PLST_HUMAN	PLS3	PLS3	Plastin-3 (T-plastin)
16.4858	16.6362	16.4583	16.4414	15.7439	15.7921	16.3736	16.8703	16.0227	16.4658	15.7523	15.945	sp				730	120	2.41843	0.0704244	-0.538716	-4.5687	0.795701	0.648668	0.244413	1.60295	16.5915	16.347	15.8083	P52272	HNRPM_HUMAN	HNRNPM	HNRNPM HNRPM NAGR1	Heterogeneous nuclear ribonucleoprotein M (hnRNP M)
16.7264	14.9861	15.6444	15.307	15.6823	16.3239	16.6037	16.4547	15.7899	16.2872	15.4596	16.584	sp				394	121	0.325072	0.75496	0.255339	0.76537	0.426513	0.811165	0.435647	0.959132	16.1927	15.7571	16.0124	Q9UQ80	PA2G4_HUMAN	PA2G4	PA2G4 EBP1	Proliferation-associated protein 2G4 (Cell cycle protein p38-2G4 homolog) (hG4-1) (ErbB3-binding protein 1)
18.5656	17.8261	18.1706	18.2203	18.4311	18.5707	18.6701	17.8464	18.1577	18.1519	18.4015	18.5864	sp			1205LU_MCU1_1205LU_PLKO;WM3734_MCU1_WM3734_PLKO	462	122	3.18791	0.0229501	0.322277	6.46673	0.0825278	0.969039	0.0518885	0.228378	18.227	18.1751	18.4974	Q5VTE0	EF1A3_HUMAN	EEF1A1P5	EEF1A1P5 EEF1AL3	Putative elongation factor 1-alpha-like 3 (EF-1-alpha-like 3) (Eukaryotic elongation factor 1 A-like 3) (eEF1A-like 3) (Eukaryotic translation elongation factor 1 alpha-1 pseudogene 5)
14.744	12.6077	14.9368	14.2768	14.4051	14.9616	15.0324	14.3183	13.6121	14.1992	14.2142	15.2984	sp				1264	123	0.593166	0.608544	0.463566	1.25788	0.0464133	0.990197	-0.080617	-0.132868	14.1756	14.2562	14.7198	P26640	SYVC_HUMAN	VARS	VARS G7A VARS2	Valine--tRNA ligase (EC 6.1.1.9) (Protein G7a) (Valyl-tRNA synthetase) (ValRS)
16.4859	16.4525	16.609	16.4431	16.0603	15.9395	16.7342	16.9095	16.6	16.5738	15.7917	15.9523	sp			1205LU_MCU1_1205LU_PLKO	614	124	4.03637	0.00821886	-0.620509	-9.21802	0.330511	0.843915	0.089077	0.776073	16.6455	16.5564	15.9359	P17844	DDX5_HUMAN	DDX5	DDX5 G17P1 HELR HLR1	Probable ATP-dependent RNA helicase DDX5 (EC 3.6.4.13) (DEAD box protein 5) (RNA helicase p68)
17.2016	16.4453	17.3589	16.7534	17.004	16.8396	17.4506	16.9695	17.2536	16.626	17.2928	16.9283	sp			WM3734_MCU1_WM3734_PLKO	475	125	0.0303808	0.982791	0.0182114	0.0883987	0.0228052	0.996374	0.0187697	0.0668881	17.0167	16.998	17.0162	Q01518	CAP1_HUMAN	CAP1	CAP1 CAP	Adenylyl cyclase-associated protein 1 (CAP 1)
16.6544	16.5413	16.9572	16.3123	16.7203	16.7558	17.0853	17.1603	16.9779	16.6376	16.6733	16.9927	sp				418	126	0.141366	0.887286	0.0642357	0.372731	0.259193	0.878623	0.139053	0.632214	16.8603	16.7213	16.7855	P61158	ARP3_HUMAN	ACTR3	ACTR3 ARP3	Actin-related protein 3 (Actin-like protein 3)
18.9861	19.3572	19.0376	19.3097	18.5836	18.7681	19.0251	18.7552	18.9321	19.083	18.907	18.8667	sp				463	127	1.55215	0.204378	-0.309236	-2.88035	0.155261	0.93587	-0.0596938	-0.405143	19.0309	19.0906	18.7814	P61978-3	HNRPK_HUMAN	HNRNPK	HNRNPK HNRPK	Heterogeneous nuclear ribonucleoprotein K (hnRNP K) (Transformation up-regulated nuclear protein) (TUNP)
16.5255	16.7255	16.6696	16.4309	16.4459	15.4166	16.6893	16.7209	16.5468	16.6496	16.404	15.8702	sp			WM3734_MCU1_WM3734_PLKO	433	128	1.12982	0.331383	-0.54004	-2.15918	0.593423	0.777427	0.0911136	1.25833	16.6653	16.5742	16.0342	P35998	PRS7_HUMAN	PSMC2	PSMC2 MSS1	26S proteasome regulatory subunit 7 (26S proteasome AAA-ATPase subunit RPT1) (Proteasome 26S subunit ATPase 2) (Protein MSS1)
16.7658	16.9395	16.7114	16.8944	16.9371	16.7515	17.0557	16.7364	16.3133	16.8291	16.038	16.5155	sp				660	129	0.216068	0.829279	-0.126549	-0.540926	0.585919	0.7784	0.187269	1.24525	16.8743	16.6871	16.5605	P54136	SYRC_HUMAN	RARS	RARS	Arginine--tRNA ligase, cytoplasmic (EC 6.1.1.19) (Arginyl-tRNA synthetase) (ArgRS)
16.2255	16.1442	16.3226	16.2141	16.2186	16.1082	16.041	16.0246	16.2234	16.3037	16.1789	16.3287	sp				519	130	0.485886	0.660347	-0.0573525	-1.06781	1.55302	0.392762	-0.157133	-2.88189	16.1088	16.2659	16.2086	P28838	AMPL_HUMAN	LAP3	LAP3 LAPEP PEPS	Cytosol aminopeptidase (EC 3.4.11.1) (Leucine aminopeptidase 3) (LAP-3) (Leucyl aminopeptidase) (Peptidase S) (Proline aminopeptidase) (EC 3.4.11.5) (Prolyl aminopeptidase)
19.2986	19.4646	19.4546	19.3468	19.1387	18.8457	19.013	19.3942	19.4021	19.0306	19.1798	18.7775	sp			WM3734_MCU1_WM3734_PLKO	245	131	1.22565	0.30057	-0.32309	-2.31966	0.0401341	0.993656	-0.0158992	-0.115616	19.2926	19.3085	18.9854	P63104	1433Z_HUMAN	YWHAZ	YWHAZ	14-3-3 protein zeta/delta (Protein kinase C inhibitor protein 1) (KCIP-1)
19.8308	19.972	19.9711	19.9389	20.0344	19.9148	19.9113	19.933	20.0065	19.9538	19.9445	19.8483	sp				437	132	0.331001	0.753219	-0.0320725	-0.777035	0.844091	0.644919	-0.0557952	-1.68389	19.9118	19.9676	19.9355	P26641	EF1G_HUMAN	EEF1G	EEF1G EF1G PRO1608	Elongation factor 1-gamma (EF-1-gamma) (eEF-1B gamma)
16.0135	16.0768	15.9219	15.817	15.5229	16.0412	15.8385	15.9401	15.9253	15.9328	15.7367	15.7946	sp				892	133	0.525825	0.636422	-0.125406	-1.1394	0.542801	0.780995	0.0679591	1.16951	15.9672	15.8993	15.7739	P12814	ACTN1_HUMAN	ACTN1	ACTN1	Alpha-actinin-1 (Alpha-actinin cytoskeletal isoform) (F-actin cross-linking protein) (Non-muscle alpha-actinin-1)
17.0546	17.1251	17.0281	16.244	16.2551	16.5903	17.065	16.8508	16.8397	16.9116	16.3184	16.318	sp				727	134	1.04943	0.371408	-0.385389	-2.0253	0.704673	0.695373	0.268006	1.44944	17.0238	16.7558	16.3705	Q02809	PLOD1_HUMAN	PLOD1	PLOD1 LLH PLOD	Procollagen-lysine,2-oxoglutarate 5-dioxygenase 1 (EC 1.14.11.4) (Lysyl hydroxylase 1) (LH1)
13.947	13.5169	16.1153	13.4277	16.0595	16.0307	13.5303	14.3355	16.1301	14.3298	16.2596	16.1389	sp				346	135	0.830056	0.471145	1.12144	1.66045	0.833546	0.643696	-1.1683	-1.66628	13.8324	15.0007	16.1222	P04083	ANXA1_HUMAN	ANXA1	ANXA1 ANX1 LPC1	Annexin A1 (Annexin I) (Annexin-1) (Calpactin II) (Calpactin-2) (Chromobindin-9) (Lipocortin I) (Phospholipase A2 inhibitory protein) (p35)
15.4887	15.8272	15.4301	14.8762	16.2384	16.2266	15.7683	15.7826	14.7909	15.1558	16.0004	16.2217	sp	+		1205LU_MCU1_1205LU_PLKO	962	136	3.41006	0.0183474	1.1085	7.11031	2.13747	0.209709	0.653466	3.97958	15.7167	15.0633	16.1718	O60763	USO1_HUMAN	USO1	USO1 VDP	General vesicular transport factor p115 (Protein USO1 homolog) (Transcytosis-associated protein) (TAP) (Vesicle-docking protein)
17.9682	17.6233	18.0329	17.9838	18.0231	18.1477	17.9006	18.0879	17.9308	17.9658	17.7573	17.9303	sp			WM3734_MCU1_WM3734_PLKO	504	137	0.0569656	0.961437	-0.0137053	-0.161408	0.3565	0.831148	-0.0833087	-0.82668	17.895	17.9783	17.9646	P34897	GLYM_HUMAN	SHMT2	SHMT2	Serine hydroxymethyltransferase, mitochondrial (SHMT) (EC 2.1.2.1) (Glycine hydroxymethyltransferase) (Serine methylase)
16.9309	17.0335	16.9546	17.1352	16.5887	16.1781	16.9496	17.0779	17.0137	16.7059	16.5695	16.6168	sp				422	138	1.8235	0.144853	-0.464051	-3.37152	0.184324	0.914945	0.045608	0.471192	16.9979	16.9523	16.4883	O00231	PSD11_HUMAN	PSMD11	PSMD11	26S proteasome non-ATPase regulatory subunit 11 (26S proteasome regulatory subunit RPN6) (26S proteasome regulatory subunit S9) (26S proteasome regulatory subunit p44.5)
19.1742	19.3474	19.3733	19.2872	18.9835	19.2091	19.2396	19.3715	19.3872	19.1734	19.1585	19.0558	tr				263	139	1.55243	0.205127	-0.203553	-2.88085	0.122259	0.960557	-0.0221052	-0.327184	19.2832	19.3053	19.1017	C9J9K3	C9J9K3_HUMAN	RPSA	RPSA	40S ribosomal protein SA (Fragment)
17.3532	17.2741	17.3014	17.42	17.3582	17.1661	17.2823	17.2595	17.2779	17.4397	17.4393	17.2889	sp			WM3734_MCU1_WM3734_PLKO	456	140	0.271828	0.793056	-0.0466547	-0.658297	0.716314	0.689862	-0.0675149	-1.46919	17.2923	17.3598	17.3131	Q9Y265	RUVB1_HUMAN	RUVBL1	RUVBL1 INO80H NMP238 TIP49 TIP49A	RuvB-like 1 (EC 3.6.4.12) (49 kDa TATA box-binding protein-interacting protein) (49 kDa TBP-interacting protein) (54 kDa erythrocyte cytosolic protein) (ECP-54) (INO80 complex subunit H) (Nuclear matrix protein 238) (NMP 238) (Pontin 52) (TIP49a) (TIP60-associated protein 54-alpha) (TAP54-alpha)
17.1466	17.2593	16.9696	16.9479	17.1285	17.1932	17.1648	17.2963	17.0034	16.9054	17.1753	17.2954	sp			1205LU_MCU1_1205LU_PLKO	421	141	2.98808	0.032929	0.241548	5.92766	3.1074	0.0779997	0.260195	6.24519	17.2168	16.9566	17.1981	P09543	CN37_HUMAN	CNP	CNP	2',3'-cyclic-nucleotide 3'-phosphodiesterase (CNP) (CNPase) (EC 3.1.4.37)
15.9747	15.8914	15.6107	15.959	15.7308	15.6544	16.001	15.5695	15.8658	15.6158	15.7875	15.855	sp			WM3734_MCU1_WM3734_PLKO	908	142	0.0203554	0.991586	-0.00587416	-0.0598597	0.304337	0.858004	0.0963089	0.724185	15.8591	15.7628	15.757	Q13200	PSMD2_HUMAN	PSMD2	PSMD2 TRAP2	26S proteasome non-ATPase regulatory subunit 2 (26S proteasome regulatory subunit RPN1) (26S proteasome regulatory subunit S2) (26S proteasome subunit p97) (Protein 55.11) (Tumor necrosis factor type 1 receptor-associated protein 2)
16.847	16.9491	16.1225	16.1419	16.5699	16.7899	15.9382	16.9946	17.045	16.9337	16.8461	16.8623	sp				528	143	0.343374	0.746973	0.206325	0.801229	0.129523	0.956092	0.121466	0.344638	16.6822	16.5607	16.7671	P54577	SYYC_HUMAN	YARS	YARS	Tyrosine--tRNA ligase, cytoplasmic (EC 6.1.1.1) (Tyrosyl-tRNA synthetase) (TyrRS) [Cleaved into: Tyrosine--tRNA ligase, cytoplasmic, N-terminally processed]
13.5737	14.6694	15.1833	15.0519	14.9509	15.3144	14.5271	14.4242	14.9481	14.9903	14.487	14.8064	sp			WM3734_MCU1_WM3734_PLKO	393	144	0.37318	0.723388	-0.153756	-0.858722	1.59406	0.375989	-0.744803	-2.95448	14.2986	15.0434	14.8897	Q99536	VAT1_HUMAN	VAT1	VAT1	Synaptic vesicle membrane protein VAT-1 homolog (EC 1.-.-.-)
18.6976	18.8373	19.1159	18.9912	18.5199	19.1163	18.6519	19.0178	19.0754	19.1581	19.1572	19.1458	sp				417	145	0.258241	0.804212	-0.100356	-0.630237	1.71315	0.345987	-0.283979	-3.16843	18.8012	19.0851	18.9848	P27797	CALR_HUMAN	CALR	CALR CRTC	Calreticulin (CRP55) (Calregulin) (Endoplasmic reticulum resident protein 60) (ERp60) (HACBP) (grp60)
15.5217	15.5581	14.6376	15.6363	15.7091	15.6579	15.3413	15.5567	15.0867	15.7346	15.3194	15.8504	tr			WM3734_MCU1_WM3734_PLKO	805	146	0.612133	0.601984	0.360403	1.29082	0.366736	0.830257	0.220652	0.846382	15.4945	15.2738	15.6342	A2A274	A2A274_HUMAN	ACO2	ACO2	Aconitate hydratase, mitochondrial
16.498	15.1534	16.0865	15.8829	16.0062	16.7158	16.3528	16.383	16.433	16.3064	16.6958	16.7149	sp			WM3734_MCU1_WM3734_PLKO	531	147	0.833699	0.470742	0.355995	1.66653	0.0860712	0.967173	-0.080384	-0.237438	16.0968	16.1772	16.5332	P40227	TCPZ_HUMAN	CCT6A	CCT6A CCT6 CCTZ	T-complex protein 1 subunit zeta (TCP-1-zeta) (Acute morphine dependence-related protein 2) (CCT-zeta-1) (HTR3) (Tcp20)
17.5616	17.5869	17.4052	17.326	17.5688	17.4142	17.5658	17.5741	17.3422	17.2654	17.4766	17.344	sp			1205LU_MCU2_1205LU_PLKO;WM3734_MCU1_WM3734_PLKO	398	148	1.08583	0.353682	0.116211	2.08585	3.72364	0.0458354	0.237405	8.10726	17.5721	17.3347	17.4509	P07093	GDN_HUMAN	SERPINE2	SERPINE2 PI7 PN1	Glia-derived nexin (GDN) (Peptidase inhibitor 7) (PI-7) (Protease nexin 1) (PN-1) (Protease nexin I) (Serpin E2)
17.3679	17.5048	17.4096	17.4133	17.2568	17.461	17.3024	17.5073	17.4808	17.588	17.4467	17.4803	sp				461	149	0.408955	0.69999	-0.0616951	-0.926396	0.338842	0.838586	-0.0522733	-0.792391	17.4206	17.4729	17.4112	P13489	RINI_HUMAN	RNH1	RNH1 PRI RNH	Ribonuclease inhibitor (Placental ribonuclease inhibitor) (Placental RNase inhibitor) (Ribonuclease/angiogenin inhibitor 1) (RAI)
16.6774	15.9032	15.669	15.3093	16.475	15.8082	16.4157	15.8942	16.2616	15.2474	16.1006	16.6371	sp				953	150	1.10869	0.341613	0.633391	2.12394	1.02291	0.592193	0.600791	1.98123	16.2226	15.6218	16.2552	P53618	COPB_HUMAN	COPB1	COPB1 COPB MSTP026	Coatomer subunit beta (Beta-coat protein) (Beta-COP)
16.4718	16.4851	16.6017	16.379	16.3252	16.2958	16.404	16.1204	16.1857	16.4685	16.0885	16.3008	sp			WM3734_MCU1_WM3734_PLKO	840	151	0.742208	0.521933	-0.156157	-1.51298	0.117021	0.962116	-0.0383601	-0.314487	16.3703	16.4087	16.2525	P34932	HSP74_HUMAN	HSPA4	HSPA4 APG2	Heat shock 70 kDa protein 4 (HSP70RY) (Heat shock 70-related protein APG-2)
17.2857	17.3799	17.3993	17.4564	16.5768	16.5576	17.0213	17.4184	17.0769	17.3925	16.8921	16.7171	tr			1205LU_MCU1_1205LU_PLKO;WM3734_MCU1_WM3734_PLKO	631	152	2.85132	0.0379561	-0.645382	-5.57868	0.171737	0.923592	-0.054956	-0.442863	17.2763	17.3313	16.6859	J3KPF3	J3KPF3_HUMAN	SLC3A2	SLC3A2 hCG_2016598	4F2 cell-surface antigen heavy chain (Solute carrier family 3 (Activators of dibasic and neutral amino acid transport), member 2, isoform CRA_a)
16.6654	16.7708	16.7142	16.5718	16.7623	16.5919	16.7496	16.7815	16.7697	16.8409	16.7024	16.367	sp				430	153	0.523843	0.637729	-0.11825	-1.13587	0.103567	0.965875	0.0176783	0.281435	16.7418	16.7242	16.6059	P00505	AATM_HUMAN	GOT2	GOT2	Aspartate aminotransferase, mitochondrial (mAspAT) (EC 2.6.1.1) (EC 2.6.1.7) (Fatty acid-binding protein) (FABP-1) (Glutamate oxaloacetate transaminase 2) (Kynurenine aminotransferase 4) (Kynurenine aminotransferase IV) (Kynurenine--oxoglutarate transaminase 4) (Kynurenine--oxoglutarate transaminase IV) (Plasma membrane-associated fatty acid-binding protein) (FABPpm) (Transaminase A)
17.2703	17.2761	17.2123	17.1568	16.8118	16.7722	17.2431	17.2414	17.0783	17.0596	16.4802	16.4151	sp				534	154	2.50129	0.0615366	-0.506917	-4.75178	1.93486	0.270243	0.131007	3.58178	17.2577	17.1267	16.6198	P13674	P4HA1_HUMAN	P4HA1	P4HA1 P4HA	Prolyl 4-hydroxylase subunit alpha-1 (4-PH alpha-1) (EC 1.14.11.2) (Procollagen-proline,2-oxoglutarate-4-dioxygenase subunit alpha-1)
17.259	17.0871	17.1692	17.1873	16.8881	17.2759	17.3606	17.0398	17.1369	17.1218	16.9151	17.2912	sp			WM3734_MCU1_WM3734_PLKO	539	155	0.219894	0.830005	-0.0612078	-0.549177	0.166575	0.924184	0.0328398	0.431125	17.1866	17.1538	17.0926	P50991	TCPD_HUMAN	CCT4	CCT4 CCTD SRB	T-complex protein 1 subunit delta (TCP-1-delta) (CCT-delta) (Stimulator of TAR RNA-binding)
15.3875	14.7516	15.6237	15.56	16.2552	16.2246	15.8992	14.2685	15.4639	15.8516	16.2555	16.5001	sp			1205LU_MCU1_1205LU_PLKO	893	156	3.21698	0.0228953	0.684055	6.5482	0.731425	0.686595	-0.548098	-1.49477	15.0767	15.6248	16.3089	Q14764	MVP_HUMAN	MVP	MVP LRP	Major vault protein (MVP) (Lung resistance-related protein)
16.2279	16.6736	16.6001	16.7361	16.9944	16.7966	16.3644	16.6507	16.6963	16.6899	16.7641	16.8776	sp				249	157	1.63173	0.185266	0.177575	3.02159	0.902762	0.621082	-0.201427	-1.78163	16.4792	16.6806	16.8582	Q06323	PSME1_HUMAN	PSME1	PSME1 IFI5111	Proteasome activator complex subunit 1 (11S regulator complex subunit alpha) (REG-alpha) (Activator of multicatalytic protease subunit 1) (Interferon gamma up-regulated I-5111 protein) (IGUP I-5111) (Proteasome activator 28 subunit alpha) (PA28a) (PA28alpha)
17.0916	17.1852	17.3122	17.1727	16.9924	17.1156	17.0428	17.1353	17.3953	17.3487	16.1583	16.7821	tr				470	158	1.3323	0.267806	-0.545115	-2.50002	1.84319	0.286636	-0.193528	-3.4083	17.1137	17.3072	16.7621	H0Y4R1	H0Y4R1_HUMAN	IMPDH2	IMPDH2	Inosine-5'-monophosphate dehydrogenase 2 (Fragment)
18.4835	18.7703	18.5224	18.3991	18.7514	18.7077	18.739	18.7457	18.3331	18.3671	18.7252	18.6174	tr			1205LU_MCU1_1205LU_PLKO	410	159	2.95647	0.0341279	0.294986	5.8456	1.90982	0.26793	0.279189	3.53401	18.6846	18.4054	18.7004	A0A1B0GWE8	A0A1B0GWE8_HUMAN	CTSD	CTSD	Cathepsin D
18.3557	17.9304	18.137	17.75	18.0812	18.0865	18.3254	17.9057	18.1255	17.7111	18.0416	18.0388	sp			WM3734_MCU1_WM3734_PLKO	248	160	0.517205	0.64032	0.131138	1.12404	0.547307	0.782989	0.1984	1.17748	18.1293	17.9309	18.062	P18124	RL7_HUMAN	RPL7	RPL7	60S ribosomal protein L7 (Large ribosomal subunit protein uL30)
14.5247	15.087	14.8509	14.1607	14.4096	16.9198	14.4829	14.7613	14.7433	13.822	15.0222	16.7499	sp				639	161	1.06914	0.364762	1.38115	2.05808	0.526502	0.793042	0.319749	1.14061	14.714	14.3942	15.7754	P35908	K22E_HUMAN	KRT2	KRT2 KRT2A KRT2E	Keratin, type II cytoskeletal 2 epidermal (Cytokeratin-2e) (CK-2e) (Epithelial keratin-2e) (Keratin-2 epidermis) (Keratin-2e) (K2e) (Type-II keratin Kb2)
16.2876	15.3578	15.2161	15.8361	15.3272	15.2931	16.1715	15.6305	15.7431	15.7384	15.3338	14.898	sp			WM3734_MCU1_WM3734_PLKO	1270	162	1.26694	0.282561	-0.420395	-2.38923	0.380217	0.823622	0.228401	0.872142	15.8618	15.6334	15.213	Q08211	DHX9_HUMAN	DHX9	DHX9 DDX9 LKP NDH2	ATP-dependent RNA helicase A (EC 3.6.4.13) (DEAH box protein 9) (DExH-box helicase 9) (Leukophysin) (LKP) (Nuclear DNA helicase II) (NDH II) (RNA helicase A)
18.4889	18.6876	18.5597	18.5171	18.3746	18.4519	18.576	18.6827	18.5416	18.5323	18.4616	18.4257	sp				264	163	2.65192	0.0525634	-0.109197	-5.0966	0.717498	0.692376	0.0711684	1.4712	18.6088	18.5377	18.4285	P61247	RS3A_HUMAN	RPS3A	RPS3A FTE1 MFTL	40S ribosomal protein S3a (Small ribosomal subunit protein eS1) (v-fos transformation effector protein) (Fte-1)
17.205	17.4591	17.4138	17.3523	17.0346	17.2315	17.3013	17.2526	16.9628	17.2259	16.4833	17.1979	sp				589	164	0.593998	0.608233	-0.25187	-1.25933	0.232561	0.88748	0.0657716	0.576276	17.3045	17.2387	16.9868	Q9NSD9	SYFB_HUMAN	FARSB	FARSB FARSLB FRSB HSPC173	Phenylalanine--tRNA ligase beta subunit (EC 6.1.1.20) (Phenylalanyl-tRNA synthetase beta subunit) (PheRS)
13.5951	14.3623	14.6806	14.7637	14.6397	13.9005	13.8971	13.3259	14.4544	14.5531	14.8922	14.8265	sp				1782	165	0.0726428	0.947536	-0.0482328	-0.202826	1.90171	0.262868	-0.817845	-3.51861	13.7951	14.6129	14.5647	Q02952	AKA12_HUMAN	AKAP12	AKAP12 AKAP250	A-kinase anchor protein 12 (AKAP-12) (A-kinase anchor protein 250 kDa) (AKAP 250) (Gravin) (Myasthenia gravis autoantigen)
17.1942	17.4602	17.3941	17.337	17.2527	17.3143	17.3255	17.2113	17.1968	17.3555	17.2998	17.1759	sp				212	166	0.522215	0.638521	-0.0601816	-1.13298	0.113906	0.961904	-0.0230265	-0.306893	17.2978	17.3208	17.2607	P23919	KTHY_HUMAN	DTYMK	DTYMK CDC8 TMPK TYMK	Thymidylate kinase (EC 2.7.4.9) (dTMP kinase)
15.2256	14.3634	14.9384	15.2182	15.4765	15.1648	14.3628	14.8825	14.6981	15.4948	15.3923	14.9869	sp				963	167	0.351991	0.737303	0.167751	0.817962	0.668956	0.729259	-0.378803	-1.38859	14.7086	15.0874	15.2551	P33176	KINH_HUMAN	KIF5B	KIF5B KNS KNS1	Kinesin-1 heavy chain (Conventional kinesin heavy chain) (Ubiquitous kinesin heavy chain) (UKHC)
17.1179	17.0428	17.181	17.1755	17.7409	17.5009	17.1832	17.1059	17.0547	17.2372	17.5363	17.52	sp			1205LU_MCU1_1205LU_PLKO	582	168	3.04519	0.0294266	0.412408	6.07809	0.467672	0.795666	-0.0496616	-1.03478	17.1125	17.1621	17.5745	Q96AY3	FKB10_HUMAN	FKBP10	FKBP10 FKBP65 PSEC0056	Peptidyl-prolyl cis-trans isomerase FKBP10 (PPIase FKBP10) (EC 5.2.1.8) (65 kDa FK506-binding protein) (65 kDa FKBP) (FKBP-65) (FK506-binding protein 10) (FKBP-10) (Immunophilin FKBP65) (Rotamase)
16.5207	15.8215	15.7111	15.9247	17.4893	17.4758	16.8329	16.0483	17.1047	16.98	16.5347	17.5018	sp				471	169	0.979967	0.405973	0.820238	1.90991	0.108345	0.960856	-0.124266	-0.293249	16.3059	16.4301	17.2504	P23381	SYWC_HUMAN	WARS	WARS IFI53 WRS	Tryptophan--tRNA ligase, cytoplasmic (EC 6.1.1.2) (Interferon-induced protein 53) (IFP53) (Tryptophanyl-tRNA synthetase) (TrpRS) (hWRS) [Cleaved into: T1-TrpRS;T2-TrpRS]
18.616	18.7217	18.6185	18.7084	18.6559	18.4019	18.5495	18.6784	18.6623	18.6904	18.6125	18.5218	sp			WM3734_MCU1_WM3734_PLKO	317	170	1.06393	0.367316	-0.121877	-2.04941	0.279207	0.868435	-0.0285034	-0.673402	18.6414	18.6699	18.548	P05388	RLA0_HUMAN	RPLP0	RPLP0	60S acidic ribosomal protein P0 (60S ribosomal protein L10E) (Large ribosomal subunit protein uL10)
16.9833	17.0652	17.1091	17.1775	17.2985	16.9133	16.9693	17.0119	17.0323	16.9988	17.2323	17.1505	sp			WM3734_MCU1_WM3734_PLKO	255	171	0.314002	0.765814	0.0692282	0.743459	0.787813	0.65431	-0.0720043	-1.58972	17.0074	17.0794	17.1486	P38117	ETFB_HUMAN	ETFB	ETFB FP585	Electron transfer flavoprotein subunit beta (Beta-ETF)
16.9746	16.9145	16.5697	16.6263	16.5669	17.3895	17.2235	17.0401	16.7905	15.9951	17.4521	17.2389	sp				243	172	1.32941	0.267779	0.666439	2.4951	1.57628	0.385009	0.542792	2.92296	17.0382	16.4954	17.1618	P23396	RS3_HUMAN	RPS3	RPS3 OK/SW-cl.26	40S ribosomal protein S3 (EC 4.2.99.18) (Small ribosomal subunit protein uS3)
16.6106	16.3655	16.112	15.6449	15.8884	15.6795	16.4771	16.6037	15.8821	15.9662	15.3263	15.7946	sp				370	173	0.709912	0.538457	-0.229098	-1.45834	2.77246	0.119473	0.612952	5.38436	16.5142	15.9013	15.6722	Q9Y617	SERC_HUMAN	PSAT1	PSAT1 PSA	Phosphoserine aminotransferase (EC 2.6.1.52) (Phosphohydroxythreonine aminotransferase) (PSAT)
19.2826	19.4266	19.6588	19.6946	19.7057	19.7392	19.2945	19.3413	19.5996	19.7002	19.8305	19.7806	sp		+	1205LU_MCU2_1205LU_PLKO;WM3734_MCU1_WM3734_PLKO	205	174	1.52671	0.208646	0.100722	2.83565	3.74192	0.0615249	-0.327022	-8.16883	19.3363	19.6633	19.764	P04792	HSPB1_HUMAN	HSPB1	HSPB1 HSP27 HSP28	Heat shock protein beta-1 (HspB1) (28 kDa heat shock protein) (Estrogen-regulated 24 kDa protein) (Heat shock 27 kDa protein) (HSP 27) (Stress-responsive protein 27) (SRP27)
16.2416	15.9413	16.2519	16.5885	15.2298	15.9837	16.2717	16.0696	15.9858	15.6962	16.3447	16.2348	sp				898	175	0.233776	0.824626	-0.182341	-0.578858	0.000749562	1	0.000462532	0.0022528	16.1311	16.1306	15.9483	Q92973	TNPO1_HUMAN	TNPO1	TNPO1 KPNB2 MIP1 TRN	Transportin-1 (Importin beta-2) (Karyopherin beta-2) (M9 region interaction protein) (MIP)
16.3178	16.428	15.6276	15.7425	16.4034	16.2268	16.4296	15.8683	15.8256	16.069	16.334	16.4439	sp				1048	176	2.65654	0.0527396	0.535863	5.10743	1.4656	0.421168	0.444771	2.72905	16.2609	15.8162	16.352	P06756	ITAV_HUMAN	ITGAV	ITGAV MSK8 VNRA VTNR	Integrin alpha-V (Vitronectin receptor) (Vitronectin receptor subunit alpha) (CD antigen CD51) [Cleaved into: Integrin alpha-V heavy chain;Integrin alpha-V light chain]
15.2006	15.4367	15.5117	15.0845	16.1803	16.6221	16.5565	16.0242	16.2154	16.1601	16.5277	15.1235	sp			WM3734_MCU1_WM3734_PLKO	732	177	0.366736	0.725443	0.370477	0.846382	0.0530566	0.988638	0.0615735	0.1509	15.8045	15.7429	16.1134	P13010	XRCC5_HUMAN	XRCC5	XRCC5 G22P2	X-ray repair cross-complementing protein 5 (EC 3.6.4.-) (86 kDa subunit of Ku antigen) (ATP-dependent DNA helicase 2 subunit 2) (ATP-dependent DNA helicase II 80 kDa subunit) (CTC box-binding factor 85 kDa subunit) (CTC85) (CTCBF) (DNA repair protein XRCC5) (Ku80) (Ku86) (Lupus Ku autoantigen protein p86) (Nuclear factor IV) (Thyroid-lupus autoantigen) (TLAA) (X-ray repair complementing defective…
15.766	15.6471	15.4629	15.7583	15.6692	15.9086	15.725	15.8469	15.4058	15.7658	15.5861	15.7368	tr				1251	178	0.493834	0.652254	0.127006	1.08215	0.689609	0.713991	0.148088	1.42383	15.7463	15.5982	15.7252	D6REX3	D6REX3_HUMAN	SEC31A	SEC31A	Protein transport protein Sec31A
17.4779	17.6729	17.6931	17.5541	17.5676	17.4425	17.3279	17.7202	17.6517	17.3948	17.4729	17.5071	sp				277	179	0.482423	0.660133	-0.0759144	-1.06155	0.0758524	0.971313	-0.0237145	-0.211169	17.5497	17.5734	17.4975	P16152	CBR1_HUMAN	CBR1	CBR1 CBR CRN SDR21C1	Carbonyl reductase [NADPH] 1 (EC 1.1.1.184) (15-hydroxyprostaglandin dehydrogenase [NADP(+)]) (EC 1.1.1.197) (NADPH-dependent carbonyl reductase 1) (Prostaglandin 9-ketoreductase) (Prostaglandin-E(2) 9-reductase) (EC 1.1.1.189) (Short chain dehydrogenase/reductase family 21C member 1)
16.7207	17.1981	16.9055	16.8228	16.5916	16.3967	16.6121	16.6756	16.9297	17.0531	16.2585	16.0752	tr				530	180	2.61711	0.053252	-0.597289	-5.01549	0.388062	0.821306	-0.126165	-0.88704	16.8016	16.9278	16.3305	F5GWF6	F5GWF6_HUMAN	CCT2	CCT2	T-complex protein 1 subunit beta
16.091	16.023	16.0551	15.7247	15.2264	15.5773	15.7849	15.9963	15.8106	16.1965	15.9869	15.7668	sp				894	181	0.782756	0.496481	-0.307348	-1.58123	0.0764685	0.971259	0.0270746	0.212765	15.9738	15.9467	15.6394	Q12906	ILF3_HUMAN	ILF3	ILF3 DRBF MPHOSPH4 NF90	Interleukin enhancer-binding factor 3 (Double-stranded RNA-binding protein 76) (DRBP76) (M-phase phosphoprotein 4) (MPP4) (Nuclear factor associated with dsRNA) (NFAR) (Nuclear factor of activated T-cells 90 kDa) (NF-AT-90) (Translational control protein 80) (TCP80)
19.1833	18.5546	18.9582	18.8054	19.1086	19.1692	19.2243	18.6279	18.9632	18.7363	19.0619	19.1933	sp			WM3734_MCU1_WM3734_PLKO	493	182	2.23792	0.0892537	0.267499	4.18488	0.0603309	0.983213	0.0317698	0.170395	18.8975	18.8658	19.1333	Q16658	FSCN1_HUMAN	FSCN1	FSCN1 FAN1 HSN SNL	Fascin (55 kDa actin-bundling protein) (Singed-like protein) (p55)
18.2365	18.2967	18.1655	18.2215	17.4122	18.1001	18.3123	18.296	18.1762	18.2907	17.8846	17.94	tr			WM3734_MCU1_WM3734_PLKO	517	183	1.3429	0.26585	-0.379261	-2.51809	1.14063	0.568656	0.0718894	2.17722	18.2854	18.2135	17.8342	E7EUC7	E7EUC7_HUMAN	UGP2	UGP2	UTP--glucose-1-phosphate uridylyltransferase (EC 2.7.7.9)
17.4721	17.7794	17.5648	17.4531	17.4263	17.2444	17.5776	17.7324	17.58	17.5971	17.2577	17.396	tr			WM3734_MCU1_WM3734_PLKO;WM3734_MCU2_WM3734_PLKO	526	184	2.05947	0.10968	-0.21767	-3.82398	0.546602	0.782988	0.0916014	1.17623	17.6404	17.5488	17.3311	A0A286YF22	A0A286YF22_HUMAN	PHGDH	PHGDH	D-3-phosphoglycerate dehydrogenase (EC 1.1.1.95)
16.5453	16.3976	16.2475	16.1855	16.2311	16.8489	16.4129	15.8475	15.9141	16.5514	16.7155	16.4387	sp			WM3734_MCU1_WM3734_PLKO	763	185	0.885106	0.451477	0.333922	1.75225	0.142768	0.946034	0.0761745	0.376028	16.3008	16.2246	16.5586	P40939	ECHA_HUMAN	HADHA	HADHA HADH	Trifunctional enzyme subunit alpha, mitochondrial (78 kDa gastrin-binding protein) (TP-alpha) [Includes: Long-chain enoyl-CoA hydratase (EC 4.2.1.17);Long chain 3-hydroxyacyl-CoA dehydrogenase (EC 1.1.1.211)]
19.8549	19.8606	19.7432	19.6707	19.7957	19.6533	19.8467	19.9045	19.7022	19.7904	19.7465	19.6947	tr			WM3734_MCU1_WM3734_PLKO	149	186	0.0347317	0.979072	-0.0040617	-0.100605	2.53831	0.140461	0.140047	4.83508	19.8667	19.7266	19.7226	G3V1A4	G3V1A4_HUMAN	CFL1	CFL1 hCG_2039457	Cofilin 1 (Non-muscle), isoform CRA_a (Cofilin-1)
15.2008	16.3416	14.7863	15.1008	16.8506	15.17	14.8446	16.2732	14.9963	16.4647	16.9298	16.9065	sp				736	187	1.00798	0.390418	1.12724	1.95643	0.248819	0.882447	0.328013	0.610584	15.665	15.337	16.4643	P51659	DHB4_HUMAN	HSD17B4	HSD17B4 EDH17B4 SDR8C1	Peroxisomal multifunctional enzyme type 2 (MFE-2) (17-beta-hydroxysteroid dehydrogenase 4) (17-beta-HSD 4) (D-bifunctional protein) (DBP) (Multifunctional protein 2) (MPF-2) (Short chain dehydrogenase/reductase family 8C member 1) [Cleaved into: (3R)-hydroxyacyl-CoA dehydrogenase (EC 1.1.1.n12);Enoyl-CoA hydratase 2 (EC 4.2.1.107) (EC 4.2.1.119) (3-alpha,7-alpha,12-alpha-trihydroxy-5-beta-cholest…
16.8775	17.2337	16.9399	16.7934	16.6431	16.5433	16.805	17.2542	17.0129	17.0991	16.6314	16.7734	sp				215	188	2.10069	0.106035	-0.313496	-3.9058	0.247057	0.883592	0.0812993	0.60689	17.0426	16.9613	16.6478	P09429	HMGB1_HUMAN	HMGB1	HMGB1 HMG1	High mobility group protein B1 (High mobility group protein 1) (HMG-1)
17.7721	17.9322	17.8955	17.919	17.7335	17.8863	17.7662	17.865	17.9113	17.9901	18.0154	17.9715	sp			WM3734_MCU1_WM3734_PLKO	241	189	0.160379	0.871347	-0.0273395	-0.416941	1.10312	0.56742	-0.0951381	-2.11465	17.8339	17.929	17.9017	O00299	CLIC1_HUMAN	CLIC1	CLIC1 G6 NCC27	Chloride intracellular channel protein 1 (Chloride channel ABP) (Nuclear chloride ion channel 27) (NCC27) (Regulatory nuclear chloride ion channel protein) (hRNCC)
16.2861	16.179	16.0018	15.91	16.1716	16.21	16.2516	15.9543	16.2303	16.3175	16.2801	16.4776	sp				739	190	0.70514	0.539145	0.169921	1.45024	0.16902	0.92194	0.0528696	0.436695	16.1678	16.1149	16.2848	P41250	GARS_HUMAN	GARS	GARS	Glycine--tRNA ligase (EC 3.6.1.17) (EC 6.1.1.14) (Diadenosine tetraphosphate synthetase) (AP-4-A synthetase) (Glycyl-tRNA synthetase) (GlyRS)
16.3666	16.5303	16.4907	16.3589	16.5838	16.4523	16.1977	16.602	16.343	16.3788	16.3606	16.5829	sp			WM3734_MCU1_WM3734_PLKO	328	191	0.792898	0.492887	0.102038	1.59825	0.121607	0.96056	0.0313072	0.325608	16.4242	16.3929	16.4949	Q9UBQ7	GRHPR_HUMAN	GRHPR	GRHPR GLXR MSTP035	Glyoxylate reductase/hydroxypyruvate reductase (EC 1.1.1.79) (EC 1.1.1.81)
17.0474	17.0229	17.0618	16.8246	16.8826	17.1194	16.8184	17.0367	16.8964	16.8988	15.9859	16.9335	sp				1037	192	0.310228	0.768215	-0.190055	-0.735949	0.354279	0.830789	0.0609517	0.822388	16.9814	16.9204	16.7304	Q5JWF2	GNAS1_HUMAN	GNAS	GNAS GNAS1	Guanine nucleotide-binding protein G(s) subunit alpha isoforms XLas (Adenylate cyclase-stimulating G alpha protein) (Extra large alphas protein) (XLalphas)
16.4141	16.4233	16.2029	16.363	16.1109	16.3683	16.5375	16.3901	16.1694	16.2248	16.1424	16.1954	tr				659	193	0.19761	0.844261	-0.0357671	-0.500665	2.0186	0.239236	0.20123	3.74369	16.4412	16.24	16.2042	A0A087X2G1	A0A087X2G1_HUMAN	DDX1	DDX1	ATP-dependent RNA helicase DDX1
16.9981	17.0261	16.7968	17.133	16.6747	17.3362	16.9661	16.8202	16.8419	17.0965	17.2934	17.1038	sp				556	194	0.330426	0.752072	0.134959	0.775906	0.052031	0.989024	-0.0144467	-0.148131	16.9526	16.9671	17.102	P07686	HEXB_HUMAN	HEXB	HEXB HCC7	Beta-hexosaminidase subunit beta (EC 3.2.1.52) (Beta-N-acetylhexosaminidase subunit beta) (Hexosaminidase subunit B) (Cervical cancer proto-oncogene 7 protein) (HCC-7) (N-acetyl-beta-glucosaminidase subunit beta) [Cleaved into: Beta-hexosaminidase subunit beta chain B;Beta-hexosaminidase subunit beta chain A]
16.9512	17.0843	17.0511	16.4927	16.7862	16.2014	16.7602	16.762	16.7829	16.9015	16.9106	16.3703	sp				736	195	0.541925	0.629088	-0.239917	-1.16796	0.233978	0.887759	0.0823636	0.579287	16.8894	16.8071	16.5671	Q32P28	P3H1_HUMAN	P3H1	P3H1 GROS1 LEPRE1 PSEC0109	Prolyl 3-hydroxylase 1 (EC 1.14.11.7) (Growth suppressor 1) (Leucine- and proline-enriched proteoglycan 1) (Leprecan-1)
15.8136	16.3061	15.6879	15.5716	15.7452	15.5011	16.0229	16.251	15.7363	15.786	15.6639	15.6958	tr				605	196	0.257021	0.804404	-0.0439281	-0.6277	1.78712	0.315017	0.402972	3.30402	16.0984	15.6954	15.6515	F8W930	F8W930_HUMAN	IGF2BP2	IGF2BP2	Insulin-like growth factor 2 mRNA-binding protein 2
16.4444	16.3443	16.6733	16.3252	16.0665	16.1521	16.1749	16.3325	16.5613	16.6647	16.4743	16.5183	sp				858	197	0.923844	0.435151	-0.253286	-1.81668	1.24944	0.519614	-0.232082	-2.3597	16.324	16.5561	16.3028	P45974	UBP5_HUMAN	USP5	USP5 ISOT	Ubiquitin carboxyl-terminal hydrolase 5 (EC 3.4.19.12) (Deubiquitinating enzyme 5) (Isopeptidase T) (Ubiquitin thioesterase 5) (Ubiquitin-specific-processing protease 5)
17.7278	17.7849	17.7341	17.6653	17.8611	17.953	17.6637	17.6286	17.8045	17.7296	17.9189	17.9644	sp			WM3734_MCU1_WM3734_PLKO	432	198	2.69681	0.0501907	0.190988	5.20248	0.300551	0.857656	-0.0321145	-0.716597	17.7013	17.7334	17.9244	Q8NBS9	TXND5_HUMAN	TXNDC5	TXNDC5 TLP46 UNQ364/PRO700	Thioredoxin domain-containing protein 5 (Endoplasmic reticulum resident protein 46) (ER protein 46) (ERp46) (Thioredoxin-like protein p46)
15.9763	15.8736	15.9888	15.9551	15.7378	15.3732	16.1735	15.8088	15.5918	15.9392	16.0925	15.5222	sp				998	199	0.465525	0.663603	-0.187274	-1.03087	0.307317	0.854747	0.0893457	0.730143	15.9581	15.8687	15.6814	P78347	GTF2I_HUMAN	GTF2I	GTF2I BAP135 WBSCR6	General transcription factor II-I (GTFII-I) (TFII-I) (Bruton tyrosine kinase-associated protein 135) (BAP-135) (BTK-associated protein 135) (SRF-Phox1-interacting protein) (SPIN) (Williams-Beuren syndrome chromosomal region 6 protein)
15.5992	15.3134	15.5925	15.5323	14.1291	13.7534	15.2254	15.5232	15.5045	15.4755	13.4955	14.8437	tr				472	200	2.60963	0.0528056	-1.47075	-4.99818	0.570632	0.781434	-0.110879	-1.21851	15.4153	15.5262	14.0554	G8JLB6	G8JLB6_HUMAN	HNRNPH1	HNRNPH1	Heterogeneous nuclear ribonucleoprotein H
16.4201	13.9703	15.8734	14.0847	16.2211	16.4145	16.298	16.0072	16.0111	15.8339	16.3196	16.2877	sp			WM3734_MCU1_WM3734_PLKO	606	201	0.958758	0.416775	0.859927	1.87469	0.112706	0.959619	0.223107	0.303958	15.6739	15.4508	16.3107	O75083	WDR1_HUMAN	WDR1	WDR1	WD repeat-containing protein 1 (Actin-interacting protein 1) (AIP1) (NORI-1)
17.8081	17.4531	17.5666	17.4428	17.0953	16.9003	17.8121	17.2901	17.6922	16.6902	17.0318	17.6664	sp				317	202	0.25313	0.806808	-0.1745	-0.619595	0.412444	0.81198	0.242914	0.932924	17.5909	17.3479	17.1734	P63244	RACK1_HUMAN	RACK1	RACK1 GNB2L1 HLC7 PIG21	Receptor of activated protein C kinase 1 (Cell proliferation-inducing gene 21 protein) (Guanine nucleotide-binding protein subunit beta-2-like 1) (Guanine nucleotide-binding protein subunit beta-like protein 12.3) (Human lung cancer oncogene 7 protein) (HLC-7) (Receptor for activated C kinase) (Small ribosomal subunit protein RACK1) [Cleaved into: Receptor of activated protein C kinase 1, N-termi…
15.653	16.1618	15.4443	15.1836	15.9846	16.5808	16.5148	15.1387	14.753	16.299	15.4439	16.4958	sp				837	203	0.846114	0.471744	0.706309	1.68726	0.453503	0.802192	0.447112	1.0089	15.8671	15.42	16.1263	Q13724	MOGS_HUMAN	MOGS	MOGS GCS1	Mannosyl-oligosaccharide glucosidase (EC 3.2.1.106) (Processing A-glucosidase I)
17.6532	17.6132	17.5318	17.4586	17.8325	17.7652	17.695	17.6088	17.508	16.9925	17.4926	17.7656	sp			WM3734_MCU1_WM3734_PLKO	301	204	1.21466	0.304649	0.341246	2.30118	1.08693	0.562745	0.269815	2.08769	17.6425	17.3727	17.714	P00387	NB5R3_HUMAN	CYB5R3	CYB5R3 DIA1	NADH-cytochrome b5 reductase 3 (B5R) (Cytochrome b5 reductase) (EC 1.6.2.2) (Diaphorase-1) [Cleaved into: NADH-cytochrome b5 reductase 3 membrane-bound form;NADH-cytochrome b5 reductase 3 soluble form]
16.1393	15.9274	16.4046	16.4808	16.5266	16.4202	16.0821	15.9007	16.3798	16.2856	16.1718	16.389	sp				868	205	0.0444249	0.970187	-0.0107832	-0.127427	2.73837	0.119287	-0.375335	-5.30188	16.0124	16.3877	16.3769	Q8WUM4	PDC6I_HUMAN	PDCD6IP	PDCD6IP AIP1 ALIX KIAA1375	Programmed cell death 6-interacting protein (PDCD6-interacting protein) (ALG-2-interacting protein 1) (ALG-2-interacting protein X) (Hp95)
16.8401	16.9898	16.7362	16.6622	16.9734	17.0468	16.665	16.5968	16.4616	16.813	17.021	16.7792	sp				203	206	1.59954	0.189763	0.286832	2.96421	0.394515	0.816919	0.104666	0.899243	16.7729	16.6683	16.9551	P07203	GPX1_HUMAN	GPX1	GPX1	Glutathione peroxidase 1 (GPx-1) (GSHPx-1) (EC 1.11.1.9) (Cellular glutathione peroxidase)
15.6186	15.6809	15.4949	14.8603	15.9363	16.2205	16.1467	16.3151	16.117	16.1958	16.2061	14.9163	sp				261	207	0.131284	0.89326	0.152795	0.348843	0.326849	0.842102	0.273311	0.768872	15.9403	15.667	15.8198	Q99714	HCD2_HUMAN	HSD17B10	HSD17B10 ERAB HADH2 MRPP2 SCHAD SDR5C1 XH98G2	3-hydroxyacyl-CoA dehydrogenase type-2 (EC 1.1.1.35) (17-beta-hydroxysteroid dehydrogenase 10) (17-beta-HSD 10) (EC 1.1.1.51) (2-methyl-3-hydroxybutyryl-CoA dehydrogenase) (MHBD) (3-hydroxy-2-methylbutyryl-CoA dehydrogenase) (EC 1.1.1.178) (3-hydroxyacyl-CoA dehydrogenase type II) (Endoplasmic reticulum-associated amyloid beta-peptide-binding protein) (Mitochondrial ribonuclease P protein 2) (Mit…
18.4791	18.6475	18.5703	18.5728	18.4285	18.3607	18.1211	18.6358	18.5452	18.5431	18.4937	18.4342	sp				356	208	2.40314	0.071395	-0.128562	-4.53542	0.295799	0.86101	-0.0869727	-0.707042	18.4709	18.5579	18.4293	Q15365	PCBP1_HUMAN	PCBP1	PCBP1	Poly(rC)-binding protein 1 (Alpha-CP1) (Heterogeneous nuclear ribonucleoprotein E1) (hnRNP E1) (Nucleic acid-binding protein SUB2.3)
18.3176	18.2949	18.1714	18.2477	18.3414	18.2355	17.6806	17.7574	18.2587	18.1633	18.0868	18.2653	sp				337	209	0.141757	0.887772	0.0220046	0.373651	0.530769	0.790251	-0.197638	-1.14819	18.0126	18.2103	18.2323	P37837	TALDO_HUMAN	TALDO1	TALDO1 TAL TALDO TALDOR	Transaldolase (EC 2.2.1.2)
18.4488	18.6337	18.5534	18.6057	17.9819	18.5033	18.4746	18.5921	18.584	18.6592	18.346	18.4295	sp				189	210	1.28712	0.280972	-0.285393	-2.42335	0.596852	0.77549	-0.0632606	-1.2643	18.5373	18.6006	18.3152	Q99497	PARK7_HUMAN	PARK7	PARK7	Protein/nucleic acid deglycase DJ-1 (EC 3.1.2.-) (EC 3.5.1.-) (EC 3.5.1.124) (Maillard deglycase) (Oncogene DJ1) (Parkinson disease protein 7) (Parkinsonism-associated deglycase) (Protein DJ-1) (DJ-1)
16.5505	16.7941	16.9325	16.8718	17.182	17.0792	16.6325	16.6462	17.0562	16.9772	17.2145	17.2261	sp				339	211	2.25358	0.0868817	0.215988	4.21741	2.50227	0.144366	-0.303603	-4.75399	16.6558	16.9594	17.1754	P07858	CATB_HUMAN	CTSB	CTSB CPSB	Cathepsin B (EC 3.4.22.1) (APP secretase) (APPS) (Cathepsin B1) [Cleaved into: Cathepsin B light chain;Cathepsin B heavy chain]
15.4128	15.3067	15.4324	15.0544	14.8331	15.1325	14.8675	15.3018	14.4696	14.858	15.1194	15.3219	sp				767	212	0.272593	0.793046	0.148133	0.659866	0.529939	0.789269	0.268608	1.14671	15.2222	14.9536	15.1017	Q08J23	NSUN2_HUMAN	NSUN2	NSUN2 SAKI TRM4	tRNA (cytosine(34)-C(5))-methyltransferase (EC 2.1.1.203) (Myc-induced SUN domain-containing protein) (Misu) (NOL1/NOP2/Sun domain family member 2) (Substrate of AIM1/Aurora kinase B) (tRNA (cytosine-5-)-methyltransferase) (tRNA methyltransferase 4 homolog) (hTrm4)
15.6655	15.2295	15.5161	15.0894	15.4935	14.0629	15.7075	15.5972	15.5739	15.4954	15.4857	15.4926	sp				330	213	0.323598	0.756106	-0.285007	-0.762462	0.364874	0.830989	0.131248	0.842807	15.5499	15.4187	15.1337	P62136	PP1A_HUMAN	PPP1CA	PPP1CA PPP1A	Serine/threonine-protein phosphatase PP1-alpha catalytic subunit (PP-1A) (EC 3.1.3.16)
16.7029	16.5296	16.7261	16.457	16.6254	16.4985	16.4558	16.9372	16.6054	16.7486	16.4949	16.535	sp				439	214	0.619267	0.597379	-0.0957932	-1.30317	0.0621818	0.98099	0.0221243	0.175315	16.6564	16.6343	16.5385	Q07960	RHG01_HUMAN	ARHGAP1	ARHGAP1 CDC42GAP RHOGAP1	Rho GTPase-activating protein 1 (CDC42 GTPase-activating protein) (GTPase-activating protein rhoGAP) (Rho-related small GTPase protein activator) (Rho-type GTPase-activating protein 1) (p50-RhoGAP)
15.7848	15.8356	15.6435	15.6468	15.5839	16.0758	15.6679	16.0139	15.9282	15.941	15.5783	16.0104	sp				397	215	0.0492739	0.966142	0.0222204	0.14066	0.120656	0.961945	0.0356529	0.323309	15.8255	15.7899	15.8121	P42765	THIM_HUMAN	ACAA2	ACAA2	3-ketoacyl-CoA thiolase, mitochondrial (EC 2.3.1.16) (Acetyl-CoA acyltransferase) (Beta-ketothiolase) (Mitochondrial 3-oxoacyl-CoA thiolase) (T1)
17.041	16.3131	16.5732	16.5364	16.8895	16.9582	16.8184	15.9509	16.3708	16.647	16.7684	17.0031	sp			WM3734_MCU1_WM3734_PLKO	556	216	2.52524	0.0610406	0.372971	4.80556	0.00128137	1	-0.000973463	-0.00384879	16.5308	16.5318	16.9048	P17987	TCPA_HUMAN	TCP1	TCP1 CCT1 CCTA	T-complex protein 1 subunit alpha (TCP-1-alpha) (CCT-alpha)
18.0921	18.1263	18.1895	18.2361	18.4871	18.6811	18.1569	18.0728	18.1843	18.2409	18.5236	18.7053	sp			1205LU_MCU1_1205LU_PLKO	416	217	3.30083	0.0202238	0.386563	6.78775	2.25436	0.196939	-0.100676	-4.21904	18.112	18.2127	18.5993	Q9HDC9	APMAP_HUMAN	APMAP	APMAP C20orf3 UNQ1869/PRO4305	Adipocyte plasma membrane-associated protein (Protein BSCv)
16.6646	16.7734	17.0743	17.1363	16.7651	16.8681	16.8925	17.0035	16.2954	17.0099	16.9549	16.8977	sp				376	218	0.0126409	0.992949	-0.00750542	-0.0374871	0.0781529	0.972141	-0.0454826	-0.217121	16.8335	16.879	16.8715	Q9UNM6	PSD13_HUMAN	PSMD13	PSMD13	26S proteasome non-ATPase regulatory subunit 13 (26S proteasome regulatory subunit RPN9) (26S proteasome regulatory subunit S11) (26S proteasome regulatory subunit p40.5)
18.2461	18.2531	18.22	18.2008	17.9432	18.2285	18.3739	18.2766	18.19	18.2192	18.0814	18.2859	sp			WM3734_MCU1_WM3734_PLKO	207	219	0.416476	0.693839	-0.0727663	-0.940455	1.40476	0.439876	0.0799041	2.62397	18.2874	18.2075	18.1347	P51149	RAB7A_HUMAN	RAB7A	RAB7A RAB7	Ras-related protein Rab-7a
14.8494	14.5708	13.6503	14.5547	14.852	15.3796	14.5834	14.5825	14.8919	14.4154	14.121	15.0577	sp				511	220	0.598825	0.608355	0.474533	1.26773	0.443667	0.808629	0.268512	0.990838	14.6465	14.378	14.8526	P21281	VATB2_HUMAN	ATP6V1B2	ATP6V1B2 ATP6B2 VPP3	V-type proton ATPase subunit B, brain isoform (V-ATPase subunit B 2) (Endomembrane proton pump 58 kDa subunit) (HO57) (Vacuolar proton pump subunit B 2)
16.438	16.0799	16.2752	16.3854	16.0029	16.0022	16.5506	16.0297	16.3771	16.1351	15.8227	15.6103	sp				1014	221	2.11865	0.102547	-0.433634	-3.94173	0.0458779	0.990134	-0.0186458	-0.131405	16.2745	16.2932	15.8595	P09874	PARP1_HUMAN	PARP1	PARP1 ADPRT PPOL	Poly [ADP-ribose] polymerase 1 (PARP-1) (EC 2.4.2.30) (ADP-ribosyltransferase diphtheria toxin-like 1) (ARTD1) (NAD(+) ADP-ribosyltransferase 1) (ADPRT 1) (Poly[ADP-ribose] synthase 1)
17.0677	17.1032	17.2545	17.524	17.3674	17.2328	17.1596	16.8627	17.36	17.4785	17.138	17.0578	sp				439	222	1.20097	0.308949	-0.205259	-2.27821	2.15317	0.209358	-0.355958	-4.01131	17.0483	17.4043	17.199	P04181	OAT_HUMAN	OAT	OAT	Ornithine aminotransferase, mitochondrial (EC 2.6.1.13) (Ornithine delta-aminotransferase) (Ornithine--oxo-acid aminotransferase) [Cleaved into: Ornithine aminotransferase, hepatic form;Ornithine aminotransferase, renal form]
16.0136	15.862	15.9258	15.9171	15.6013	15.3302	15.4012	15.9902	14.9733	15.9602	14.6489	15.9125	sp			WM3734_MCU1_WM3734_PLKO	350	223	0.389167	0.714495	-0.320907	-0.889132	0.169935	0.92296	0.122632	0.438773	15.8167	15.6941	15.3732	Q9Y3F4-2	STRAP_HUMAN	STRAP	STRAP MAWD UNRIP	Serine-threonine kinase receptor-associated protein (MAP activator with WD repeats) (UNR-interacting protein) (WD-40 repeat protein PT-WD)
16.3273	15.8428	16.1128	15.6756	16.2724	16.4112	16.257	16.1043	15.809	15.4973	16.3848	16.3787	sp				617	224	2.34455	0.0800053	0.588118	4.4092	1.11381	0.578125	0.359169	2.13246	16.1328	15.7737	16.3618	P38606	VATA_HUMAN	ATP6V1A	ATP6V1A ATP6A1 ATP6V1A1 VPP2	V-type proton ATPase catalytic subunit A (V-ATPase subunit A) (EC 3.6.3.14) (V-ATPase 69 kDa subunit) (Vacuolar ATPase isoform VA68) (Vacuolar proton pump subunit alpha)
17.713	17.3837	17.5035	16.7345	17.4107	17.5756	17.7347	17.3271	17.5151	16.828	17.5517	17.4978	sp				427	225	0.852607	0.465651	0.363709	1.6981	0.833668	0.645183	0.39437	1.66648	17.5396	17.1453	17.509	P36578	RL4_HUMAN	RPL4	RPL4 RPL1	60S ribosomal protein L4 (60S ribosomal protein L1) (Large ribosomal subunit protein uL4)
14.6468	16.0324	15.8458	16.1265	15.387	15.7379	15.3109	16.2284	15.9562	15.5944	15.2749	15.689	sp				491	226	1.18783	0.313909	-0.358559	-2.25616	0.375221	0.827371	-0.326106	-0.86262	15.5546	15.8807	15.5222	P22570	ADRO_HUMAN	FDXR	FDXR ADXR	NADPH:adrenodoxin oxidoreductase, mitochondrial (AR) (Adrenodoxin reductase) (EC 1.18.1.6) (Ferredoxin--NADP(+) reductase) (Ferredoxin reductase)
15.4482	15.516	15.8613	15.4884	15.8364	15.5852	15.7258	15.8177	15.7945	15.7725	15.6904	15.8937	sp			WM3734_MCU1_WM3734_PLKO	413	227	0.0738289	0.948079	0.0222709	0.205914	0.370592	0.829525	-0.102213	-0.853771	15.6269	15.7292	15.7514	P17174	AATC_HUMAN	GOT1	GOT1	Aspartate aminotransferase, cytoplasmic (cAspAT) (EC 2.6.1.1) (EC 2.6.1.3) (Cysteine aminotransferase, cytoplasmic) (Cysteine transaminase, cytoplasmic) (cCAT) (Glutamate oxaloacetate transaminase 1) (Transaminase A)
13.8216	13.9134	13.7058	13.3209	12.2702	12.7865	13.4866	13.9668	13.4135	14.2409	13.6131	11.9135	sp				694	228	1.28613	0.278929	-1.02449	-2.42168	0.216989	0.899793	0.126766	0.542916	13.7971	13.6703	12.6458	P42166	LAP2A_HUMAN	TMPO	TMPO LAP2	Lamina-associated polypeptide 2, isoform alpha (Thymopoietin isoform alpha) (TP alpha) (Thymopoietin-related peptide isoform alpha) (TPRP isoform alpha) [Cleaved into: Thymopoietin (TP) (Splenin);Thymopentin (TP5)]
16.1604	15.632	16.1125	15.7607	15.6105	15.9576	16.2753	15.6133	15.6676	15.6548	15.5285	15.8882	sp				425	229	0.132685	0.895482	-0.0526741	-0.352182	0.241513	0.886794	0.121357	0.595229	15.9202	15.7989	15.7462	P22234	PUR6_HUMAN	PAICS	PAICS ADE2 AIRC PAIS	Multifunctional protein ADE2 [Includes: Phosphoribosylaminoimidazole-succinocarboxamide synthase (EC 6.3.2.6) (SAICAR synthetase);Phosphoribosylaminoimidazole carboxylase (EC 4.1.1.21) (AIR carboxylase) (AIRC)]
18.3102	17.5548	18.022	17.6932	17.9734	17.8933	18.3009	17.7271	18.0524	17.5252	18.0405	18.218	sp			WM3734_MCU1_WM3734_PLKO	288	230	0.691729	0.545512	0.208107	1.42744	0.264181	0.875171	0.150034	0.642544	17.9732	17.8232	18.0313	Q02878	RL6_HUMAN	RPL6	RPL6 TXREB1	60S ribosomal protein L6 (Large ribosomal subunit protein eL6) (Neoplasm-related protein C140) (Tax-responsive enhancer element-binding protein 107) (TaxREB107)
16.5658	15.9996	16.5861	16.7125	16.8776	16.5545	16.6618	16.7858	16.846	16.6301	16.9246	16.291	sp				505	231	0.071365	0.949701	-0.0317402	-0.199492	0.471011	0.79725	-0.190433	-1.04085	16.5033	16.6937	16.6619	P50995	ANX11_HUMAN	ANXA11	ANXA11 ANX11	Annexin A11 (56 kDa autoantigen) (Annexin XI) (Annexin-11) (Calcyclin-associated annexin 50) (CAP-50)
15.5232	15.699	15.4007	15.524	15.6718	15.5824	15.6424	15.6736	15.5636	15.6164	15.7344	15.5296	sp			WM3734_MCU1_WM3734_PLKO	333	232	0.791997	0.493021	0.103371	1.59674	0.914455	0.622794	0.108371	1.80107	15.6346	15.5262	15.6295	P13804	ETFA_HUMAN	ETFA	ETFA	Electron transfer flavoprotein subunit alpha, mitochondrial (Alpha-ETF)
16.895	16.8847	16.6708	16.8858	16.8664	17.0357	16.9623	16.9111	16.855	16.8504	16.8402	16.9353	sp				494	233	0.785285	0.495355	0.103898	1.58548	0.965722	0.618671	0.0977492	1.88625	16.9133	16.8155	16.9194	O60701	UGDH_HUMAN	UGDH	UGDH	UDP-glucose 6-dehydrogenase (UDP-Glc dehydrogenase) (UDP-GlcDH) (UDPGDH) (EC 1.1.1.22)
17.1716	16.2519	16.9857	16.9043	17.0938	16.5809	17.3987	16.247	16.7029	16.7044	16.907	16.4525	sp			WM3734_MCU1_WM3734_PLKO	432	234	0.153888	0.877304	-0.065764	-0.401965	0.0652608	0.978627	-0.0570412	-0.183464	16.7673	16.8243	16.7586	P23526	SAHH_HUMAN	AHCY	AHCY SAHH	Adenosylhomocysteinase (AdoHcyase) (EC 3.3.1.1) (S-adenosyl-L-homocysteine hydrolase)
16.0321	15.5477	16.4824	16.2127	16.3398	16.4963	16.5788	16.091	15.6252	15.87	16.122	16.5258	sp			WM3734_MCU1_WM3734_PLKO	266	235	0.758489	0.510529	0.323391	1.54043	0.0177665	0.998737	0.0148146	0.0523926	16.0624	16.0476	16.371	P62424	RL7A_HUMAN	RPL7A	RPL7A SURF-3 SURF3	60S ribosomal protein L7a (Large ribosomal subunit protein eL8) (PLA-X polypeptide) (Surfeit locus protein 3)
16.7489	16.1326	16.1586	16.5709	16.1216	16.6885	16.6231	16.6385	16.5782	16.3605	16.4268	16.4551	sp				248	236	0.0131667	0.992944	0.0059824	0.0390236	0.292043	0.861583	0.118729	0.699465	16.5358	16.417	16.423	O14818	PSA7_HUMAN	PSMA7	PSMA7 HSPC	Proteasome subunit alpha type-7 (EC 3.4.25.1) (Proteasome subunit RC6-1) (Proteasome subunit XAPC7)
16.4084	16.111	15.9515	16.0039	15.7068	15.7358	16.421	16.1447	16.4972	16.552	15.3059	15.8123	tr				187	237	1.69259	0.172311	-0.61094	-3.13112	0.0390216	0.992383	0.0201542	0.112538	16.2713	16.2511	15.6402	X6RJP6	X6RJP6_HUMAN	TAGLN2	TAGLN2	Transgelin-2 (Fragment)
15.3888	14.7662	15.1975	14.6591	14.5645	14.6889	15.1496	15.0058	15.0159	13.9898	14.7576	15.0667	tr				739	238	0.0668288	0.952764	0.053864	0.187597	0.571572	0.782425	0.362033	1.22016	15.0776	14.7156	14.7694	I3L0N3	I3L0N3_HUMAN	NSF	NSF	Vesicle-fusing ATPase
18.0664	18.1131	17.9535	17.8672	18.2437	18.2172	18.0583	18.1364	18.1094	18.1881	18.1758	18.2547	sp			WM3734_MCU1_WM3734_PLKO	334	239	1.37942	0.25774	0.193323	2.58048	0.369223	0.82929	0.0640025	0.85115	18.0936	18.0296	18.2229	P40925	MDHC_HUMAN	MDH1	MDH1 MDHA	Malate dehydrogenase, cytoplasmic (EC 1.1.1.37) (Cytosolic malate dehydrogenase) (Diiodophenylpyruvate reductase) (EC 1.1.1.96)
16.5013	16.4198	16.2655	16.2456	16.4233	16.0902	16.0421	16.4586	16.2107	16.1715	16.3808	16.3452	sp			WM3734_MCU1_WM3734_PLKO	463	240	0.51114	0.641369	0.0865402	1.1132	0.575136	0.782754	0.13215	1.2264	16.3555	16.2233	16.3099	Q9Y230	RUVB2_HUMAN	RUVBL2	RUVBL2 INO80J TIP48 TIP49B CGI-46	RuvB-like 2 (EC 3.6.4.12) (48 kDa TATA box-binding protein-interacting protein) (48 kDa TBP-interacting protein) (51 kDa erythrocyte cytosolic protein) (ECP-51) (INO80 complex subunit J) (Repressing pontin 52) (Reptin 52) (TIP49b) (TIP60-associated protein 54-beta) (TAP54-beta)
18.1074	17.594	17.7282	17.8607	17.7122	16.6213	17.975	17.6867	17.7086	17.5969	17.6247	16.9359	tr			WM3734_MCU1_WM3734_PLKO	298	241	0.941665	0.422196	-0.500061	-1.84629	0.388851	0.820785	0.117217	0.888535	17.8408	17.7236	17.2235	J3KPX7	J3KPX7_HUMAN	PHB2	PHB2	Prohibitin-2
15.8788	16.0636	15.5035	15.4437	15.5314	16.0958	15.9416	15.9064	15.3061	15.5841	16.1976	15.9344	sp				253	242	1.64445	0.185109	0.480488	3.04437	3.31829	0.0679931	0.488285	6.83851	15.9476	15.4593	15.9398	Q9Y696	CLIC4_HUMAN	CLIC4	CLIC4	Chloride intracellular channel protein 4 (Intracellular chloride ion channel protein p64H1)
19.2962	19.3977	19.4958	19.293	19.4544	19.4592	19.2236	19.3346	19.4923	19.375	19.382	19.4097	sp			WM3734_MCU1_WM3734_PLKO	210	243	0.0849078	0.935968	0.0123129	0.234469	0.824273	0.645904	-0.100981	-1.65078	19.313	19.414	19.4263	P09211	GSTP1_HUMAN	GSTP1	GSTP1 FAEES3 GST3	Glutathione S-transferase P (EC 2.5.1.18) (GST class-pi) (GSTP1-1)
17.7929	17.7879	17.9093	17.6748	17.8695	17.2678	17.7754	17.8174	18.0452	17.9111	17.9258	17.7966	sp				228	244	0.449776	0.669017	-0.170169	-1.00207	0.550725	0.785794	-0.0917106	-1.18351	17.7934	17.8851	17.7149	Q9HB71	CYBP_HUMAN	CACYBP	CACYBP S100A6BP SIP PNAS-107	Calcyclin-binding protein (CacyBP) (hCacyBP) (S100A6-binding protein) (Siah-interacting protein)
15.9678	15.6663	14.9694	16.0592	14.7917	15.4582	15.2896	15.5559	15.5931	15.0959	15.3087	15.4529	sp				254	245	0.243049	0.816718	-0.176537	-0.598467	0.275443	0.872599	0.190493	0.665709	15.6199	15.4294	15.2529	P61289	PSME3_HUMAN	PSME3	PSME3	Proteasome activator complex subunit 3 (11S regulator complex subunit gamma) (REG-gamma) (Activator of multicatalytic protease subunit 3) (Ki nuclear autoantigen) (Proteasome activator 28 subunit gamma) (PA28g) (PA28gamma)
15.3607	14.6872	15.2443	14.3097	15.0286	15.3977	14.6824	14.0649	14.3484	15.234	15.5335	14.1414	sp				835	246	0.238918	0.822448	0.241212	0.589751	0.0826315	0.970147	-0.0852835	-0.228644	14.6988	14.7841	15.0253	Q13263	TIF1B_HUMAN	TRIM28	TRIM28 KAP1 RNF96 TIF1B	Transcription intermediary factor 1-beta (TIF1-beta) (E3 SUMO-protein ligase TRIM28) (EC 2.3.2.27) (KRAB-associated protein 1) (KAP-1) (KRAB-interacting protein 1) (KRIP-1) (Nuclear corepressor KAP-1) (RING finger protein 96) (RING-type E3 ubiquitin transferase TIF1-beta) (Tripartite motif-containing protein 28)
16.9913	17.1805	17.222	17.6296	17.591	17.3835	16.9143	17.3469	17.5289	17.3882	17.4903	17.4676	tr				185	247	0.160267	0.870926	0.0409455	0.416683	1.35548	0.451182	-0.333934	-2.53954	17.1082	17.4422	17.4831	A8K878	A8K878_HUMAN	MANF	MANF	Mesencephalic astrocyte-derived neurotrophic factor (cDNA FLJ77177, highly similar to Homo sapiens arginine-rich, mutated in early stage tumors (ARMET), mRNA)
12.348	12.8718	12.6197	12.8498	12.5302	12.5603	12.6636	12.6091	12.3487	12.3237	12.9832	12.5046	sp				446	248	0.266902	0.795848	0.109111	0.64816	0.212149	0.900441	0.0876226	0.532442	12.6231	12.5355	12.6446	Q9BUF5	TBB6_HUMAN	TUBB6	TUBB6	Tubulin beta-6 chain (Tubulin beta class V)
15.221	15.2242	14.4798	15.3595	14.2277	14.3749	14.2857	15.2977	14.925	15.0357	15.1211	15.0272	sp				949	249	0.39728	0.710055	-0.262305	-0.90446	0.0674269	0.975064	0.0571322	0.189171	15.0072	14.95	14.6877	Q10567	AP1B1_HUMAN	AP1B1	AP1B1 ADTB1 BAM22 CLAPB2	AP-1 complex subunit beta-1 (Adaptor protein complex AP-1 subunit beta-1) (Adaptor-related protein complex 1 subunit beta-1) (Beta-1-adaptin) (Beta-adaptin 1) (Clathrin assembly protein complex 1 beta large chain) (Golgi adaptor HA1/AP1 adaptin beta subunit)
16.4758	16.4395	16.4465	16.6711	16.772	16.8157	16.6327	16.4253	16.6664	16.6804	16.6804	16.8474	sp				474	250	1.28584	0.278236	0.162792	2.42118	0.829196	0.646832	-0.122762	-1.65901	16.4933	16.6161	16.7789	P55084	ECHB_HUMAN	HADHB	HADHB MSTP029	Trifunctional enzyme subunit beta, mitochondrial (TP-beta) [Includes: 3-ketoacyl-CoA thiolase (EC 2.3.1.16) (Acetyl-CoA acyltransferase) (Beta-ketothiolase)]
16.7513	15.5203	16.9925	16.8209	17.0545	16.7964	16.726	17.0187	16.944	16.5011	15.7857	16.7516	sp				401	251	0.305179	0.772912	-0.217549	-0.72587	0.385045	0.819285	-0.310536	-0.881318	16.5041	16.8146	16.5971	O75718	CRTAP_HUMAN	CRTAP	CRTAP CASP	Cartilage-associated protein
19.7764	19.7159	19.8172	19.8381	19.8828	19.6017	19.9071	19.8655	19.9165	19.9128	19.7642	19.7632	sp			WM3734_MCU1_WM3734_PLKO	140	252	0.957581	0.416049	-0.118163	-1.87273	0.501534	0.796223	-0.0549164	-1.09599	19.8162	19.8711	19.753	P07737	PROF1_HUMAN	PFN1	PFN1	Profilin-1 (Epididymis tissue protein Li 184a) (Profilin I)
16.8744	16.3564	16.6648	16.6064	16.4414	16.5731	17.0272	16.3341	16.5633	16.3856	16.1655	16.4743	sp			WM3734_MCU1_WM3734_PLKO	622	253	0.637138	0.585294	-0.141446	-1.33401	0.195412	0.907582	0.0929928	0.495817	16.648	16.555	16.4136	Q8NBJ5	GT251_HUMAN	COLGALT1	COLGALT1 GLT25D1 PSEC0241	Procollagen galactosyltransferase 1 (EC 2.4.1.50) (Collagen beta(1-O)galactosyltransferase 1) (ColGalT 1) (Glycosyltransferase 25 family member 1) (Hydroxylysine galactosyltransferase 1)
14.9295	15.2948	15.2677	15.0683	15.3448	15.0715	14.5417	14.7285	15.2359	15.5071	14.956	14.8444	sp				541	254	0.755474	0.51232	-0.215565	-1.53535	1.12038	0.577103	-0.396127	-2.14342	14.8736	15.2697	15.0542	Q9H223	EHD4_HUMAN	EHD4	EHD4 HCA10 HCA11 PAST4 FKSG7	EH domain-containing protein 4 (Hepatocellular carcinoma-associated protein 10/11) (PAST homolog 4)
15.3699	15.4238	15.472	15.797	15.4557	15.363	15.3276	15.5047	15.503	15.5589	15.496	15.3524	sp				440	255	1.05403	0.371131	-0.165916	-2.03295	1.10885	0.567189	-0.176239	-2.12421	15.4065	15.5827	15.4168	P62191	PRS4_HUMAN	PSMC1	PSMC1	26S proteasome regulatory subunit 4 (P26s4) (26S proteasome AAA-ATPase subunit RPT2) (Proteasome 26S subunit ATPase 1)
15.7971	15.3394	16.3566	15.8324	16.4383	15.9375	16.1008	15.7076	15.7723	15.9447	16.1271	16.0199	sp			WM3734_MCU1_WM3734_PLKO	655	256	0.394838	0.71183	0.154165	0.899854	0.545256	0.784145	-0.240291	-1.17385	15.7362	15.9765	16.1307	P49748	ACADV_HUMAN	ACADVL	ACADVL VLCAD	Very long-chain specific acyl-CoA dehydrogenase, mitochondrial (VLCAD) (EC 1.3.8.9)
14.2108	14.141	14.262	13.9584	14.761	14.7605	14.8184	14.0648	13.4857	14.2625	14.402	14.1731	sp			WM3734_MCU1_WM3734_PLKO	906	257	1.20172	0.309314	0.532014	2.27946	0.592954	0.776873	0.316579	1.25751	14.3087	13.9922	14.5242	P35606	COPB2_HUMAN	COPB2	COPB2	Coatomer subunit beta' (Beta'-coat protein) (Beta'-COP) (p102)
14.8075	15.0534	14.7376	14.7999	14.9209	14.8468	15.051	15.0545	15.3049	14.9801	14.8024	14.8927	sp				424	258	0.288412	0.779686	-0.0899065	-0.69212	0.0929405	0.967447	0.0360081	0.254855	14.9916	14.9556	14.8657	P09110	THIK_HUMAN	ACAA1	ACAA1 ACAA PTHIO	3-ketoacyl-CoA thiolase, peroxisomal (EC 2.3.1.16) (Acetyl-CoA acyltransferase) (Beta-ketothiolase) (Peroxisomal 3-oxoacyl-CoA thiolase)
18.4795	18.4965	18.4777	18.6691	18.6642	18.7735	18.4401	18.5294	18.4284	18.5804	18.697	18.7598	sp				245	259	1.67421	0.177984	0.184721	3.09788	0.408124	0.810083	-0.0525675	-0.92484	18.4863	18.5389	18.7236	P27348	1433T_HUMAN	YWHAQ	YWHAQ	14-3-3 protein theta (14-3-3 protein T-cell) (14-3-3 protein tau) (Protein HS1)
16.4036	16.4802	16.4365	16.5274	16.3797	16.2782	16.1773	16.3817	16.4386	16.3375	16.0662	16.2412	sp			WM3734_MCU1_WM3734_PLKO	241	260	1.36172	0.261797	-0.19369	-2.5502	0.44075	0.809793	-0.074316	-0.985465	16.3607	16.435	16.2413	P20618	PSB1_HUMAN	PSMB1	PSMB1 PSC5	Proteasome subunit beta type-1 (EC 3.4.25.1) (Macropain subunit C5) (Multicatalytic endopeptidase complex subunit C5) (Proteasome component C5) (Proteasome gamma chain)
15.8295	15.7769	15.8547	15.0638	15.9656	15.5267	15.8473	15.3238	15.8148	15.9828	15.8801	15.9389	sp				644	261	0.263884	0.795879	0.148804	0.64193	0.0214921	0.997541	0.0153098	0.0631253	15.6943	15.679	15.8278	Q14166	TTL12_HUMAN	TTLL12	TTLL12 KIAA0153	Tubulin--tyrosine ligase-like protein 12
14.6379	14.8352	14.7514	15.0432	14.9586	14.5641	14.1976	14.9405	15.0178	15.1491	14.3815	14.9496	sp				607	262	0.829564	0.470795	-0.276971	-1.65963	0.93061	0.620616	-0.337605	-1.82793	14.6528	14.9904	14.7134	P52306	GDS1_HUMAN	RAP1GDS1	RAP1GDS1	Rap1 GTPase-GDP dissociation stimulator 1 (Exchange factor smgGDS) (SMG GDS protein) (SMG P21 stimulatory GDP/GTP exchange protein)
15.9544	15.6392	15.2669	15.6519	15.1487	15.2749	15.9737	15.5894	14.3657	15.7116	15.5603	15.6204	tr				403	263	0.179443	0.858135	0.152065	0.460254	0.825955	0.646691	0.540178	1.65359	15.7892	15.249	15.4011	A0A087X2I1	A0A087X2I1_HUMAN	PSMC6	PSMC6	26S proteasome regulatory subunit 10B
15.888	16.096	16.0981	16.1759	15.9538	15.787	16.1383	16.1588	16.1166	16.1951	16.0422	15.9148	sp				419	264	2.06538	0.109006	-0.221968	-3.83565	0.530527	0.789445	-0.0761468	-1.14776	16.0703	16.1464	15.9244	Q7L1Q6	BZW1_HUMAN	BZW1	BZW1 BZAP45 KIAA0005	Basic leucine zipper and W2 domain-containing protein 1 (Protein Orf)
18.8156	19.0537	18.9614	18.9984	18.7653	18.7657	18.7681	19.0241	18.8958	19.0681	18.7938	18.7535	tr			1205LU_MCU1_1205LU_PLKO;WM3734_MCU1_WM3734_PLKO	261	265	2.90632	0.0357082	-0.211362	-5.71716	0.349013	0.830813	-0.0655389	-0.81219	18.9154	18.9809	18.7696	E9PK01	E9PK01_HUMAN	EEF1D	EEF1D	Elongation factor 1-delta (Fragment)
15.0927	14.611	14.3089	14.6671	14.8414	14.3435	15.0966	14.7566	13.8766	14.3736	13.9606	13.8965	sp				917	266	0.0599663	0.959151	-0.0460379	-0.169424	1.5396	0.401769	0.582678	2.85828	14.8892	14.3065	14.2605	P19367	HXK1_HUMAN	HK1	HK1	Hexokinase-1 (EC 2.7.1.1) (Brain form hexokinase) (Hexokinase type I) (HK I)
17.6591	17.2688	17.444	17.7132	17.6558	17.5901	17.7212	17.2148	17.5519	17.6669	17.5359	17.5419	sp			WM3734_MCU1_WM3734_PLKO	146	267	0.0703635	0.950015	-0.0130925	-0.196874	0.38963	0.820287	-0.128012	-0.890008	17.466	17.594	17.5809	P62249	RS16_HUMAN	RPS16	RPS16	40S ribosomal protein S16 (Small ribosomal subunit protein uS9)
18.1451	17.8337	17.8895	17.8695	17.9957	17.5397	18.1009	18.005	17.8845	18.0533	17.9743	17.2641	sp				272	268	0.596149	0.606935	-0.230804	-1.26307	0.554538	0.782789	0.0969195	1.19023	18.0212	17.9242	17.6934	P35232	PHB_HUMAN	PHB	PHB	Prohibitin
17.4046	17.9421	17.8799	17.5561	17.0659	17.33	17.4555	17.8456	17.8183	17.7044	17.369	17.419	sp				254	269	2.2349	0.0890672	-0.443743	-4.17862	0.200646	0.90582	-0.0777516	-0.50734	17.662	17.7397	17.296	P18669	PGAM1_HUMAN	PGAM1	PGAM1 PGAMA CDABP0006	Phosphoglycerate mutase 1 (EC 5.4.2.11) (EC 5.4.2.4) (BPG-dependent PGAM 1) (Phosphoglycerate mutase isozyme B) (PGAM-B)
13.2387	12.3073	14.1313	13.4038	13.4375	14.1021	13.3036	13.6048	13.7282	13.0971	12.9306	13.7151	tr				395	270	0.0461478	0.968185	-0.0437951	-0.132142	0.636692	0.749452	-0.4765	-1.33324	13.1136	13.5901	13.5463	A0A1W2PQD2	A0A1W2PQD2_HUMAN	ATXN10	ATXN10	Ataxin-10
16.0043	15.8852	16.0609	15.5143	14.9822	15.484	15.9085	15.8291	15.8708	15.9569	15.6525	15.4052	sp				719	271	1.35102	0.263652	-0.469764	-2.53194	0.175433	0.920225	0.05604	0.451223	15.9068	15.8507	15.381	P33993	MCM7_HUMAN	MCM7	MCM7 CDC47 MCM2	DNA replication licensing factor MCM7 (EC 3.6.4.12) (CDC47 homolog) (P1.1-MCM3)
15.4152	14.7976	15.7387	14.7886	15.4547	16.181	15.8711	14.7148	15.4884	15.4843	15.0613	15.3085	sp				1555	272	0.153207	0.878033	0.126396	0.400389	0.203761	0.904709	-0.175305	-0.514167	15.1997	15.375	15.5014	Q9NYU2	UGGG1_HUMAN	UGGT1	UGGT1 GT UGCGL1 UGGT UGT1 UGTR	UDP-glucose:glycoprotein glucosyltransferase 1 (UGT1) (hUGT1) (EC 2.4.1.-) (UDP--Glc:glycoprotein glucosyltransferase) (UDP-glucose ceramide glucosyltransferase-like 1)
14.7198	14.8788	16.096	14.852	14.4321	14.3794	15.0721	14.3368	14.1041	15.5839	16.0889	16.1134	sp				650	273	0.0505984	0.966279	0.0944254	0.144253	0.385384	0.819604	-0.407164	-0.881963	14.7519	15.159	15.2534	Q9H4A4	AMPB_HUMAN	RNPEP	RNPEP APB	Aminopeptidase B (AP-B) (EC 3.4.11.6) (Arginine aminopeptidase) (Arginyl aminopeptidase)
15.126	15.0681	14.4709	13.9658	14.7032	15.372	15.2197	14.6251	14.969	15.2392	14.8424	15.1694	sp				874	274	0.51919	0.639782	0.360528	1.12758	0.516147	0.794711	0.348529	1.12215	15.0097	14.6612	15.0217	Q9Y678	COPG1_HUMAN	COPG1	COPG1 COPG	Coatomer subunit gamma-1 (Gamma-1-coat protein) (Gamma-1-COP)
15.9724	15.6063	15.7647	16.0206	15.6007	15.7399	16.1146	15.9936	16.008	15.6455	15.6816	15.7173	sp				1071	275	0.910182	0.436846	-0.174832	-1.79397	0.167042	0.924668	0.0620363	0.43219	15.9217	15.8597	15.6849	O14980	XPO1_HUMAN	XPO1	XPO1 CRM1	Exportin-1 (Exp1) (Chromosome region maintenance 1 protein homolog)
16.3962	16.3952	15.9705	16.1978	16.0971	16.1508	16.3718	16.3179	16.136	15.56	16.239	15.9532	sp				558	276	0.408283	0.699594	0.143953	0.925138	1.50172	0.414597	0.404211	2.79192	16.3703	15.9661	16.11	P00367	DHE3_HUMAN	GLUD1	GLUD1 GLUD	Glutamate dehydrogenase 1, mitochondrial (GDH 1) (EC 1.4.1.3)
15.5325	14.2895	14.5818	13.9981	14.3782	14.1055	15.1319	14.125	14.4552	14.5996	14.4621	14.6956	tr			WM3734_MCU1_WM3734_PLKO	804	277	0.0030672	0.997663	0.00171018	0.00919403	0.443188	0.808451	0.361079	0.989956	14.7697	14.4087	14.4104	A0A1W2PPS1	A0A1W2PPS1_HUMAN	HNRNPU	HNRNPU	Heterogeneous nuclear ribonucleoprotein U
15.148	14.8591	14.5569	15.1333	15.1014	14.7393	15.3279	15.3098	15.3165	14.631	14.7468	14.7444	sp				627	278	0.139911	0.887694	-0.0764174	-0.369304	0.54115	0.778969	0.251787	1.16659	15.1612	14.9094	14.833	Q9UHB9	SRP68_HUMAN	SRP68	SRP68	Signal recognition particle subunit SRP68 (SRP68) (Signal recognition particle 68 kDa protein)
16.0295	16.2646	16.2503	16.2191	16.5121	16.1956	16.5741	16.4968	16.3843	16.52	16.5385	16.1498	sp				418	279	0.0153229	0.992814	0.00558996	0.0453069	0.00509575	1	-0.00214815	-0.0152396	16.3412	16.3434	16.349	P43686	PRS6B_HUMAN	PSMC4	PSMC4 MIP224 TBP7	26S proteasome regulatory subunit 6B (26S proteasome AAA-ATPase subunit RPT3) (MB67-interacting protein) (MIP224) (Proteasome 26S subunit ATPase 4) (Tat-binding protein 7) (TBP-7)
16.7665	16.7619	16.4298	16.6679	17.0642	16.9069	16.8501	16.8534	16.8882	16.6603	17.0633	16.7573	sp			WM3734_MCU1_WM3734_PLKO	427	280	1.27715	0.278568	0.286388	2.40648	0.740798	0.686899	0.146452	1.5106	16.808	16.6616	16.9479	P24752	THIL_HUMAN	ACAT1	ACAT1 ACAT MAT	Acetyl-CoA acetyltransferase, mitochondrial (EC 2.3.1.9) (Acetoacetyl-CoA thiolase) (T2)
16.0592	15.1909	15.8286	15.5248	15.8098	15.9479	15.6058	15.285	15.487	15.5256	15.9422	16.124	sp				723	281	1.92389	0.125666	0.364523	3.56082	0.0973616	0.96377	-0.056246	-0.265966	15.5352	15.5915	15.956	P26639	SYTC_HUMAN	TARS	TARS	Threonine--tRNA ligase, cytoplasmic (EC 6.1.1.3) (Threonyl-tRNA synthetase) (ThrRS)
16.0868	16.3819	16.4718	16.6207	16.2995	16.2722	16.2512	16.291	15.8762	15.907	16.2706	16.0015	sp			WM3734_MCU1_WM3734_PLKO	408	282	0.0132185	0.993424	-0.00798917	-0.0391751	0.0593861	0.984045	0.033776	0.167877	16.2527	16.2189	16.2109	P05455	LA_HUMAN	SSB	SSB	Lupus La protein (La autoantigen) (La ribonucleoprotein) (Sjoegren syndrome type B antigen) (SS-B)
15.1081	15.5662	15.3174	14.802	14.295	14.6717	14.8131	15.1312	14.3972	14.3041	15.0784	14.836	tr			WM3734_MCU1_WM3734_PLKO	554	283	0.0180805	0.993146	0.0151126	0.0533006	0.803349	0.646605	0.44948	1.61577	15.1546	14.7052	14.7203	A0A1B0GW77	A0A1B0GW77_HUMAN	ALDH7A1	ALDH7A1	Alpha-aminoadipic semialdehyde dehydrogenase
17.1518	17.0657	17.4903	17.4764	17.2096	17.5375	17.1336	17.0722	17.0655	17.0394	17.1548	17.456	sp				510	284	0.179697	0.858287	0.0716214	0.460826	0.607018	0.768648	-0.162037	-1.28196	17.1058	17.2679	17.3395	P49257	LMAN1_HUMAN	LMAN1	LMAN1 ERGIC53 F5F8D	Protein ERGIC-53 (ER-Golgi intermediate compartment 53 kDa protein) (Gp58) (Intracellular mannose-specific lectin MR60) (Lectin mannose-binding 1)
16.9983	17.281	17.3151	17.1676	17.2382	17.2949	17.2828	17.1592	17.0875	17.3151	17.1848	17.2822	sp				296	285	0.181001	0.858999	0.0286617	0.463752	0.182527	0.916474	-0.0410361	-0.467172	17.1803	17.2214	17.25	P53004	BIEA_HUMAN	BLVRA	BLVRA BLVR BVR	Biliverdin reductase A (BVR A) (EC 1.3.1.24) (Biliverdin-IX alpha-reductase)
18.043	18.0053	18.1059	17.9947	18.3384	18.4104	18.0709	18.0474	18.1856	18.0355	18.4269	18.3439	sp			1205LU_MCU1_1205LU_PLKO	271	286	3.12248	0.0261375	0.299481	6.28624	0.384739	0.818902	-0.0388026	-0.880738	18.0416	18.0804	18.3799	Q13162	PRDX4_HUMAN	PRDX4	PRDX4	Peroxiredoxin-4 (EC 1.11.1.15) (Antioxidant enzyme AOE372) (AOE37-2) (Peroxiredoxin IV) (Prx-IV) (Thioredoxin peroxidase AO372) (Thioredoxin-dependent peroxide reductase A0372)
14.3834	14.2398	14.3696	12.6314	14.1524	13.3511	14.5996	14.1798	12.7041	14.241	13.7037	14.2364	sp				784	287	0.304537	0.771926	0.374356	0.724585	0.907675	0.623208	0.864102	1.7898	14.3506	13.4865	13.8609	Q01813	PFKAP_HUMAN	PFKP	PFKP PFKF	ATP-dependent 6-phosphofructokinase, platelet type (ATP-PFK) (PFK-P) (EC 2.7.1.11) (6-phosphofructokinase type C) (Phosphofructo-1-kinase isozyme C) (PFK-C) (Phosphohexokinase)
18.0662	18.2209	18.1977	18.1271	18.0489	18.0208	18.0919	18.2597	18.2235	18.0315	18.0281	17.9729	sp				151	288	1.49185	0.218853	-0.127283	-2.77469	0.0831178	0.969732	0.0147233	0.22989	18.1597	18.145	18.0177	P62277	RS13_HUMAN	RPS13	RPS13	40S ribosomal protein S13 (Small ribosomal subunit protein uS15)
17.6921	17.7809	17.678	17.8403	18.0627	17.9491	17.676	17.6883	17.8093	17.8972	18.1328	18.0649	sp				241	289	2.19674	0.092259	0.246188	4.10004	0.944939	0.61191	-0.0968866	-1.85173	17.7093	17.8062	18.0524	P78417	GSTO1_HUMAN	GSTO1	GSTO1 GSTTLP28	Glutathione S-transferase omega-1 (GSTO-1) (EC 2.5.1.18) (Glutathione S-transferase omega 1-1) (GSTO 1-1) (Glutathione-dependent dehydroascorbate reductase) (EC 1.8.5.1) (Monomethylarsonic acid reductase) (MMA(V) reductase) (EC 1.20.4.2) (S-(Phenacyl)glutathione reductase) (SPG-R)
16.645	16.6859	16.7098	16.7828	16.7449	16.4035	16.7051	17.0405	16.587	16.8291	16.6502	16.877	tr				647	290	0.20443	0.837672	-0.0582814	-0.515631	0.152034	0.93621	0.0419412	0.397666	16.7691	16.7272	16.6689	A0A0D9SG12	A0A0D9SG12_HUMAN	DDX3X	DDX3X	ATP-dependent RNA helicase DDX3X
15.1023	15.1013	14.6729	14.9912	14.6415	14.8026	15.0465	13.4198	14.8179	14.8047	15.1259	14.6997	sp				277	291	0.0113303	0.994155	-0.00424886	-0.0336493	0.13856	0.946455	-0.154201	-0.366115	14.6675	14.8217	14.8174	P47756-2	CAPZB_HUMAN	CAPZB	CAPZB	F-actin-capping protein subunit beta (CapZ beta)
13.7843	14.0489	13.3741	12.4266	14.4981	14.4771	13.3799	13.5901	13.5404	13.6619	14.6851	14.3102	sp				532	292	2.27591	0.0856727	1.24188	4.26402	0.692545	0.710643	0.450075	1.42883	13.7008	13.2507	14.4926	P05362	ICAM1_HUMAN	ICAM1	ICAM1	Intercellular adhesion molecule 1 (ICAM-1) (Major group rhinovirus receptor) (CD antigen CD54)
18.3119	18.267	18.2741	18.3725	18.1986	18.185	18.1616	18.3886	18.2582	18.4314	18.2084	18.0541	tr			WM3734_MCU1_WM3734_PLKO	186	293	1.70376	0.170494	-0.172535	-3.15136	0.35548	0.832175	-0.0517693	-0.824711	18.2823	18.334	18.1615	I3L504	I3L504_HUMAN	EIF5A	EIF5A	Eukaryotic translation initiation factor 5A-1
14.607	14.9656	14.9649	14.9885	13.706	15.0908	14.944	14.8873	14.825	15.0976	14.4091	14.9571	tr				423	294	0.639999	0.584069	-0.428277	-1.33893	0.548102	0.785389	-0.118046	-1.17888	14.851	14.969	14.5407	R4GNH3	R4GNH3_HUMAN	PSMC3	PSMC3	26S proteasome regulatory subunit 6A
16.654	16.7151	16.823	16.5493	16.3206	16.6333	16.7823	16.5401	16.7062	16.6155	16.4987	16.4373	tr				195	295	1.2037	0.308799	-0.201021	-2.28279	0.00283806	0.99878	-0.000668049	-0.00850941	16.6728	16.6735	16.4725	H0YEN5	H0YEN5_HUMAN	RPS2	RPS2	40S ribosomal protein S2 (Fragment)
15.6982	15.5867	15.3025	15.4533	15.6523	15.048	15.4959	15.585	15.1758	15.3598	15.5105	15.3414	tr				499	296	0.178464	0.858103	0.0651841	0.458055	2.03072	0.239704	0.268597	3.7674	15.5914	15.3229	15.388	H7C3A1	H7C3A1_HUMAN	SRRT	SRRT	Serrate RNA effector molecule homolog (Fragment)
16.8666	17.0879	17.007	17.1586	16.1825	16.9786	16.9901	17.2295	17.3979	17.148	17.2146	17.199	sp				217	297	0.508795	0.640135	-0.284207	-1.10901	0.561839	0.783994	-0.134312	-1.20308	17.0436	17.1779	16.8937	P62906	RL10A_HUMAN	RPL10A	RPL10A NEDD6	60S ribosomal protein L10a (CSA-19) (Large ribosomal subunit protein uL1) (Neural precursor cell expressed developmentally down-regulated protein 6) (NEDD-6)
15.8836	14.9899	14.6121	15.2823	15.3383	15.8882	15.9624	15.3413	15.7079	15.3851	14.9056	15.5332	sp				543	298	0.220325	0.829854	0.169496	0.550106	0.401719	0.814166	0.297473	0.912817	15.5443	15.2468	15.4163	Q99832	TCPH_HUMAN	CCT7	CCT7 CCTH NIP7-1	T-complex protein 1 subunit eta (TCP-1-eta) (CCT-eta) (HIV-1 Nef-interacting protein) [Cleaved into: T-complex protein 1 subunit eta, N-terminally processed]
14.8057	13.8871	13.5737	13.5518	13.8028	14.1048	13.8485	13.4601	13.5377	13.1486	13.9618	13.338	sp				1012	299	0.906999	0.437315	0.348921	1.78867	0.918381	0.626627	0.547396	1.8076	14.0004	13.453	13.8019	Q9NSE4	SYIM_HUMAN	IARS2	IARS2	Isoleucine--tRNA ligase, mitochondrial (EC 6.1.1.5) (Isoleucyl-tRNA synthetase) (IleRS)
10.5681	12.5327	12.9321	10.2543	10.9723	12.4691	12.8856	12.9787	12.9639	13.0205	11.8071	12.3761	sp				746	300	0.200681	0.840289	-0.38654	-0.507417	0.0197544	0.997231	-0.0514133	-0.0581298	12.2413	12.2927	11.9062	Q96TA1	NIBL1_HUMAN	FAM129B	FAM129B C9orf88	Niban-like protein 1 (Meg-3) (Melanoma invasion by ERK) (MINERVA) (Protein FAM129B)
15.9847	15.0984	15.332	15.7258	15.6119	15.9147	15.744	15.9223	15.7037	15.1579	15.6659	16.2601	tr				2162	301	0.962392	0.416088	0.383284	1.88072	0.364122	0.827737	0.207485	0.841362	15.6873	15.4798	15.8631	F8VPD4	F8VPD4_HUMAN	CAD	CAD	CAD protein
14.58	14.9105	14.7544	14.5987	15.0051	14.0166	15.0383	14.8449	15.0189	15.0925	14.1829	14.0285	sp			WM3734_MCU1_WM3734_PLKO	295	302	1.11224	0.340597	-0.557845	-2.12984	0.0531566	0.989062	-0.0226934	-0.151169	14.8434	14.8661	14.3083	P54920	SNAA_HUMAN	NAPA	NAPA SNAPA	Alpha-soluble NSF attachment protein (SNAP-alpha) (N-ethylmaleimide-sensitive factor attachment protein alpha)
16.0838	15.6791	16.2606	15.9536	16.4006	16.7823	16.335	15.6966	16.2006	16.0457	16.447	16.6799	sp			WM3734_MCU1_WM3734_PLKO	380	303	2.14869	0.0996467	0.462324	4.00224	0.425372	0.810197	-0.166472	-0.957015	15.9486	16.1151	16.5774	O00154	BACH_HUMAN	ACOT7	ACOT7 BACH	Cytosolic acyl coenzyme A thioester hydrolase (EC 3.1.2.2) (Acyl-CoA thioesterase 7) (Brain acyl-CoA hydrolase) (BACH) (CTE-IIa) (CTE-II) (Long chain acyl-CoA thioester hydrolase)
15.8569	15.9464	15.8079	15.9035	15.2557	15.5367	15.5377	16.0349	15.5664	15.8362	15.9459	15.6309	sp			WM3734_MCU1_WM3734_PLKO	583	304	0.539073	0.630791	-0.186219	-1.16291	0.197259	0.907532	0.0654509	0.499892	15.844	15.7785	15.5923	Q8N1G4	LRC47_HUMAN	LRRC47	LRRC47 KIAA1185	Leucine-rich repeat-containing protein 47
14.8151	14.1585	14.169	14.7198	14.9564	14.7087	15.1069	14.1615	14.106	14.0942	14.7445	14.3947	sp				1042	305	1.19125	0.312337	0.428826	2.2619	0.460669	0.798713	0.288243	1.02201	14.5605	14.2722	14.7011	P16615	AT2A2_HUMAN	ATP2A2	ATP2A2 ATP2B	Sarcoplasmic/endoplasmic reticulum calcium ATPase 2 (SERCA2) (SR Ca(2+)-ATPase 2) (EC 3.6.3.8) (Calcium pump 2) (Calcium-transporting ATPase sarcoplasmic reticulum type, slow twitch skeletal muscle isoform) (Endoplasmic reticulum class 1/2 Ca(2+) ATPase)
17.7138	17.5785	17.631	17.6667	16.4251	17.986	17.5922	17.8393	17.7676	17.6825	17.9008	17.6771	sp				256	306	0.20674	0.835207	-0.189741	-0.520676	0.0308309	0.994115	-0.0060482	-0.0896666	17.6809	17.687	17.4972	P30048	PRDX3_HUMAN	PRDX3	PRDX3 AOP1	Thioredoxin-dependent peroxide reductase, mitochondrial (EC 1.11.1.15) (Antioxidant protein 1) (AOP-1) (HBC189) (Peroxiredoxin III) (Prx-III) (Peroxiredoxin-3) (Protein MER5 homolog)
11.2881	13.2999	13.4223	13.5052	13.4101	12.7935	10.6159	9.69043	12.9934	10.4678	11.0347	12.7492	tr				464	307	0.0394817	0.976965	-0.100301	-0.113812	0.622111	0.754835	-1.37358	-1.30809	11.2236	12.5972	12.4969	B7Z645	B7Z645_HUMAN	SYNCRIP	SYNCRIP hCG_401112	Synaptotagmin binding, cytoplasmic RNA interacting protein, isoform CRA_b (cDNA FLJ50849, highly similar to Heterogeneous nuclear ribonucleoprotein Q)
15.0864	14.3761	14.1205	14.334	14.5198	14.1439	14.5079	14.4107	13.6113	13.4508	14.8868	14.6772	sp			WM3734_MCU1_WM3734_PLKO	977	308	1.39065	0.253001	0.677784	2.59973	1.44227	0.428874	0.716115	2.68863	14.5953	13.8791	14.5569	O95782	AP2A1_HUMAN	AP2A1	AP2A1 ADTAA CLAPA1	AP-2 complex subunit alpha-1 (100 kDa coated vesicle protein A) (Adaptor protein complex AP-2 subunit alpha-1) (Adaptor-related protein complex 2 subunit alpha-1) (Alpha-adaptin A) (Alpha1-adaptin) (Clathrin assembly protein complex 2 alpha-A large chain) (Plasma membrane adaptor HA2/AP2 adaptin alpha A subunit)
15.5659	15.9554	15.377	15.654	15.817	15.6469	16.1173	15.6824	15.8208	15.9104	15.2348	15.812	tr				417	309	0.131251	0.892691	-0.0628319	-0.348767	0.349321	0.832044	0.139752	0.812786	15.8303	15.6905	15.6277	E7ES33	E7ES33_HUMAN	43350	43350	Septin-7
15.588	14.7007	15.1536	14.3512	14.6058	14.7496	15.7033	15.3976	15.0498	14.4605	13.5337	14.2088	tr			WM3734_MCU1_WM3734_PLKO	498	310	0.68224	0.54719	-0.479313	-1.41127	1.01007	0.596797	0.593656	1.9599	15.3474	14.7538	14.2744	F8W809	F8W809_HUMAN	TXNRD1	TXNRD1	Thioredoxin reductase 1, cytoplasmic
18.0465	18.2203	18.2235	18.156	18.4964	18.3422	18.175	18.3063	18.3432	18.2255	18.4188	18.3964	sp			WM3734_MCU1_WM3734_PLKO	213	311	1.89345	0.131522	0.176404	3.50295	0.317244	0.849312	-0.0500026	-0.749894	18.187	18.237	18.4134	P48047	ATPO_HUMAN	ATP5PO	ATP5PO ATP5O ATPO	ATP synthase subunit O, mitochondrial (ATP synthase peripheral stalk subunit OSCP) (Oligomycin sensitivity conferral protein) (OSCP)
13.0945	13.4332	13.3811	13.2946	12.6386	12.3459	13.2067	13.5569	13.6171	13.4227	11.9384	12.0869	sp	+		1205LU_MCU1_1205LU_PLKO	394	312	3.37071	0.0190303	-1.17644	-6.99271	0.366968	0.830759	-0.106097	-0.846827	13.3228	13.4289	12.2525	Q92597	NDRG1_HUMAN	NDRG1	NDRG1 CAP43 DRG1 RTP	Protein NDRG1 (Differentiation-related gene 1 protein) (DRG-1) (N-myc downstream-regulated gene 1 protein) (Nickel-specific induction protein Cap43) (Reducing agents and tunicamycin-responsive protein) (RTP) (Rit42)
14.6782	14.6714	14.8469	14.7609	14.5606	14.246	13.8253	14.5916	14.7881	13.8301	14.1752	13.8892	tr				462	313	0.567646	0.621796	-0.338748	-1.21328	0.136193	0.947993	-0.114882	-0.360515	14.4416	14.5565	14.2178	A0A0A0MSK5	A0A0A0MSK5_HUMAN	TOR1AIP1	TOR1AIP1	Torsin-1A-interacting protein 1
15.8198	16.1428	16.061	16.0014	15.8186	15.4126	16.0285	16.11	15.9081	15.2136	16.0836	15.3804	sp				796	314	0.184351	0.855023	-0.122236	-0.471251	0.500173	0.795172	0.229242	1.09355	16.0253	15.796	15.6738	Q96QK1	VPS35_HUMAN	VPS35	VPS35 MEM3 TCCCTA00141	Vacuolar protein sorting-associated protein 35 (hVPS35) (Maternal-embryonic 3) (Vesicle protein sorting 35)
16.8265	16.7533	16.8717	16.7402	16.6707	16.5794	16.9224	16.8779	16.8996	16.7419	16.6002	16.6865	sp				192	315	1.95052	0.121982	-0.179176	-3.61179	0.229533	0.889717	0.0317001	0.569828	16.845	16.8133	16.6342	P63000	RAC1_HUMAN	RAC1	RAC1 TC25 MIG5	Ras-related C3 botulinum toxin substrate 1 (Cell migration-inducing gene 5 protein) (Ras-like protein TC25) (p21-Rac1)
12.9275	12.859	12.7009	13.2247	13.058	12.8605	12.6655	13.1059	13.1221	12.9867	12.733	12.8727	tr			WM3734_MCU1_WM3734_PLKO	535	316	0.431106	0.68102	-0.127538	-0.967647	0.352262	0.831894	-0.119104	-0.818487	12.8895	13.0086	12.8811	K7ELL7	K7ELL7_HUMAN	PRKCSH	PRKCSH	Glucosidase 2 subunit beta
15.5357	15.7253	16.0838	16.1572	16.2174	16.4894	15.6454	15.8977	16.1928	15.5663	15.8371	16.4293	sp				309	317	0.543708	0.629761	0.243279	1.17112	0.921065	0.626598	-0.298988	-1.81206	15.701	16	16.2433	Q15785	TOM34_HUMAN	TOMM34	TOMM34 URCC3	Mitochondrial import receptor subunit TOM34 (hTom34) (Translocase of outer membrane 34 kDa subunit)
15.1561	15.5402	15.5231	15.596	15.9582	16.0795	15.5349	15.4704	15.7102	15.2074	15.8659	15.8834	sp			WM3734_MCU1_WM3734_PLKO	434	318	1.99793	0.114503	0.437563	3.70341	0.240835	0.886564	-0.0837927	-0.5938	15.4254	15.5092	15.9468	O60664	PLIN3_HUMAN	PLIN3	PLIN3 M6PRBP1 TIP47	Perilipin-3 (47 kDa mannose 6-phosphate receptor-binding protein) (47 kDa MPR-binding protein) (Cargo selection protein TIP47) (Mannose-6-phosphate receptor-binding protein 1) (Placental protein 17) (PP17)
18.1506	18.147	18.198	18.0541	17.8706	18.2422	18.059	18.1653	18.1967	18.1266	18.276	18.2037	sp				218	319	0.0144894	0.993517	0.00427771	0.0428816	0.118847	0.960215	-0.0133672	-0.318925	18.1305	18.1438	18.1481	Q15907	RB11B_HUMAN	RAB11B	RAB11B YPT3	Ras-related protein Rab-11B (GTP-binding protein YPT3)
17.9365	18.064	18.0681	18.0797	17.3348	17.375	17.8854	17.9167	18.0753	17.9989	17.3042	17.5831	sp			1205LU_MCU1_1205LU_PLKO	529	320	4.23098	0.00712575	-0.656204	-9.97502	1.27673	0.496052	-0.104866	-2.40578	17.9506	18.0555	17.3993	P52292	IMA1_HUMAN	KPNA2	KPNA2 RCH1 SRP1	Importin subunit alpha-1 (Karyopherin subunit alpha-2) (RAG cohort protein 1) (SRP1-alpha)
13.4513	13.858	14.1177	13.8284	14.5342	12.1597	11.6032	14.3062	12.9536	14.6482	13.2566	14.6341	sp				510	321	0.132418	0.89539	-0.240867	-0.351548	0.364713	0.829416	-0.58233	-0.842498	13.3047	13.887	13.6461	P07954-2	FUMH_HUMAN	FH	FH	Fumarate hydratase, mitochondrial (Fumarase) (EC 4.2.1.2)
18.1428	18.3058	18.2946	18.1754	17.9133	17.7576	18.0965	18.3656	18.2976	18.1661	17.9738	18.0469	sp				365	322	2.31705	0.0810151	-0.310549	-4.3507	0.0269078	0.996248	-0.00579643	-0.0785788	18.2277	18.2335	17.9229	Q15366-6	PCBP2_HUMAN	PCBP2	PCBP2	Poly(rC)-binding protein 2 (Alpha-CP2) (Heterogeneous nuclear ribonucleoprotein E2) (hnRNP E2)
16.4624	15.611	16.0639	15.1392	16.1072	16.3261	16.5824	15.1202	15.1607	15.6673	15.1295	15.4845	sp				403	323	0.300883	0.769283	0.254042	0.717262	0.478102	0.799892	0.436255	1.05372	15.944	15.5078	15.7618	P39023	RL3_HUMAN	RPL3	RPL3 OK/SW-cl.32	60S ribosomal protein L3 (HIV-1 TAR RNA-binding protein B) (TARBP-B) (Large ribosomal subunit protein uL3)
15.4332	15.3878	15.4802	15.4584	15.3516	15.5472	15.3073	15.2921	15.2972	15.3611	15.5955	14.8305	sp				271	324	0.143497	0.886149	-0.0680542	-0.37774	0.349561	0.832496	-0.0441322	-0.813252	15.3551	15.3992	15.3312	Q9Y5M8	SRPRB_HUMAN	SRPRB	SRPRB PSEC0230	Signal recognition particle receptor subunit beta (SR-beta) (Protein APMCF1)
17.3781	17.5283	17.509	17.4694	17.7875	17.4275	17.5201	16.5115	17.5441	17.5414	17.6874	16.674	sp				263	325	0.189658	0.85119	-0.121903	-0.483077	0.5337	0.787424	-0.281526	-1.15339	17.2345	17.516	17.3941	P25786	PSA1_HUMAN	PSMA1	PSMA1 HC2 NU PROS30 PSC2	Proteasome subunit alpha type-1 (EC 3.4.25.1) (30 kDa prosomal protein) (PROS-30) (Macropain subunit C2) (Multicatalytic endopeptidase complex subunit C2) (Proteasome component C2) (Proteasome nu chain)
18.0155	18.1587	17.9275	18.0519	18.1222	18.1461	17.9325	18.0672	18.0891	18.0304	17.9621	17.9078	sp				307	326	0.0506356	0.966814	0.00984287	0.144354	0.119179	0.960909	0.0187573	0.319731	18.0435	18.0247	18.0346	Q96AG4	LRC59_HUMAN	LRRC59	LRRC59 PRO1855	Leucine-rich repeat-containing protein 59 (Ribosome-binding protein p34) (p34) [Cleaved into: Leucine-rich repeat-containing protein 59, N-terminally processed]
13.6243	13.6466	14.2578	13.7914	12.3933	13.5094	14.4435	12.5089	14.103	14.0533	13.0563	13.6692	sp				906	327	1.59915	0.189095	-0.894339	-2.96351	0.566304	0.785229	-0.495564	-1.21092	13.5558	14.0514	13.157	P35221	CTNA1_HUMAN	CTNNA1	CTNNA1	Catenin alpha-1 (Alpha E-catenin) (Cadherin-associated protein) (Renal carcinoma antigen NY-REN-13)
15.9459	16.0748	15.513	15.7279	15.8383	15.8702	15.0713	15.9922	15.538	15.8435	15.6192	15.8804	sp				587	328	0.712782	0.535781	0.146442	1.4632	0.182048	0.91598	0.115439	0.466099	15.7711	15.6556	15.8021	P46060	RAGP1_HUMAN	RANGAP1	RANGAP1 KIAA1835 SD	Ran GTPase-activating protein 1 (RanGAP1)
14.6009	14.3086	14.746	14.3604	14.5131	14.4685	14.6821	14.6898	14.6129	14.424	14.6226	14.9844	sp				244	329	0.322267	0.757715	0.111332	0.759835	0.10081	0.964366	0.0345111	0.274581	14.5703	14.5358	14.6472	P09417	DHPR_HUMAN	QDPR	QDPR DHPR SDR33C1	Dihydropteridine reductase (EC 1.5.1.34) (HDHPR) (Quinoid dihydropteridine reductase) (Short chain dehydrogenase/reductase family 33C member 1)
14.5811	14.0268	14.385	13.7596	13.8682	14.4305	14.3383	14.1316	14.0371	14.0469	12.8847	13.2647	tr				451	330	0.574905	0.620729	-0.445118	-1.226	0.559429	0.784393	0.212311	1.19884	14.2695	14.0572	13.612	A0A0U1RR22	A0A0U1RR22_HUMAN	PACSIN2	PACSIN2	Protein kinase C and casein kinase substrate in neurons protein 2 (Fragment)
16.0984	16.2093	14.9735	14.8991	15.1162	14.5289	15.5766	15.6204	15.314	15.2835	14.9485	14.8727	sp				397	331	0.759645	0.510051	-0.250955	-1.54238	2.10652	0.2143	0.758653	3.91746	15.8762	15.1175	14.8666	Q9BWD1	THIC_HUMAN	ACAT2	ACAT2 ACTL	Acetyl-CoA acetyltransferase, cytosolic (EC 2.3.1.9) (Acetyl-CoA transferase-like protein) (Cytosolic acetoacetyl-CoA thiolase)
13.4633	14.8501	14.4814	14.2812	13.8389	14.2774	14.7265	14.3775	14.2736	14.125	11.5345	14.339	sp				324	332	0.55293	0.629594	-0.79286	-1.1874	0.0711864	0.971219	0.0640559	0.199025	14.3543	14.2903	13.4974	Q9NUQ9	FA49B_HUMAN	FAM49B	FAM49B BM-009	Protein FAM49B (L1)
14.7523	14.8032	15.0361	14.8103	14.706	15.1091	14.5973	14.8784	14.475	15.3936	14.6713	14.4957	sp				494	333	0.336557	0.749342	-0.183263	-0.787925	0.366621	0.829533	-0.170964	-0.846162	14.7578	14.9288	14.7455	Q99615	DNJC7_HUMAN	DNAJC7	DNAJC7 TPR2 TTC2	DnaJ homolog subfamily C member 7 (Tetratricopeptide repeat protein 2) (TPR repeat protein 2)
16.691	16.6758	16.4715	15.933	16.3289	16.4891	16.6261	16.7716	16.2341	16.4986	16.4154	16.3863	sp				504	334	0.389862	0.714826	0.120617	0.890448	1.63062	0.378552	0.4068	3.01961	16.6911	16.2843	16.4049	Q16401	PSMD5_HUMAN	PSMD5	PSMD5 KIAA0072	26S proteasome non-ATPase regulatory subunit 5 (26S protease subunit S5 basic) (26S proteasome subunit S5B)
15.394	15.3686	15.629	15.7523	15.5161	15.5838	15.4238	15.566	15.3281	15.3643	15.049	15.54	sp				454	335	0.240846	0.819491	-0.096205	-0.593824	0.30115	0.858206	-0.080313	-0.717798	15.4381	15.5184	15.4222	P36551	HEM6_HUMAN	CPOX	CPOX CPO CPX	Oxygen-dependent coproporphyrinogen-III oxidase, mitochondrial (COX) (Coprogen oxidase) (Coproporphyrinogenase) (EC 1.3.3.3)
16.0916	15.9969	15.6587	15.8097	15.814	15.5174	15.6111	16.1499	15.5514	15.9114	15.9281	15.8319	sp				798	336	0.125864	0.896818	0.0400634	0.335868	0.78355	0.659207	0.229618	1.58257	15.9624	15.7328	15.7728	P05556	ITB1_HUMAN	ITGB1	ITGB1 FNRB MDF2 MSK12	Integrin beta-1 (Fibronectin receptor subunit beta) (Glycoprotein IIa) (GPIIA) (VLA-4 subunit beta) (CD antigen CD29)
16.4186	16.5891	16.6477	16.4901	16.4881	16.1388	16.4901	16.1913	16.3002	16.035	16.4984	16.2056	sp				309	337	0.0791327	0.94281	-0.0355263	-0.219649	0.129607	0.956631	0.0540099	0.34484	16.4223	16.3683	16.3327	P67775	PP2AA_HUMAN	PPP2CA	PPP2CA	Serine/threonine-protein phosphatase 2A catalytic subunit alpha isoform (PP2A-alpha) (EC 3.1.3.16) (Replication protein C) (RP-C)
15.2908	15.0159	14.9829	15.5056	15.8855	15.4032	15.5623	14.8664	15.5948	15.0444	16.0569	15.3066	sp			WM3734_MCU1_WM3734_PLKO	1010	338	0.785493	0.496	0.381082	1.58583	0.173677	0.920964	-0.0981133	-0.447255	15.1838	15.2819	15.663	P22102	PUR2_HUMAN	GART	GART PGFT PRGS	Trifunctional purine biosynthetic protein adenosine-3 [Includes: Phosphoribosylamine--glycine ligase (EC 6.3.4.13) (Glycinamide ribonucleotide synthetase) (GARS) (Phosphoribosylglycinamide synthetase);Phosphoribosylformylglycinamidine cyclo-ligase (EC 6.3.3.1) (AIR synthase) (AIRS) (Phosphoribosyl-aminoimidazole synthetase);Phosphoribosylglycinamide formyltransferase (EC 2.1.2.2) (5'-phosphoribos…
15.8082	16.0844	16.1019	15.6529	15.3565	13.9632	15.6905	16.0247	15.8016	15.8591	15.5181	15.6187	tr				655	339	0.947617	0.418269	-0.739751	-1.85618	0.138678	0.947652	0.048064	0.366393	15.9019	15.8539	15.1141	E9PEB5	E9PEB5_HUMAN	FUBP1	FUBP1	Far upstream element-binding protein 1
16.3129	15.6269	16.1427	16.2602	15.6126	16.2267	16.2926	15.752	16.2969	15.9297	16.2709	16.4648	tr			WM3734_MCU1_WM3734_PLKO	188	340	0.0229839	0.988627	-0.0136251	-0.0673994	0.352092	0.831303	-0.161275	-0.818158	15.9961	16.1574	16.1438	Q5JR95	Q5JR95_HUMAN	RPS8	RPS8	40S ribosomal protein S8
15.4079	14.7341	15.5777	15.6913	15.0088	15.3181	14.6745	15.7026	15.6939	15.435	14.8628	15.1671	sp				468	341	2.34251	0.0795531	-0.510254	-4.40484	0.915787	0.62465	-0.469705	-1.80329	15.1298	15.5995	15.0892	Q96HE7	ERO1A_HUMAN	ERO1A	ERO1A ERO1L UNQ434/PRO865	ERO1-like protein alpha (ERO1-L) (ERO1-L-alpha) (EC 1.8.4.-) (Endoplasmic oxidoreductin-1-like protein) (Endoplasmic reticulum oxidoreductase alpha) (Oxidoreductin-1-L-alpha)
15.5396	14.9179	15.2543	15.7472	15.1742	15.0681	14.9749	15.151	14.9512	15.0934	14.3788	14.8843	sp			WM3734_MCU1_WM3734_PLKO	913	342	0.768772	0.504674	-0.385144	-1.55774	0.205847	0.904998	-0.115676	-0.518728	15.1458	15.2615	14.8764	Q99613	EIF3C_HUMAN	EIF3C	EIF3C EIF3S8	Eukaryotic translation initiation factor 3 subunit C (eIF3c) (Eukaryotic translation initiation factor 3 subunit 8) (eIF3 p110)
12.5395	12.7455	13.197	12.5134	12.3654	13.9203	12.1398	13.1626	12.7923	12.6359	12.252	13.5553	sp			WM3734_MCU1_WM3734_PLKO	472	343	0.213629	0.831944	0.238601	0.53565	0.211233	0.900786	-0.137828	-0.530453	12.6468	12.7847	13.0233	P02533	K1C14_HUMAN	KRT14	KRT14	Keratin, type I cytoskeletal 14 (Cytokeratin-14) (CK-14) (Keratin-14) (K14)
11.234	12.6605	11.253	13.4123	11.837	11.941	14.9747	15.0565	14.9012	14.9693	12.817	13.643	sp				406	344	0.509134	0.641977	-1.07448	-1.10962	0.0415526	0.994245	-0.152541	-0.119531	13.4814	13.634	12.5595	P62195	PRS8_HUMAN	PSMC5	PSMC5 SUG1	26S proteasome regulatory subunit 8 (26S proteasome AAA-ATPase subunit RPT6) (Proteasome 26S subunit ATPase 5) (Proteasome subunit p45) (Thyroid hormone receptor-interacting protein 1) (TRIP1) (p45/SUG)
14.4102	15.2673	15.2054	15.3415	15.2208	15.0855	15.2894	15.2632	15.1986	14.5127	14.8044	14.5496	sp				240	345	0.25548	0.804508	-0.14947	-0.624494	0.00825569	0.998817	-0.00702381	-0.0246021	15.0575	15.0646	14.9151	Q96C19	EFHD2_HUMAN	EFHD2	EFHD2 SWS1	EF-hand domain-containing protein D2 (Swiprosin-1)
13.583	14.3487	13.4009	13.7959	13.7259	14.369	13.2233	13.1162	14.0138	14.1825	13.0246	14.1272	sp				1011	346	0.0373676	0.979264	-0.0365944	-0.107949	0.374192	0.827421	-0.28049	-0.860655	13.5678	13.8483	13.8117	Q86W92-2	LIPB1_HUMAN	PPFIBP1	PPFIBP1 KIAA1230	Liprin-beta-1 (Protein tyrosine phosphatase receptor type f polypeptide-interacting protein-binding protein 1) (PTPRF-interacting protein-binding protein 1) (hSGT2)
15.6897	15.275	15.6185	15.3021	15.9128	14.8681	15.7318	15.0047	15.4754	12.8288	15.9467	15.9174	sp			WM3734_MCU1_WM3734_PLKO	211	347	0.559506	0.625936	0.855044	1.19898	0.397097	0.814993	0.61911	0.904115	15.4253	14.8062	15.6612	P26373	RL13_HUMAN	RPL13	RPL13 BBC1 OK/SW-cl.46	60S ribosomal protein L13 (Breast basic conserved protein 1) (Large ribosomal subunit protein eL13)
14.0218	13.3333	14.0124	13.3798	13.8873	13.3295	15.0217	13.1158	14.3144	14.7607	13.0423	13.7305	sp				2061	348	0.903182	0.438441	-0.61942	-1.78233	0.184195	0.914463	-0.243705	-0.470904	13.8731	14.1168	13.4974	Q9NZM1	MYOF_HUMAN	MYOF	MYOF FER1L3 KIAA1207	Myoferlin (Fer-1-like protein 3)
16.3417	16.3737	15.6529	15.6517	15.775	15.9169	16.9334	16.2617	15.74	15.704	15.3029	15.3439	sp				1609	349	0.272436	0.79264	-0.102429	-0.659544	2.65018	0.135705	0.790505	5.09253	16.4776	15.6871	15.5847	P11047	LAMC1_HUMAN	LAMC1	LAMC1 LAMB2	Laminin subunit gamma-1 (Laminin B2 chain) (Laminin-1 subunit gamma) (Laminin-10 subunit gamma) (Laminin-11 subunit gamma) (Laminin-2 subunit gamma) (Laminin-3 subunit gamma) (Laminin-4 subunit gamma) (Laminin-6 subunit gamma) (Laminin-7 subunit gamma) (Laminin-8 subunit gamma) (Laminin-9 subunit gamma) (S-laminin subunit gamma) (S-LAM gamma)
16.4768	16.5543	16.8225	16.9476	15.9991	16.2373	16.5095	16.9271	16.731	16.9072	16.0223	16.2421	sp			1205LU_MCU1_1205LU_PLKO	353	350	3.94482	0.00918119	-0.726914	-8.87988	1.06028	0.570636	-0.235177	-2.04334	16.6169	16.8521	16.1252	P22626	ROA2_HUMAN	HNRNPA2B1	HNRNPA2B1 HNRPA2B1	Heterogeneous nuclear ribonucleoproteins A2/B1 (hnRNP A2/B1)
14.2418	13.8133	14.3332	13.8862	14.757	14.4754	14.3483	14.6176	14.3971	14.051	14.4719	14.4037	sp				1512	351	1.33892	0.26738	0.360095	2.51129	0.165834	0.925023	0.0883939	0.429435	14.2553	14.1669	14.527	P07814	SYEP_HUMAN	EPRS	EPRS GLNS PARS QARS QPRS PIG32	Bifunctional glutamate/proline--tRNA ligase (Bifunctional aminoacyl-tRNA synthetase) (Cell proliferation-inducing gene 32 protein) (Glutamatyl-prolyl-tRNA synthetase) [Includes: Glutamate--tRNA ligase (EC 6.1.1.17) (Glutamyl-tRNA synthetase) (GluRS);Proline--tRNA ligase (EC 6.1.1.15) (Prolyl-tRNA synthetase)]
16.9002	17.034	17.0919	17.1129	17.1247	17.1641	16.9993	17.1059	17.2028	17.0906	17.1475	17.2195	tr				416	352	0.54938	0.628931	0.0394154	1.18114	1.20034	0.537948	-0.114667	-2.27715	17.0099	17.1245	17.164	J3KQ32	J3KQ32_HUMAN	OLA1	OLA1	Obg-like ATPase 1
14.3784	14.7465	14.1397	14.2895	14.6613	15.1412	14.7706	14.4808	14.2185	14.586	14.6023	14.499	sp				550	353	1.28474	0.275452	0.417525	2.41932	1.07834	0.567098	0.285611	2.07339	14.594	14.3084	14.726	Q14247	SRC8_HUMAN	CTTN	CTTN EMS1	Src substrate cortactin (Amplaxin) (Oncogene EMS1)
14.9162	15.0887	14.9461	15.033	14.7966	14.7512	14.8712	15.0299	14.9821	14.9598	14.7553	14.7958	sp			1205LU_MCU1_1205LU_PLKO	522	354	3.98345	0.00881975	-0.205532	-9.0212	0.0238047	0.998406	-0.00374103	-0.0697452	14.9765	14.9803	14.7747	Q13596	SNX1_HUMAN	SNX1	SNX1	Sorting nexin-1
16.2922	15.3517	15.9681	15.4338	16.1184	16.3032	16.0134	14.8594	15.6228	15.5131	16.1269	15.9939	sp			WM3734_MCU1_WM3734_PLKO	511	355	2.01876	0.112152	0.501103	3.744	0.00512302	1	-0.0052762	-0.0153206	15.6292	15.6345	16.1356	P48444	COPD_HUMAN	ARCN1	ARCN1 COPD	Coatomer subunit delta (Archain) (Delta-coat protein) (Delta-COP)
11.8898	10.8813	12.4388	12.4323	12.0242	11.64	10.6971	11.0454	12.0261	12.0149	10.9549	12.6234	sp				362	356	0.520029	0.640142	-0.417409	-1.12908	2.04627	0.234831	-1.09961	-3.79794	11.1284	12.228	11.8106	Q29940	1B59_HUMAN	HLA-B	HLA-B HLAB	HLA class I histocompatibility antigen, B-59 alpha chain (MHC class I antigen B*59)
14.5961	14.3867	13.8204	12.7079	14.3499	14.0361	13.831	14.0091	14.1495	14.0941	14.1226	13.8364	tr				412	357	0.51242	0.642631	0.393279	1.11549	0.648973	0.742758	0.512758	1.35436	14.2057	13.693	14.0863	H3BRG4	H3BRG4_HUMAN	UQCRC2	UQCRC2	Cytochrome b-c1 complex subunit 2, mitochondrial
12.802	12.2556	12.9935	13.5626	13.7824	13.361	13.0753	12.735	12.8736	13.2302	13.2202	12.8373	sp				364	358	0.218909	0.82987	0.135253	0.547056	1.0114	0.597115	-0.447955	-1.96211	12.717	13.165	13.3002	P09972	ALDOC_HUMAN	ALDOC	ALDOC ALDC	Fructose-bisphosphate aldolase C (EC 4.1.2.13) (Brain-type aldolase)
15.4793	15.7653	14.8637	15.1802	15.5002	15.5259	15.5715	15.0633	15.4099	14.9841	15.8711	15.5161	sp				318	359	1.7897	0.152249	0.493849	3.30879	0.970407	0.616182	0.360377	1.89403	15.4699	15.1095	15.6033	Q92820	GGH_HUMAN	GGH	GGH	Gamma-glutamyl hydrolase (EC 3.4.19.9) (Conjugase) (GH) (Gamma-Glu-X carboxypeptidase)
14.2449	13.9366	13.9881	14.0763	14.1356	14.4658	13.8471	14.1124	13.6941	13.3191	13.9929	13.8955	sp				NaN	360	0.835167	0.470042	0.353016	1.66899	0.663563	0.731046	0.265783	1.37937	14.0352	13.7694	14.1224	Q70UQ0-4	IKIP_HUMAN	IKBIP	IKBIP	Inhibitor of nuclear factor kappa-B kinase-interacting protein
18.6514	18.7806	18.6794	18.6621	18.5533	18.4684	18.6446	18.7372	18.6568	18.6995	18.5111	18.5686	sp			1205LU_MCU1_1205LU_PLKO	152	361	3.04598	0.0299491	-0.1491	-6.08018	0.362349	0.829253	0.0290146	0.837953	18.7035	18.6745	18.5254	P62269	RS18_HUMAN	RPS18	RPS18 D6S218E	40S ribosomal protein S18 (Ke-3) (Ke3) (Small ribosomal subunit protein uS13)
15.7057	15.4091	15.5596	15.6646	15.5371	15.5801	15.5717	15.4076	15.5942	15.6668	14.7586	15.492	sp				357	362	0.685913	0.547676	-0.279354	-1.41754	0.603478	0.769302	-0.0977995	-1.27581	15.5235	15.6213	15.3419	O00303	EIF3F_HUMAN	EIF3F	EIF3F EIF3S5	Eukaryotic translation initiation factor 3 subunit F (eIF3f) (Deubiquitinating enzyme eIF3f) (EC 3.4.19.12) (Eukaryotic translation initiation factor 3 subunit 5) (eIF-3-epsilon) (eIF3 p47)
16.5818	16.6776	16.3262	16.2828	16.8591	16.9548	16.2388	16.5371	16.6296	16.0516	16.9701	16.7008	sp			WM3734_MCU1_WM3734_PLKO	474	363	2.19516	0.0918114	0.548672	4.0968	0.575351	0.785088	0.186311	1.22678	16.5088	16.3225	16.8712	P48637	GSHB_HUMAN	GSS	GSS	Glutathione synthetase (GSH synthetase) (GSH-S) (EC 6.3.2.3) (Glutathione synthase)
14.5738	13.6389	15.136	15.0961	14.4804	14.3463	15.0619	14.4595	14.7761	15.2159	15.0074	14.3509	sp				434	364	1.48806	0.219017	-0.509803	-2.76809	1.03632	0.587128	-0.622544	-2.00352	14.4335	15.0561	14.5463	P09104	ENOG_HUMAN	ENO2	ENO2	Gamma-enolase (EC 4.2.1.11) (2-phospho-D-glycerate hydro-lyase) (Enolase 2) (Neural enolase) (Neuron-specific enolase) (NSE)
16.5377	16.6369	16.7934	16.6836	16.6027	16.6904	16.4755	16.4352	16.5176	16.5101	16.6025	16.7353	sp				279	365	0.159036	0.871458	0.0315337	0.413853	0.609707	0.76671	-0.104815	-1.28662	16.5214	16.6262	16.6577	P54709	AT1B3_HUMAN	ATP1B3	ATP1B3	Sodium/potassium-transporting ATPase subunit beta-3 (Sodium/potassium-dependent ATPase subunit beta-3) (ATPB-3) (CD antigen CD298)
16.4748	15.9307	16.2653	16.103	16.008	16.1344	16.4704	16.5468	16.471	16.1705	16.529	16.253	sp				480	366	0.0549491	0.962803	-0.0213776	-0.155996	0.258427	0.878523	0.103218	0.630623	16.3557	16.2525	16.2311	P31930	QCR1_HUMAN	UQCRC1	UQCRC1	Cytochrome b-c1 complex subunit 1, mitochondrial (Complex III subunit 1) (Core protein I) (Ubiquinol-cytochrome-c reductase complex core protein 1)
15.321	15.5015	15.5065	15.5349	15.3318	15.3977	14.6693	15.3087	15.1881	14.7044	15.444	15.4388	sp				524	367	0.379327	0.724149	0.169579	0.870448	0.0437754	0.991085	-0.0333691	-0.125645	15.2001	15.2335	15.4031	Q13177	PAK2_HUMAN	PAK2	PAK2	Serine/threonine-protein kinase PAK 2 (EC 2.7.11.1) (Gamma-PAK) (PAK65) (S6/H4 kinase) (p21-activated kinase 2) (PAK-2) (p58) [Cleaved into: PAK-2p27 (p27);PAK-2p34 (p34) (C-t-PAK2)]
14.9693	14.1666	14.9114	15.0085	14.7216	15.0424	14.6004	15.1495	14.5653	15.0605	14.4562	14.6326	sp				1338	368	0.473041	0.66281	-0.173195	-1.04454	0.280159	0.867378	-0.164984	-0.675343	14.7214	14.8864	14.7132	O15067	PUR4_HUMAN	PFAS	PFAS KIAA0361	Phosphoribosylformylglycinamidine synthase (FGAM synthase) (FGAMS) (EC 6.3.5.3) (Formylglycinamide ribonucleotide amidotransferase) (FGAR amidotransferase) (FGAR-AT) (Formylglycinamide ribotide amidotransferase)
16.9443	17.1016	16.9978	17.22	17.0091	16.8772	17.0026	17.2721	17.0942	17.1032	17.0139	16.8457	sp				261	369	1.41982	0.242794	-0.167305	-2.64988	0.102173	0.965494	-0.0236144	-0.277974	17.0802	17.1038	16.9365	P12004	PCNA_HUMAN	PCNA	PCNA	Proliferating cell nuclear antigen (PCNA) (Cyclin)
16.1726	16.3701	16.0661	16.1719	16.1038	15.6654	15.908	16.4946	16.1236	16.3244	15.7485	15.6539	tr				207	370	1.71495	0.168726	-0.378579	-3.1717	0.18164	0.91609	0.0648465	0.465184	16.2363	16.1715	15.7929	F8W020	F8W020_HUMAN	NAP1L1	NAP1L1	Nucleosome assembly protein 1-like 1 (Fragment)
18.4047	18.48	17.972	18.6062	18.8069	18.5163	18.4076	18.4293	18.5836	18.6223	18.708	17.8781	sp				198	371	0.0415754	0.974723	0.0313153	0.119594	0.0338232	0.992279	-0.0156093	-0.0980649	18.4304	18.446	18.4773	P32119	PRDX2_HUMAN	PRDX2	PRDX2 NKEFB TDPX1	Peroxiredoxin-2 (EC 1.11.1.15) (Natural killer cell-enhancing factor B) (NKEF-B) (PRP) (Thiol-specific antioxidant protein) (TSA) (Thioredoxin peroxidase 1) (Thioredoxin-dependent peroxide reductase 1)
14.9	14.2278	14.6089	14.9062	16.0732	16.0698	13.7498	13.9956	15.1579	14.7682	16.4764	16.1477	sp	+		1205LU_MCU1_1205LU_PLKO	540	372	3.92458	0.0091819	1.33144	8.80662	1.24323	0.518638	-0.642033	-2.34924	14.2183	14.8603	16.1918	Q16610	ECM1_HUMAN	ECM1	ECM1	Extracellular matrix protein 1 (Secretory component p85)
17.3042	17.5097	17.412	17.1469	17.2322	17.2604	17.2144	17.4249	17.2429	17.3035	16.3361	17.1487	sp				145	373	0.582368	0.616076	-0.281977	-1.23905	0.457484	0.801326	0.086967	1.01619	17.3633	17.2763	16.9943	P39019	RS19_HUMAN	RPS19	RPS19	40S ribosomal protein S19 (Small ribosomal subunit protein eS19)
17.9716	18.0458	17.9707	18.0276	17.9555	17.8627	17.932	18.0207	17.9071	17.9676	17.9715	17.9331	sp				385	374	0.498966	0.647695	-0.037508	-1.09138	0.285802	0.862902	0.0242867	0.686826	17.9925	17.9682	17.9307	P35613-2	BASI_HUMAN	BSG	BSG UNQ6505/PRO21383	Basigin (5F7) (Collagenase stimulatory factor) (Extracellular matrix metalloproteinase inducer) (EMMPRIN) (Leukocyte activation antigen M6) (OK blood group antigen) (Tumor cell-derived collagenase stimulatory factor) (TCSF) (CD antigen CD147)
16.0447	16.2827	15.522	15.9961	15.9422	15.2278	16.0572	16.2881	16.2054	15.3581	15.9903	15.4778	sp				392	375	0.157041	0.872886	-0.110862	-0.409255	0.972926	0.621038	0.397788	1.89822	16.1682	15.7704	15.6595	P51570	GALK1_HUMAN	GALK1	GALK1 GALK	Galactokinase (EC 2.7.1.6) (Galactose kinase)
13.6854	13.4661	13.3544	13.0148	14.0439	14.2606	14.0623	13.2656	10.0893	9.00823	12.3195	14.2527	sp				180	376	1.03781	0.378695	2.35248	2.00599	1.07661	0.564836	2.25316	2.07052	13.6198	11.3667	13.7192	P18085	ARF4_HUMAN	ARF4	ARF4 ARF2	ADP-ribosylation factor 4
12.921	13.8713	12.7324	13.5513	13.5603	13.6005	13.69	13.9497	13.026	12.9436	12.7723	13.8261	sp				400	377	0.620395	0.596703	0.376469	1.30512	0.950341	0.608208	0.544678	1.86071	13.608	13.0633	13.4398	P36507	MP2K2_HUMAN	MAP2K2	MAP2K2 MEK2 MKK2 PRKMK2	Dual specificity mitogen-activated protein kinase kinase 2 (MAP kinase kinase 2) (MAPKK 2) (EC 2.7.12.2) (ERK activator kinase 2) (MAPK/ERK kinase 2) (MEK 2)
14.7795	14.1637	14.9437	14.7362	15.5	14.6532	14.2973	15.1254	14.3586	14.134	14.4212	13.8679	sp			WM3734_MCU1_WM3734_PLKO	290	378	0.0621025	0.95755	0.0674329	0.175104	0.0595376	0.984356	0.0483153	0.168281	14.5915	14.5431	14.6106	O00625	PIR_HUMAN	PIR	PIR	Pirin (EC 1.13.11.24) (Probable quercetin 2,3-dioxygenase PIR) (Probable quercetinase)
18.2328	18.1155	18.0527	18.0869	17.9864	17.9902	18.2132	18.2517	18.1881	18.1561	17.9791	17.8187	tr				100	379	1.84482	0.140305	-0.177361	-3.41135	0.973352	0.622569	0.0823746	1.89893	18.2033	18.121	17.9436	I3L3P7	I3L3P7_HUMAN	RPS15A	RPS15A	40S ribosomal protein S15a
15.136	13.8695	15.2371	15.1743	15.4958	15.6243	14.6892	13.9091	14.4658	15.1255	15.3863	15.0816	sp			WM3734_MCU1_WM3734_PLKO	193	380	0.945893	0.419017	0.396339	1.85332	0.839654	0.641335	-0.599713	-1.67648	14.4009	15.0007	15.397	P21291	CSRP1_HUMAN	CSRP1	CSRP1 CSRP CYRP	Cysteine and glycine-rich protein 1 (Cysteine-rich protein 1) (CRP) (CRP1) (Epididymis luminal protein 141) (HEL-141)
17.165	17.2349	17.3928	17.3143	17.258	17.3041	17.2144	17.2711	17.3576	17.2229	17.2433	17.2217	sp			WM3734_MCU1_WM3734_PLKO	466	381	0.795137	0.493017	-0.0651064	-1.602	1.24093	0.515873	-0.100539	-2.34537	17.2213	17.3219	17.2568	O75390	CISY_HUMAN	CS	CS	Citrate synthase, mitochondrial (EC 2.3.3.1) (Citrate (Si)-synthase)
15.444	15.5601	15.4907	15.3975	15.1931	15.2019	15.3559	15.6832	15.1599	15.227	15.2654	15.2408	tr				548	382	0.560066	0.626805	-0.0935042	-1.19996	0.940557	0.614216	0.192002	1.84445	15.5108	15.3188	15.2253	A0A024R571	A0A024R571_HUMAN	EHD1	EHD1 hCG_23386	EH domain-containing protein 1 (EH-domain containing 1, isoform CRA_a)
13.9739	13.6815	15.0233	14.5265	14.9009	15.2182	13.9065	14.6084	14.9917	14.4857	14.6396	14.9884	sp			WM3734_MCU2_WM3734_PLKO	2468	383	0.42534	0.685669	0.179931	0.956955	1.56479	0.388689	-0.714247	-2.90265	14.0426	14.7568	14.9367	P46821	MAP1B_HUMAN	MAP1B	MAP1B	Microtubule-associated protein 1B (MAP-1B) [Cleaved into: MAP1B heavy chain;MAP1 light chain LC1]
15.0589	15.0313	15.3443	15.134	15.1028	14.7777	14.8883	15.3406	15.3243	15.2123	14.7963	14.9443	sp				475	384	2.07634	0.1079	-0.348444	-3.85736	0.811713	0.648401	-0.173935	-1.62977	15.0798	15.2537	14.9053	Q96KP4	CNDP2_HUMAN	CNDP2	CNDP2 CN2 CPGL HEL-S-13 PEPA	Cytosolic non-specific dipeptidase (EC 3.4.13.18) (CNDP dipeptidase 2) (Carnosine dipeptidase II) (Epididymis secretory protein Li 13) (Glutamate carboxypeptidase-like protein 1) (Peptidase A)
15.1953	15.6057	15.5044	15.624	15.3866	14.9602	15.586	15.6327	15.704	15.7528	15.5358	15.3562	sp				430	385	1.33532	0.266855	-0.336598	-2.50516	0.564857	0.785173	-0.14138	-1.20838	15.5049	15.6463	15.3097	Q9UJU6	DBNL_HUMAN	DBNL	DBNL CMAP SH3P7 PP5423	Drebrin-like protein (Cervical SH3P7) (Cervical mucin-associated protein) (Drebrin-F) (HPK1-interacting protein of 55 kDa) (HIP-55) (SH3 domain-containing protein 7)
15.2167	15.3363	13.794	14.0288	13.8451	14.232	15.3572	15.2037	14.157	13.4165	13.6443	14.4076	sp		+	1205LU_MCU2_1205LU_PLKO	520	386	0.326141	0.754523	0.183177	0.767477	3.84961	0.0600161	1.4294	8.53981	15.2785	13.8491	14.0323	Q01581	HMCS1_HUMAN	HMGCS1	HMGCS1 HMGCS	Hydroxymethylglutaryl-CoA synthase, cytoplasmic (HMG-CoA synthase) (EC 2.3.3.10) (3-hydroxy-3-methylglutaryl coenzyme A synthase)
15.2241	15.5374	15.7696	15.6974	15.7875	15.8876	15.2346	14.929	15.524	15.4686	15.5285	15.6162	tr				228	387	0.361152	0.731196	0.0901241	0.835651	1.43826	0.429848	-0.383589	-2.6817	15.2313	15.6149	15.705	H0YM70	H0YM70_HUMAN	PSME2	PSME2	Proteasome activator complex subunit 2
15.1613	14.9667	15.1316	14.1243	15.3228	14.9552	15.3475	15.2406	14.003	15.0835	15.0669	13.7015	sp				390	388	0.141614	0.887422	0.176014	0.373314	0.971469	0.620992	0.593442	1.8958	15.179	14.5856	14.7616	Q6NZI2	CAVN1_HUMAN	CAVIN1	CAVIN1 PTRF FKSG13	Caveolae-associated protein 1 (Cavin-1) (Polymerase I and transcript release factor)
16.86	16.3216	16.5529	16.5541	16.7227	16.6774	16.7059	16.1288	16.5862	16.4852	16.698	16.7908	tr			1205LU_MCU1_1205LU_PLKO;WM3734_MCU1_WM3734_PLKO	439	389	2.80189	0.0412229	0.177604	5.45631	0.0864934	0.96825	-0.0405555	-0.238514	16.5041	16.5446	16.7222	A0A0C4DGS1	A0A0C4DGS1_HUMAN	DDOST	DDOST	Dolichyl-diphosphooligosaccharide--protein glycosyltransferase 48 kDa subunit (Oligosaccharyl transferase 48 kDa subunit)
16.2496	16.2415	15.9881	16.0351	16.4892	16.484	16.2384	16.0752	16.0606	15.4829	16.623	16.2225	sp				290	390	1.8941	0.132127	0.563029	3.50417	1.12946	0.572875	0.309517	2.15856	16.2012	15.8917	16.4547	Q969X5	ERGI1_HUMAN	ERGIC1	ERGIC1 ERGIC32 KIAA1181 HT034	Endoplasmic reticulum-Golgi intermediate compartment protein 1 (ER-Golgi intermediate compartment 32 kDa protein) (ERGIC-32)
15.3978	15.4916	15.205	15.2992	15.5185	15.3996	14.9439	15.3228	15.0707	15.2369	15.4688	15.6596	tr			WM3734_MCU1_WM3734_PLKO	509	391	2.2542	0.0875618	0.308687	4.21869	0.275203	0.872237	0.0860946	0.665216	15.289	15.2029	15.5116	H3BS10	H3BS10_HUMAN	HEXA	HEXA	Beta-hexosaminidase (EC 3.2.1.52)
12.6737	12.6776	12.8736	12.6523	12.9391	13.1035	13.591	13.0916	13.4551	12.8282	13.1544	12.372	sp				215	392	0.0871145	0.936876	-0.0600455	-0.240095	0.072187	0.970947	0.056201	0.201637	13.0085	12.9523	12.8923	P61106	RAB14_HUMAN	RAB14	RAB14	Ras-related protein Rab-14
16.6061	15.9468	16.1702	16.0296	16.2825	16.4569	16.5427	16.163	16.2872	16.0585	16.036	16.2876	tr			WM3734_MCU1_WM3734_PLKO	202	393	0.580817	0.617424	0.129379	1.23634	0.483977	0.798188	0.178277	1.06436	16.3146	16.1364	16.2657	B4DLR8	B4DLR8_HUMAN	NQO1	NQO1	NAD(P)H dehydrogenase [quinone] 1 (cDNA FLJ50573, highly similar to Homo sapiens NAD(P)H dehydrogenase, quinone 1 (NQO1), transcript variant 3, mRNA)
17.2611	17.6953	17.3662	17.3975	17.4838	17.4333	17.8319	17.5673	16.9079	17.3789	17.412	17.3871	sp			WM3734_MCU1_WM3734_PLKO	187	394	0.666685	0.561054	0.166407	1.38471	0.985856	0.61336	0.326253	1.91969	17.5889	17.2626	17.4291	P30086	PEBP1_HUMAN	PEBP1	PEBP1 PBP PEBP	Phosphatidylethanolamine-binding protein 1 (PEBP-1) (HCNPpp) (Neuropolypeptide h3) (Prostatic-binding protein) (Raf kinase inhibitor protein) (RKIP) [Cleaved into: Hippocampal cholinergic neurostimulating peptide (HCNP)]
14.5035	14.8393	14.9642	15.1013	14.7659	14.7651	14.9614	14.955	14.6243	14.7001	14.8324	14.5248	tr				278	395	0.427631	0.683531	-0.125464	-0.961208	0.0757463	0.970889	-0.0326853	-0.210893	14.8148	14.8475	14.722	J3QT28	J3QT28_HUMAN	BUB3	BUB3	Mitotic checkpoint protein BUB3 (Fragment)
14.8067	13.9839	14.3501	13.7832	14.0115	14.5675	14.4407	14.888	14.4782	14.5788	14.3358	14.4374	tr				510	396	0.0675007	0.951915	0.0404749	0.189365	0.370117	0.829481	0.232264	0.852862	14.5298	14.2976	14.338	G3V1C3	G3V1C3_HUMAN	API5	API5	Apoptosis inhibitor 5
14.8359	15.5008	15.0646	15.0818	15.0911	13.4812	15.2381	15.5038	15.2633	15.0687	14.7303	14.6966	sp				363	397	0.883243	0.449747	-0.619806	-1.74915	0.401152	0.812283	0.150065	0.91175	15.2697	15.1196	14.4998	P35249	RFC4_HUMAN	RFC4	RFC4	Replication factor C subunit 4 (Activator 1 37 kDa subunit) (A1 37 kDa subunit) (Activator 1 subunit 4) (Replication factor C 37 kDa subunit) (RF-C 37 kDa subunit) (RFC37)
15.1863	15.54	14.7417	15.3363	15.0866	14.7641	15.2949	15.347	14.0498	14.9128	14.2137	14.9338	tr				938	398	0.0108409	0.993485	-0.0105827	-0.0322133	1.09126	0.56171	0.581907	2.0949	15.342	14.7601	14.7496	C9JZR2	C9JZR2_HUMAN	CTNND1	CTNND1	Catenin delta-1
15.979	15.2528	15.6365	15.5963	15.4627	15.4016	16.0193	15.1058	15.5881	15.3368	15.3228	15.7193	sp			WM3734_MCU1_WM3734_PLKO	1104	399	0.230969	0.825168	-0.0628607	-0.572888	0.0717563	0.9706	0.0497918	0.200514	15.5892	15.5394	15.4766	Q9BSJ8	ESYT1_HUMAN	ESYT1	ESYT1 FAM62A KIAA0747 MBC2	Extended synaptotagmin-1 (E-Syt1) (Membrane-bound C2 domain-containing protein)
15.2551	15.4048	14.669	15.1887	15.6093	15.4653	15.2075	15.4806	14.9772	15.1536	15.2872	15.4798	tr				2297	400	1.8427	0.140181	0.463259	3.40738	1.34524	0.453748	0.339891	2.52206	15.337	14.9971	15.4604	E7EVA0	E7EVA0_HUMAN	MAP4	MAP4	Microtubule-associated protein
14.1021	14.1832	14.545	14.7635	15.5938	15.6128	15.4714	14.9202	14.3864	14.7818	15.3562	14.6633	sp			WM3734_MCU1_WM3734_PLKO	1140	401	1.53311	0.209931	0.687347	2.84688	0.0520137	0.988414	0.0500565	0.148084	14.6692	14.6192	15.3065	Q16531	DDB1_HUMAN	DDB1	DDB1 XAP1	DNA damage-binding protein 1 (DDB p127 subunit) (DNA damage-binding protein a) (DDBa) (Damage-specific DNA-binding protein 1) (HBV X-associated protein 1) (XAP-1) (UV-damaged DNA-binding factor) (UV-damaged DNA-binding protein 1) (UV-DDB 1) (XPE-binding factor) (XPE-BF) (Xeroderma pigmentosum group E-complementing protein) (XPCe)
15.2973	15.7194	15.8124	15.7671	15.88	16.216	15.7735	15.8648	15.6923	15.4547	15.9221	15.8901	sp			WM3734_MCU1_WM3734_PLKO	452	402	1.39956	0.249694	0.295418	2.61502	0.0417003	0.994548	-0.0178545	-0.119939	15.6638	15.6816	15.977	P48735	IDHP_HUMAN	IDH2	IDH2	Isocitrate dehydrogenase [NADP], mitochondrial (IDH) (EC 1.1.1.42) (ICD-M) (IDP) (NADP(+)-specific ICDH) (Oxalosuccinate decarboxylase)
15.3212	15.2903	15.3277	15.0129	15.5339	15.4988	15.3899	15.4167	15.5832	15.1078	15.4546	15.4717	sp				700	403	0.91987	0.437271	0.231847	1.81008	0.313137	0.850318	0.0966239	0.74174	15.3545	15.2579	15.4898	P17655	CAN2_HUMAN	CAPN2	CAPN2 CANPL2	Calpain-2 catalytic subunit (EC 3.4.22.53) (Calcium-activated neutral proteinase 2) (CANP 2) (Calpain M-type) (Calpain large polypeptide L2) (Calpain-2 large subunit) (Millimolar-calpain) (M-calpain)
14.4932	15.5907	15.8822	15.092	15.2369	15.5433	15.4278	15.5424	15.4236	14.8094	15.5547	15.5434	sp				319	404	0.287126	0.781301	0.16777	0.689514	0.0382223	0.992308	-0.0382609	-0.110322	15.2635	15.3018	15.4696	P09525	ANXA4_HUMAN	ANXA4	ANXA4 ANX4	Annexin A4 (35-beta calcimedin) (Annexin IV) (Annexin-4) (Carbohydrate-binding protein p33/p41) (Chromobindin-4) (Endonexin I) (Lipocortin IV) (P32.5) (PP4-X) (Placental anticoagulant protein II) (PAP-II) (Protein II)
15.7192	15.529	15.0613	15.4726	14.6361	15.5642	15.4661	15.4932	15.1565	15.156	15.09	14.626	sp				150	405	0.430769	0.680811	-0.232529	-0.967024	1.7276	0.345579	0.340273	3.19474	15.5519	15.2116	14.9791	Q9BVJ7	DUS23_HUMAN	DUSP23	DUSP23 LDP3 VHZ	Dual specificity protein phosphatase 23 (EC 3.1.3.16) (EC 3.1.3.48) (Low molecular mass dual specificity phosphatase 3) (LDP-3) (VH1-like phosphatase Z)
14.7252	15.1411	14.9345	15.1752	15.5351	15.2468	15.0904	14.9629	15.0838	14.9478	14.7082	15.1815	tr				739	406	0.308794	0.769333	0.132552	0.733091	0.200572	0.905208	-0.0553901	-0.507178	14.9799	15.0353	15.1679	B4DKY1	B4DKY1_HUMAN	CARS	CARS	Cysteine--tRNA ligase, cytoplasmic (cDNA FLJ59563, highly similar to Cysteinyl-tRNA synthetase)
12.7	13.3371	11.7777	12.891	11.6233	11.5198	12.9951	11.0708	13.1163	10.7525	11.9708	12.4194	sp			WM3734_MCU2_WM3734_PLKO	266	407	0.166602	0.866022	-0.251056	-0.431188	0.209981	0.901054	0.391351	0.527733	12.5257	12.1344	11.8833	P20039	2B1B_HUMAN	HLA-DRB1	HLA-DRB1	HLA class II histocompatibility antigen, DRB1-11 beta chain (DR-5) (DR5) (DRw11) (MHC class II antigen DRB1*11)
15.2133	14.9151	15.1778	14.9216	15.4671	15.0731	15.6292	16.2621	15.5955	15.4369	15.8371	15.504	sp				677	408	0.379134	0.723732	0.187363	0.87008	0.281694	0.866004	0.22199	0.678472	15.5049	15.2829	15.4703	P16435	NCPR_HUMAN	POR	POR CYPOR	NADPH--cytochrome P450 reductase (CPR) (P450R) (EC 1.6.2.4)
16.9455	17.0599	17.0239	16.9873	17.6074	17.4687	16.9824	17.0845	17.0237	17.0221	17.4974	17.5508	sp			1205LU_MCU1_1205LU_PLKO;WM3734_MCU1_WM3734_PLKO	250	409	5.45443	0.00198787	0.516829	16.2055	0.0392928	0.993033	0.00382566	0.113289	17.0181	17.0142	17.5311	P17931	LEG3_HUMAN	LGALS3	LGALS3 MAC2	Galectin-3 (Gal-3) (35 kDa lectin) (Carbohydrate-binding protein 35) (CBP 35) (Galactose-specific lectin 3) (Galactoside-binding protein) (GALBP) (IgE-binding protein) (L-31) (Laminin-binding protein) (Lectin L-29) (Mac-2 antigen)
15.7307	15.9001	15.8185	15.8494	15.9925	15.879	15.9831	16.2553	15.9471	15.8541	16.1676	15.9154	sp				225	410	0.874997	0.453774	0.121349	1.73542	0.387585	0.817378	0.10004	0.886136	15.9673	15.8673	15.9886	P21266	GSTM3_HUMAN	GSTM3	GSTM3 GST5	Glutathione S-transferase Mu 3 (EC 2.5.1.18) (GST class-mu 3) (GSTM3-3) (hGSTM3-3)
15.0534	15.1154	15.7955	15.3993	14.764	15.0095	14.9618	14.7882	14.6221	15.4974	15.6883	15.0029	tr				210	411	0.274827	0.791054	-0.212387	-0.664446	0.641592	0.746756	-0.348886	-1.34167	14.9797	15.3286	15.1162	M0QYS1	M0QYS1_HUMAN	RPL13A	RPL13A	60S ribosomal protein L13a (Fragment)
13.3722	15.3033	14.2619	14.6668	14.9944	15.456	14.0092	14.8483	15.1171	14.9296	15.1689	15.292	sp				414	412	1.22063	0.302266	0.483977	2.31122	0.327054	0.84348	-0.360607	-0.769276	14.3832	14.7438	15.2278	Q12765	SCRN1_HUMAN	SCRN1	SCRN1 KIAA0193	Secernin-1
14.9817	15.007	15.4018	15.5599	15.6342	15.832	14.849	14.9991	15.6243	15.6518	15.4032	15.6706	tr		+	1205LU_MCU2_1205LU_PLKO	300	413	0.303255	0.772085	0.0755477	0.722019	3.96082	0.0619441	-0.600272	-8.93816	14.9592	15.5595	15.635	B4DUC8	B4DUC8_HUMAN	MTAP	MTAP	S-methyl-5'-thioadenosine phosphorylase (EC 2.4.2.28) (5'-methylthioadenosine phosphorylase) (MTA phosphorylase) (MTAP) (MTAPase)
15.3217	14.9485	14.8681	15.1884	14.9248	15.3579	15.0045	15.2896	15.3072	15.1851	15.0829	15.3677	sp			WM3734_MCU1_WM3734_PLKO	300	414	0.119859	0.902932	0.0461667	0.321378	0.00982935	0.999399	0.0039289	0.0292403	15.1411	15.1372	15.1833	O15144	ARPC2_HUMAN	ARPC2	ARPC2 ARC34 PRO2446	Actin-related protein 2/3 complex subunit 2 (Arp2/3 complex 34 kDa subunit) (p34-ARC)
17.0269	16.5943	16.653	16.5918	16.8518	16.9575	16.9577	16.343	16.7041	16.873	16.8825	17.0077	tr			WM3734_MCU1_WM3734_PLKO	194	415	1.69423	0.172527	0.219393	3.13407	0.0511919	0.987694	0.0249782	0.145861	16.7305	16.7055	16.9249	A0A024R4M0	A0A024R4M0_HUMAN	RPS9	RPS9 hCG_2009111	40S ribosomal protein S9 (Ribosomal protein S9, isoform CRA_a)
12.581	14.4868	14.2002	14.508	15.2768	13.2702	14.7317	13.6314	14.9395	13.8853	14.4827	13.5341	tr				175	416	0.18545	0.854177	-0.242317	-0.473707	0.438041	0.811657	-0.525509	-0.980468	13.8578	14.3833	14.1409	K7ERT8	K7ERT8_HUMAN	RPL23A	RPL23A	60S ribosomal protein L23a (Fragment)
18.3615	18.6471	18.4812	18.7386	18.7032	18.4963	18.3672	18.7026	18.6134	18.6663	18.7498	18.686	sp				102	417	0.168597	0.867901	0.0339465	0.435731	0.447708	0.8054	-0.105254	-0.998269	18.5196	18.6249	18.6588	P61604	CH10_HUMAN	HSPE1	HSPE1	10 kDa heat shock protein, mitochondrial (Hsp10) (10 kDa chaperonin) (Chaperonin 10) (CPN10) (Early-pregnancy factor) (EPF)
12.6346	11.8143	9.1728	10.083	12.7949	11.9643	10.0037	9.98185	12.6487	11.9402	12.128	11.7697	tr				486	418	0.699405	0.541085	1.20308	1.44049	0.0494562	0.98906	0.147442	0.141155	11.1086	10.9612	12.1642	E9PEX6	E9PEX6_HUMAN	DLD	DLD	Dihydrolipoyl dehydrogenase (EC 1.8.1.4)
15.2992	15.2099	15.4542	15.4855	15.3381	14.263	15.3774	15.5048	14.7369	15.5703	14.829	15.2005	sp				318	419	0.623549	0.594127	-0.404044	-1.31057	0.0631618	0.981396	0.0361228	0.177913	15.3478	15.3117	14.9077	P60891	PRPS1_HUMAN	PRPS1	PRPS1	Ribose-phosphate pyrophosphokinase 1 (EC 2.7.6.1) (PPRibP) (Phosphoribosyl pyrophosphate synthase I) (PRS-I)
17.7861	17.8236	17.5546	17.516	17.5278	17.6954	17.8165	17.9488	17.5782	17.6273	17.6824	17.62	sp			WM3734_MCU1_WM3734_PLKO	152	420	0.671715	0.555446	0.0623932	1.39331	3.16995	0.0765418	0.274747	6.41678	17.8438	17.569	17.6314	P61088	UBE2N_HUMAN	UBE2N	UBE2N BLU	Ubiquitin-conjugating enzyme E2 N (EC 2.3.2.23) (Bendless-like ubiquitin-conjugating enzyme) (E2 ubiquitin-conjugating enzyme N) (Ubc13) (UbcH13) (Ubiquitin carrier protein N) (Ubiquitin-protein ligase N)
15.6231	15.7223	15.4856	15.4558	15.0939	14.9826	15.7772	15.8461	15.3763	15.5154	15.367	15.432	sp				360	421	1.12132	0.33529	-0.239442	-2.14499	2.64874	0.131463	0.283865	5.08914	15.7422	15.4583	15.2189	P28482	MK01_HUMAN	MAPK1	MAPK1 ERK2 PRKM1 PRKM2	Mitogen-activated protein kinase 1 (MAP kinase 1) (MAPK 1) (EC 2.7.11.24) (ERT1) (Extracellular signal-regulated kinase 2) (ERK-2) (MAP kinase isoform p42) (p42-MAPK) (Mitogen-activated protein kinase 2) (MAP kinase 2) (MAPK 2)
13.7877	12.9002	11.8012	12.2321	12.6458	15.0373	13.6164	14.5297	10.9989	11.4152	12.2863	15.0349	sp				623	422	1.45175	0.232578	2.1392	2.70503	2.57654	0.136422	2.09665	4.92206	13.7085	11.6119	13.7511	P35527	K1C9_HUMAN	KRT9	KRT9	Keratin, type I cytoskeletal 9 (Cytokeratin-9) (CK-9) (Keratin-9) (K9)
16.2103	14.9512	15.9403	15.8955	15.2271	15.5937	16.1035	14.9916	16.0028	15.7089	15.7929	16.3141	tr			WM3734_MCU1_WM3734_PLKO	1152	423	0.271766	0.792477	-0.154902	-0.65817	0.408299	0.810746	-0.322702	-0.925168	15.5642	15.8869	15.732	J3KR24	J3KR24_HUMAN	IARS	IARS hCG_31137	Isoleucine--tRNA ligase, cytoplasmic (Isoleucine-tRNA synthetase, isoform CRA_d)
15.8558	15.9386	15.9597	15.8797	15.8793	16.0578	15.6606	16.2054	15.8351	15.8306	16.0816	15.9238	sp				312	424	0.965683	0.414812	0.109325	1.88619	0.124381	0.960193	0.0388348	0.332302	15.9151	15.8763	15.9856	Q12904	AIMP1_HUMAN	AIMP1	AIMP1 EMAP2 SCYE1	Aminoacyl tRNA synthase complex-interacting multifunctional protein 1 (Multisynthase complex auxiliary component p43) [Cleaved into: Endothelial monocyte-activating polypeptide 2 (EMAP-2) (Endothelial monocyte-activating polypeptide II) (EMAP-II) (Small inducible cytokine subfamily E member 1)]
15.8563	15.284	15.7453	15.7742	15.4916	15.8375	15.9309	15.0813	15.7203	15.8707	15.6308	15.7797	sp			WM3734_MCU1_WM3734_PLKO	158	425	0.502739	0.645198	-0.0927222	-1.09815	0.518922	0.794532	-0.239482	-1.12711	15.5381	15.7776	15.6849	P62280	RS11_HUMAN	RPS11	RPS11	40S ribosomal protein S11 (Small ribosomal subunit protein uS17)
13.0246	13.3486	14.1282	14.0268	13.217	13.6532	13.8998	13.9159	13.4512	13.7284	14.112	13.3822	tr				453	426	0.435876	0.67651	-0.242515	-0.97647	0.489007	0.795838	-0.286399	-1.07345	13.5472	13.8336	13.5911	X6R9L0	X6R9L0_HUMAN	DNAJC3	DNAJC3	DnaJ homolog subfamily C member 3
16.5972	16.3964	16.6354	16.4306	16.6273	16.6991	16.251	16.2873	16.2908	16.8729	16.2005	16.5841	sp				261	427	0.0622556	0.957835	-0.0296459	-0.175511	0.544666	0.783941	-0.174434	-1.17281	16.383	16.5574	16.5278	P30040	ERP29_HUMAN	ERP29	ERP29 C12orf8 ERP28	Endoplasmic reticulum resident protein 29 (ERp29) (Endoplasmic reticulum resident protein 28) (ERp28) (Endoplasmic reticulum resident protein 31) (ERp31)
13.3571	13.9292	13.6693	13.5906	13.535	12.9458	14.0338	13.9778	13.8056	12.7088	13.2415	12.9367	sp				520	428	0.433729	0.679124	-0.278839	-0.972502	0.61379	0.765164	0.380909	1.29369	13.8245	13.4436	13.1647	P55809	SCOT1_HUMAN	OXCT1	OXCT1 OXCT SCOT	Succinyl-CoA:3-ketoacid coenzyme A transferase 1, mitochondrial (EC 2.8.3.5) (3-oxoacid CoA-transferase 1) (Somatic-type succinyl-CoA:3-oxoacid CoA-transferase) (SCOT-s)
15.8864	15.0403	15.7029	15.431	15.4729	15.4018	15.68	15.3114	15.0769	15.618	15.7208	15.8134	sp				365	429	0.370009	0.725042	0.145019	0.852655	0.0328388	0.992649	0.022326	0.0953076	15.4795	15.4572	15.6022	Q9Y2Z0	SGT1_HUMAN	SUGT1	SUGT1	Protein SGT1 homolog (Protein 40-6-3) (Sgt1) (Suppressor of G2 allele of SKP1 homolog)
15.484	14.3887	14.9439	14.6565	16.0642	14.4938	15.4468	15.3913	15.8148	15.5967	16.1839	16.1469	sp				406	430	0.423612	0.686926	0.469225	0.953744	0.0711183	0.970718	-0.0752709	-0.198847	15.1777	15.253	15.7222	Q9BS26	ERP44_HUMAN	ERP44	ERP44 KIAA0573 TXNDC4 UNQ532/PRO1075	Endoplasmic reticulum resident protein 44 (ER protein 44) (ERp44) (Thioredoxin domain-containing protein 4)
15.6161	15.6596	15.6096	15.5937	15.6111	15.4233	15.5633	15.5208	15.5636	15.4983	15.6064	15.4742	sp				255	431	0.293825	0.773478	-0.0375068	-0.703063	0.246877	0.882337	0.0236769	0.606512	15.59	15.5663	15.5288	P25788	PSA3_HUMAN	PSMA3	PSMA3 HC8 PSC8	Proteasome subunit alpha type-3 (EC 3.4.25.1) (Macropain subunit C8) (Multicatalytic endopeptidase complex subunit C8) (Proteasome component C8)
15.0491	14.5137	16.1044	16.2558	15.958	15.8227	15.3793	15.2402	16.2036	16.2252	15.3807	15.9502	sp				303	432	1.61852	0.187483	-0.419349	-2.998	3.00827	0.0876827	-1.15168	-5.98051	15.0456	16.1973	15.7779	P09486	SPRC_HUMAN	SPARC	SPARC ON	SPARC (Basement-membrane protein 40) (BM-40) (Osteonectin) (ON) (Secreted protein acidic and rich in cysteine)
15.3592	15.2334	14.9311	15.086	14.5919	14.9967	15.4071	15.4137	15.5516	14.9946	14.6039	14.7288	tr				379	433	1.28923	0.280508	-0.41046	-2.42692	0.704651	0.693969	0.212551	1.44941	15.3533	15.1408	14.7303	E9PDQ8	E9PDQ8_HUMAN	SUCLG2	SUCLG2	Succinate--CoA ligase [GDP-forming] subunit beta, mitochondrial
15.8783	15.9884	15.8988	15.8794	15.8275	15.8454	15.8407	16.062	15.8501	15.7195	15.8357	15.7615	sp				243	434	0.167913	0.866655	-0.0193884	-0.434176	0.809168	0.645817	0.105418	1.62551	15.9423	15.8369	15.8175	O95292	VAPB_HUMAN	VAPB	VAPB UNQ484/PRO983	Vesicle-associated membrane protein-associated protein B/C (VAMP-B/VAMP-C) (VAMP-associated protein B/C) (VAP-B/VAP-C)
14.3536	13.7023	13.7828	13.2789	13.745	14.1165	13.7075	13.8013	13.6824	12.8856	14.2581	13.2839	sp				795	435	0.723905	0.53088	0.443447	1.48205	0.960356	0.615991	0.483735	1.87734	13.8912	13.4074	13.8509	P54886	P5CS_HUMAN	ALDH18A1	ALDH18A1 GSAS P5CS PYCS	Delta-1-pyrroline-5-carboxylate synthase (P5CS) (Aldehyde dehydrogenase family 18 member A1) [Includes: Glutamate 5-kinase (GK) (EC 2.7.2.11) (Gamma-glutamyl kinase);Gamma-glutamyl phosphate reductase (GPR) (EC 1.2.1.41) (Glutamate-5-semialdehyde dehydrogenase) (Glutamyl-gamma-semialdehyde dehydrogenase)]
16.4047	14.5244	15.8269	15.6687	15.8155	16.1956	16.2078	15.6084	15.9784	15.7452	16.0107	15.6475	sp			WM3734_MCU1_WM3734_PLKO	297	436	0.356786	0.733507	0.112531	0.827232	0.101737	0.964383	-0.118474	-0.276889	15.6863	15.8048	15.9173	P46777	RL5_HUMAN	RPL5	RPL5 MSTP030	60S ribosomal protein L5 (Large ribosomal subunit protein uL18)
14.5144	14.8042	14.413	13.5262	14.9088	14.4629	14.4138	13.4419	14.1393	14.9815	14.525	14.7235	sp				359	437	0.573446	0.618568	0.390052	1.22344	0.0230285	0.996478	0.0285571	0.067527	14.2936	14.265	14.6551	Q9NR45	SIAS_HUMAN	NANS	NANS SAS	Sialic acid synthase (N-acetylneuraminate synthase) (EC 2.5.1.56) (N-acetylneuraminate-9-phosphate synthase) (EC 2.5.1.57) (N-acetylneuraminic acid phosphate synthase) (N-acetylneuraminic acid synthase)
15.878	15.9308	16.2259	15.562	16.0117	16.1277	15.5704	16.1517	15.8976	16.0438	16.2107	15.9906	sp				324	438	0.460395	0.666921	0.152885	1.02151	0.0983587	0.964299	-0.0495696	-0.268461	15.8827	15.9323	16.0852	P51665	PSMD7_HUMAN	PSMD7	PSMD7 MOV34L	26S proteasome non-ATPase regulatory subunit 7 (26S proteasome regulatory subunit RPN8) (26S proteasome regulatory subunit S12) (Mov34 protein homolog) (Proteasome subunit p40)
16.1218	15.5531	15.9518	15.4887	16.2849	16.004	16.1426	15.6494	15.8838	15.6442	16.1498	15.9081	sp			WM3734_MCU1_WM3734_PLKO	136	439	1.3589	0.262577	0.344565	2.54537	0.273828	0.874157	0.1246	0.662399	15.8667	15.7421	16.0867	P61353	RL27_HUMAN	RPL27	RPL27	60S ribosomal protein L27 (Large ribosomal subunit protein eL27)
17.4374	16.8446	17.0574	16.9786	17.3852	17.4177	17.476	16.8692	17.2183	17.3622	17.1928	17.3978	tr				234	440	0.997766	0.396	0.194286	1.93947	0.00463338	0.999989	0.00267982	0.013864	17.1568	17.1541	17.3484	J3KQE5	J3KQE5_HUMAN	RAN	RAN	GTP-binding nuclear protein Ran (Fragment)
15.8699	15.9984	15.722	15.9378	15.8252	15.6588	15.819	15.945	12.8164	15.7902	15.6425	15.7074	tr				152	441	0.370154	0.725526	0.641877	0.852933	0.514007	0.79255	0.841508	1.11833	15.9081	15.0666	15.7084	J3KND3	J3KND3_HUMAN	MYL6	MYL6	Myosin light polypeptide 6
16.7857	16.7271	16.72	16.6213	16.9196	16.6932	16.8826	16.8276	16.9429	16.7794	16.7572	16.657	sp				212	442	0.0355472	0.979683	-0.00915718	-0.102881	0.211496	0.901018	0.0398359	0.531024	16.8058	16.7659	16.7568	Q9BUL8	PDC10_HUMAN	PDCD10	PDCD10 CCM3 TFAR15	Programmed cell death protein 10 (Cerebral cavernous malformations 3 protein) (TF-1 cell apoptosis-related protein 15)
15.4927	15.7755	15.8115	15.6951	16.256	16.2005	15.8848	15.9582	15.4257	16.2114	15.5726	15.9119	sp				736	443	0.384574	0.719864	0.199315	0.880425	0.0142216	1	-0.0081079	-0.0421015	15.7778	15.7859	15.9852	Q8IVL6	P3H3_HUMAN	P3H3	P3H3 LEPREL2	Prolyl 3-hydroxylase 3 (EC 1.14.11.7) (Leprecan-like protein 2) (Protein B)
16.6301	17.015	16.7744	16.87	16.9822	17.0119	16.9655	16.9317	17.0243	16.8322	16.9909	16.5802	sp				165	444	0.0481303	0.966226	0.016068	0.13755	0.0349362	0.993504	0.0103168	0.101176	16.8856	16.8752	16.8913	P30050	RL12_HUMAN	RPL12	RPL12	60S ribosomal protein L12 (Large ribosomal subunit protein uL11)
17.8226	17.9442	18.0251	18.0145	17.9918	17.9675	17.8803	18.046	18.1064	18.0759	17.9438	17.8823	sp			WM3734_MCU1_WM3734_PLKO	135	445	1.84816	0.140859	-0.109138	-3.41761	1.34273	0.453685	-0.132201	-2.5178	17.9233	18.0555	17.9463	P09382	LEG1_HUMAN	LGALS1	LGALS1	Galectin-1 (Gal-1) (14 kDa laminin-binding protein) (HLBP14) (14 kDa lectin) (Beta-galactoside-binding lectin L-14-I) (Galaptin) (HBL) (HPL) (Lactose-binding lectin 1) (Lectin galactoside-binding soluble 1) (Putative MAPK-activating protein PM12) (S-Lac lectin 1)
17.1388	17.1169	17.2978	17.0599	17.0919	17.379	17.0814	17.2266	17.1107	16.9663	17.1818	17.3274	sp				258	446	0.687263	0.548552	0.1363	1.41983	0.162799	0.927809	0.0322347	0.422493	17.1409	17.1087	17.245	O95336	6PGL_HUMAN	PGLS	PGLS	6-phosphogluconolactonase (6PGL) (EC 3.1.1.31)
15.4473	15.069	14.7928	15.5018	15.3039	15.1248	15.3039	15.0767	15.029	15.6258	14.5457	14.7574	tr				320	447	0.541231	0.629281	-0.304445	-1.16674	0.0206351	0.997663	-0.0131502	-0.0606639	15.2242	15.2374	14.9329	J3KQJ1	J3KQJ1_HUMAN	SUMF2	SUMF2	Inactive C-alpha-formylglycine-generating enzyme 2
15.1113	15.1708	15.2025	14.3967	14.8541	14.5841	14.1099	14.6166	15.0578	14.4442	14.0962	14.3601	sp				863	448	0.531136	0.634272	-0.301693	-1.14884	0.0245126	0.997399	-0.0231655	-0.0717656	14.7522	14.7753	14.4736	P33991	MCM4_HUMAN	MCM4	MCM4 CDC21	DNA replication licensing factor MCM4 (EC 3.6.4.12) (CDC21 homolog) (P1-CDC21)
15.9474	15.4704	15.8149	15.4084	15.7542	15.9984	16.1326	15.4163	15.7207	15.4055	15.6814	15.9998	tr			WM3734_MCU1_WM3734_PLKO	174	449	1.04545	0.373905	0.271088	2.0187	0.31678	0.847581	0.154293	0.748973	15.7417	15.5874	15.8585	E7EQV9	E7EQV9_HUMAN	RPL15	RPL15	Ribosomal protein L15 (Fragment)
13.3662	14.3708	14.4965	14.3228	14.744	14.0962	14.4779	14.6034	14.7185	14.3608	14.5076	13.8949	sp				597	450	0.32855	0.753898	-0.16401	-0.77222	0.399502	0.812439	-0.27009	-0.908645	14.2046	14.4747	14.3107	Q15046	SYK_HUMAN	KARS	KARS KIAA0070	Lysine--tRNA ligase (EC 2.7.7.-) (EC 6.1.1.6) (Lysyl-tRNA synthetase) (LysRS)
15.3678	15.0964	15.3176	15.2082	15.1699	15.2643	15.5033	15.3157	15.4647	14.9878	15.2932	15.2724	tr				252	451	0.0176135	0.993004	0.00540757	0.05195	0.234593	0.888094	0.076236	0.580593	15.3208	15.2446	15.25	G3V5Z7	G3V5Z7_HUMAN	PSMA6	PSMA6	Proteasome subunit alpha type (EC 3.4.25.1)
15.6265	15.2218	14.2466	15.4077	14.8432	15.3235	15.2186	15.2851	15.5195	15.3871	15.0089	15.3086	sp			WM3734_MCU1_WM3734_PLKO	325	452	0.0202771	0.991158	-0.0191767	-0.0596344	0.257308	0.876678	0.197749	0.628298	15.338	15.1402	15.1211	Q13347	EIF3I_HUMAN	EIF3I	EIF3I EIF3S2 TRIP1	Eukaryotic translation initiation factor 3 subunit I (eIF3i) (Eukaryotic translation initiation factor 3 subunit 2) (TGF-beta receptor-interacting protein 1) (TRIP-1) (eIF-3-beta) (eIF3 p36)
17.5873	17.7514	17.9074	17.3829	16.7961	17.5238	16.7114	18.0116	17.617	17.829	17.8193	16.8264	sp				132	453	0.777874	0.499437	-0.442663	-1.57304	0.221248	0.897283	-0.16863	-0.552089	17.5154	17.6841	17.2414	P25398	RS12_HUMAN	RPS12	RPS12	40S ribosomal protein S12 (Small ribosomal subunit protein eS12)
14.5141	14.521	14.8436	14.6595	15.1012	15.0639	14.7587	14.5768	15.0007	14.8209	14.9025	14.9667	sp			WM3734_MCU1_WM3734_PLKO	219	454	1.11326	0.340677	0.177398	2.13156	1.41699	0.436274	-0.238526	-2.64501	14.5926	14.8312	15.0086	P49755	TMEDA_HUMAN	TMED10	TMED10 TMP21	Transmembrane emp24 domain-containing protein 10 (21 kDa transmembrane-trafficking protein) (S31III125) (S31I125) (Tmp-21-I) (Transmembrane protein Tmp21) (p23) (p24 family protein delta-1) (p24delta1) (p24delta)
16.6632	16.5939	16.3254	16.6012	16.6183	16.5902	16.8047	16.6877	16.5121	16.4471	16.6913	16.5773	tr				370	455	1.23328	0.298001	0.14782	2.33248	1.60187	0.372534	0.215933	2.96834	16.6874	16.4715	16.6193	I3L0A0	I3L0A0_HUMAN	TMEM189-UBE2V1	TMEM189-UBE2V1 hCG_2044781	HCG2044781 (TMEM189-UBE2V1 readthrough)
14.8041	15.091	14.734	14.7654	14.5585	14.1684	14.9829	15.088	14.7459	14.7202	14.3435	14.4504	tr				297	456	2.30048	0.0825309	-0.361201	-4.31567	1.98478	0.247683	0.250108	3.67789	14.9915	14.7414	14.3802	A0A024QZP7	A0A024QZP7_HUMAN	CDK1	CDK1 CDC2 hCG_40242	Cell division cycle 2, G1 to S and G2 to M, isoform CRA_a (Cyclin-dependent kinase 1)
15.0279	13.9962	14.5279	15.3837	13.7918	14.9804	15.4406	15.1088	13.3471	14.8175	14.4707	14.5681	sp				1081	457	0.0467942	0.967358	-0.066272	-0.133908	0.294996	0.86174	0.374334	0.705424	14.8934	14.519	14.4528	Q8TEX9	IPO4_HUMAN	IPO4	IPO4 IMP4B RANBP4	Importin-4 (Imp4) (Importin-4b) (Imp4b) (Ran-binding protein 4) (RanBP4)
15.382	14.7926	14.3194	14.7624	14.6172	14.4546	15.3077	14.9261	14.7048	14.8651	14.251	14.8716	sp				1445	458	0.26545	0.794383	-0.114355	-0.645164	1.24551	0.518695	0.439155	2.35309	15.1021	14.6629	14.5486	Q68CZ2	TENS3_HUMAN	TNS3	TNS3 TEM6 TENS1 TPP	Tensin-3 (Tensin-like SH2 domain-containing protein 1) (Tumor endothelial marker 6)
15.3801	15.6263	15.1776	14.8001	15.4573	15.468	15.2727	15.3658	15.5581	15.625	13.5877	15.6024	tr			WM3734_MCU1_WM3734_PLKO	223	459	0.19942	0.84141	-0.26138	-0.504646	0.238816	0.884264	0.120965	0.589536	15.4112	15.2902	15.0289	E9PGT1	E9PGT1_HUMAN	TSN	TSN	Translin
14.5884	14.6475	14.5806	14.6613	14.7735	14.5922	14.575	14.5239	14.53	14.8059	14.713	13.7041	tr				286	460	0.328769	0.754231	-0.198727	-0.772651	0.410308	0.810971	-0.0607224	-0.928929	14.5837	14.6444	14.4457	H7BY58	H7BY58_HUMAN	PCMT1	PCMT1	Protein-L-isoaspartate O-methyltransferase (EC 2.1.1.77)
14.1546	13.4276	13.7102	14.3818	14.093	14.385	14.2305	14.6008	14.0172	13.8863	14.6548	14.6	tr				819	461	1.19836	0.309916	0.43439	2.27383	0.139533	0.947972	0.10452	0.368412	14.1034	13.9988	14.4332	E9PK47	E9PK47_HUMAN	PYGL	PYGL	Alpha-1,4 glucan phosphorylase (EC 2.4.1.1)
18.7362	18.7711	18.684	18.7249	18.3672	18.4175	18.7313	18.7949	18.6349	18.7297	18.344	18.2996	tr			1205LU_MCU1_1205LU_PLKO;WM3734_MCU1_WM3734_PLKO	206	462	4.28447	0.00882006	-0.336259	-10.1926	1.29497	0.486405	0.0650315	2.43664	18.7584	18.6933	18.3571	H0YD13	H0YD13_HUMAN	CD44	CD44	CD44 antigen
17.0703	15.3771	16.4135	16.6079	16.5089	16.5176	16.9466	15.9831	16.4038	15.8172	16.5124	16.6409	sp				142	463	0.644504	0.578911	0.234366	1.34668	0.0263013	0.996396	0.0336981	0.0768568	16.3443	16.3106	16.545	Q14019	COTL1_HUMAN	COTL1	COTL1 CLP	Coactosin-like protein
15.1471	15.3991	15.4649	15.4212	15.8835	15.3033	15.2473	15.5491	15.638	14.8834	15.5417	15.2438	sp				440	464	0.266295	0.793522	0.141206	0.646909	0.0300749	0.993973	-0.0162153	-0.0875366	15.3356	15.3519	15.4931	Q13501	SQSTM_HUMAN	SQSTM1	SQSTM1 ORCA OSIL	Sequestosome-1 (EBI3-associated protein of 60 kDa) (EBIAP) (p60) (Phosphotyrosine-independent ligand for the Lck SH2 domain of 62 kDa) (Ubiquitin-binding protein p62)
15.0892	15.1883	15.4049	15.3904	15.4345	15.1714	15.2639	14.6387	14.7326	15.4793	15.4242	14.8357	tr				234	465	0.0557008	0.962377	-0.0353811	-0.158016	0.40833	0.811681	-0.206783	-0.925226	15.045	15.2518	15.2164	A0A024RA52	A0A024RA52_HUMAN	PSMA2	PSMA2 hCG_19883	Proteasome subunit alpha type (EC 3.4.25.1)
14.8897	14.9469	14.4765	14.576	14.0357	14.3915	14.8036	15.0827	14.6537	14.2056	13.9618	14.5361	sp			WM3734_MCU1_WM3734_PLKO	639	466	0.709033	0.538672	-0.246711	-1.45685	2.13415	0.207795	0.452781	3.9729	14.9308	14.478	14.2313	P54652	HSP72_HUMAN	HSPA2	HSPA2	Heat shock-related 70 kDa protein 2 (Heat shock 70 kDa protein 2)
14.1315	14.425	13.4634	14.2832	14.4422	14.4259	14.4986	14.1248	13.9597	14.2721	14.6922	13.803	tr				340	467	0.607597	0.605668	0.346221	1.28296	0.671679	0.729082	0.300362	1.39325	14.295	13.9946	14.3408	H7C3G9	H7C3G9_HUMAN	NAGK	NAGK	N-acetyl-D-glucosamine kinase
16.4157	16.7095	16.8042	16.774	16.7164	16.5469	16.4677	16.8315	16.7259	16.788	16.3415	16.4581	tr			WM3734_MCU1_WM3734_PLKO	232	468	1.72213	0.16769	-0.257323	-3.18476	0.834076	0.646251	-0.166932	-1.66716	16.6061	16.773	16.5157	F8W1A4	F8W1A4_HUMAN	AK2	AK2	Adenylate kinase 2, mitochondrial (AK 2) (EC 2.7.4.3) (ATP-AMP transphosphorylase 2) (ATP:AMP phosphotransferase) (Adenylate monophosphate kinase)
15.449	15.9438	15.887	16.0794	15.6788	15.3247	15.3122	16.2074	15.9976	15.8276	15.1924	15.925	tr				907	469	1.25643	0.286834	-0.417643	-2.3715	0.455581	0.801591	-0.219752	-1.01271	15.7281	15.9479	15.5303	D3DQV9	D3DQV9_HUMAN	EIF4G2	EIF4G2 hCG_1991788	Eukaryotic translation initiation factor 4 gamma 2 (Eukaryotic translation initiation factor 4 gamma, 2, isoform CRA_b) (Fragment)
14.4639	14.7028	15.3179	15.16	15.1017	15.1534	15.211	15.1941	15.5558	15.3544	15.3049	15.1361	tr				549	470	0.950595	0.41815	-0.172991	-1.86113	1.18019	0.552403	-0.454053	-2.24336	14.893	15.347	15.174	G5E9S8	G5E9S8_HUMAN	KLC1	KLC1	Kinesin light chain 1
14.8285	14.9973	14.9472	15.1511	15.0069	14.727	13.1531	15.1041	14.7442	14.9506	15.0127	12.5277	sp			WM3734_MCU1_WM3734_PLKO	286	471	0.469697	0.662553	-0.629696	-1.03846	0.403273	0.81224	-0.42751	-0.915738	14.5208	14.9483	14.3186	P52907	CAZA1_HUMAN	CAPZA1	CAPZA1	F-actin-capping protein subunit alpha-1 (CapZ alpha-1)
14.8801	15.0361	14.7321	12.2402	11.022	15.3241	14.9962	14.7481	13.4463	15.1262	14.9305	14.7216	sp				218	472	0.0326481	0.980107	0.113345	0.0947728	0.771382	0.668478	1.02895	1.56213	14.9151	13.8862	13.9995	P00492	HPRT_HUMAN	HPRT1	HPRT1 HPRT	Hypoxanthine-guanine phosphoribosyltransferase (HGPRT) (HGPRTase) (EC 2.4.2.8)
13.3071	13.7968	14.0866	12.6534	13.7048	13.6225	13.5971	13.2257	13.9412	12.9254	14.3628	13.6378	sp				316	473	0.48929	0.655973	0.430303	1.07396	0.075101	0.970351	0.0800254	0.209219	13.4817	13.4016	13.832	P15121	ALDR_HUMAN	AKR1B1	AKR1B1 ALDR1	Aldose reductase (AR) (EC 1.1.1.21) (Aldehyde reductase) (Aldo-keto reductase family 1 member B1)
15.3396	15.1948	15.3632	15.5255	15.6271	15.3559	15.3859	15.5997	15.5795	14.8751	15.2673	14.0628	sp				308	474	0.279325	0.788436	-0.257516	-0.673642	0.0887702	0.969258	0.0441906	0.244304	15.38	15.3358	15.0783	O14579	COPE_HUMAN	COPE	COPE	Coatomer subunit epsilon (Epsilon-coat protein) (Epsilon-COP)
16.2263	16.407	16.2169	16.1813	16.5497	16.5171	16.1785	16.3599	16.4079	16.621	16.6951	16.6516	tr				232	475	1.1856	0.314626	0.246599	2.25243	0.223523	0.896538	-0.0638719	-0.556974	16.2929	16.3568	16.6034	A6NFX8	A6NFX8_HUMAN	NUDT5	NUDT5	ADP-sugar pyrophosphatase
13.279	12.8966	13.3469	12.3993	14.6906	13.7023	12.7284	12.4567	12.5372	13.0326	12.2944	12.8362	sp			WM3734_MCU1_WM3734_PLKO	288	476	0.433	0.679527	0.551888	0.971154	0.0135435	0.999311	0.011199	0.0401239	12.8402	12.829	13.3809	P27105	STOM_HUMAN	STOM	STOM BND7 EPB72	Erythrocyte band 7 integral membrane protein (Protein 7.2b) (Stomatin)
14.1502	14.1824	14.2337	14.1355	14.4832	14.5134	14.0786	14.2582	14.7252	14.4778	14.7865	14.421	sp				608	477	0.459925	0.666132	0.158007	1.02065	0.82069	0.647966	-0.225665	-1.64479	14.1674	14.393	14.551	O94826	TOM70_HUMAN	TOMM70	TOMM70 KIAA0719 TOM70 TOMM70A	Mitochondrial import receptor subunit TOM70 (Mitochondrial precursor proteins import receptor) (Translocase of outer membrane 70 kDa subunit) (Translocase of outer mitochondrial membrane protein 70)
16.4434	16.3556	16.4039	16.1038	15.7811	16.1	16.3782	16.4658	16.3469	15.9091	16.1589	16.2219	sp				280	478	0.359947	0.73106	-0.125444	-0.833328	0.95923	0.613527	0.219828	1.87547	16.4107	16.1909	16.0655	Q9H3N1	TMX1_HUMAN	TMX1	TMX1 TMX TXNDC TXNDC1 PSEC0085 UNQ235/PRO268	Thioredoxin-related transmembrane protein 1 (Thioredoxin domain-containing protein 1) (Transmembrane Trx-related protein)
16.0215	15.5448	15.5932	15.8141	16.2212	16.3197	16.2484	15.7256	15.8857	15.3447	15.9451	16.114	sp				699	479	1.81756	0.145198	0.490574	3.36046	0.525892	0.792912	0.225621	1.13952	15.8851	15.6594	16.15	Q06210	GFPT1_HUMAN	GFPT1	GFPT1 GFAT GFPT	Glutamine--fructose-6-phosphate aminotransferase [isomerizing] 1 (EC 2.6.1.16) (D-fructose-6-phosphate amidotransferase 1) (Glutamine:fructose-6-phosphate amidotransferase 1) (GFAT 1) (GFAT1) (Hexosephosphate aminotransferase 1)
16.3029	16.3147	15.0695	15.2221	15.7996	15.9586	16.4393	15.9779	15.4059	15.8546	15.7823	15.8694	sp				419	480	1.42484	0.241821	0.464463	2.65853	2.35421	0.174687	0.870651	4.42986	16.2587	15.388	15.8525	P14324	FPPS_HUMAN	FDPS	FDPS FPS KIAA1293	Farnesyl pyrophosphate synthase (FPP synthase) (FPS) (EC 2.5.1.10) ((2E,6E)-farnesyl diphosphate synthase) (Dimethylallyltranstransferase) (EC 2.5.1.1) (Farnesyl diphosphate synthase) (Geranyltranstransferase)
14.8653	14.4437	14.7607	14.7333	15.0549	14.8882	14.5923	14.5927	14.6722	14.464	15.1215	14.8472	sp				758	481	1.84595	0.140752	0.320406	3.41348	0.114315	0.962417	-0.0340528	-0.307892	14.6235	14.6575	14.978	Q12797	ASPH_HUMAN	ASPH	ASPH BAH	Aspartyl/asparaginyl beta-hydroxylase (EC 1.14.11.16) (Aspartate beta-hydroxylase) (ASP beta-hydroxylase) (Peptide-aspartate beta-dioxygenase)
15.6752	15.8623	16.0269	16.0001	15.8797	15.8133	15.2125	15.9039	16.0234	15.9875	15.9094	15.6808	sp				788	482	1.97108	0.119404	-0.188689	-3.65138	1.14318	0.570614	-0.346027	-2.18148	15.6635	16.0095	15.8208	P49321	NASP_HUMAN	NASP	NASP	Nuclear autoantigenic sperm protein (NASP)
16.1846	16.3809	16.1192	16.1494	15.7184	15.6963	16.1909	15.9248	16.7605	16.9069	16.4013	15.8495	sp				326	483	1.13119	0.332088	-0.567611	-2.16146	0.673468	0.727552	-0.31367	-1.3963	16.1703	16.484	15.9164	Q15717	ELAV1_HUMAN	ELAVL1	ELAVL1 HUR	ELAV-like protein 1 (Hu-antigen R) (HuR)
13.717	13.4488	13.1739	13.2953	13.2972	12.7512	13.4123	12.9488	12.9236	12.1545	12.492	13.7162	tr				1655	484	0.184776	0.854843	0.177295	0.472202	0.817995	0.650358	0.494866	1.64028	13.3817	12.8868	13.0641	A0A0G2JPP5	A0A0G2JPP5_HUMAN	SCRIB	SCRIB	Protein scribble homolog
14.7214	13.5697	13.9868	13.6391	14.7875	14.8169	13.7171	14.1892	15.0357	14.8399	13.8959	13.8986	tr				395	485	0.0205418	0.992375	-0.0256484	-0.0603956	0.326951	0.842792	-0.326019	-0.769072	14.0494	14.3754	14.3497	A0A087X1N8	A0A087X1N8_HUMAN	SERPINB6	SERPINB6 hCG_22875	Serpin B6 (Serpin peptidase inhibitor, clade B (Ovalbumin), member 6, isoform CRA_e)
15.2769	15.4245	15.196	15.6439	16.201	15.7643	15.5996	15.6103	15.7879	15.4651	15.8432	15.2109	sp				282	486	0.427275	0.683356	0.231648	0.960546	0.111986	0.960509	-0.0453818	-0.302193	15.4778	15.5232	15.7549	P10768	ESTD_HUMAN	ESD	ESD	S-formylglutathione hydrolase (FGH) (EC 3.1.2.12) (Esterase D) (Methylumbelliferyl-acetate deacetylase) (EC 3.1.1.56)
12.9963	14.492	13.9297	14.402	13.5661	14.426	14.819	14.6478	13.6984	14.621	14.0005	14.4949	tr				1230	487	0.0474058	0.967224	-0.0409079	-0.135576	0.0570852	0.983392	0.0759878	0.161728	14.2388	14.1628	14.1219	J3KR97	J3KR97_HUMAN	TBCD	TBCD	Tubulin-specific chaperone D
15.2462	15.4062	15.1317	15.4112	15.3686	15.0172	14.101	15.3404	15.0733	14.8332	15.4125	15.1367	sp				227	488	0.343309	0.745638	0.121394	0.801103	0.0983373	0.96366	-0.0889077	-0.268408	15.0235	15.1124	15.2338	O43809	CPSF5_HUMAN	NUDT21	NUDT21 CFIM25 CPSF25 CPSF5	Cleavage and polyadenylation specificity factor subunit 5 (Cleavage and polyadenylation specificity factor 25 kDa subunit) (CPSF 25 kDa subunit) (Cleavage factor Im complex 25 kDa subunit) (CFIm25) (Nucleoside diphosphate-linked moiety X motif 21) (Nudix motif 21) (Nudix hydrolase 21) (Pre-mRNA cleavage factor Im 68 kDa subunit)
12.5848	12.5361	9.28364	12.0253	11.8642	11.9647	12.3824	12.2589	11.8384	8.99879	11.8578	8.12717	tr			WM3734_MCU1_WM3734_PLKO	318	489	0.125819	0.896278	0.416931	0.33576	1.24062	0.510841	1.90399	2.34484	12.4405	10.5365	10.9535	G5EA09	G5EA09_HUMAN	SDCBP	SDCBP hCG_1787561	Syndecan binding protein (Syntenin), isoform CRA_a (Syntenin-1)
13.5923	13.0391	13.1555	12.4869	13.4624	14.006	13.0107	12.9921	12.853	12.3683	13.4538	13.4549	sp			WM3734_MCU1_WM3734_PLKO	1178	490	2.09347	0.106141	0.878365	3.8914	0.986433	0.614695	0.442642	1.92065	13.1585	12.7159	13.5943	P11498	PYC_HUMAN	PC	PC	Pyruvate carboxylase, mitochondrial (EC 6.4.1.1) (Pyruvic carboxylase) (PCB)
15.3264	15.0384	15.3833	15.5627	14.6858	15.2579	15.0593	15.2326	15.228	15.7181	15.0537	14.9591	sp				788	491	1.63781	0.18617	-0.483901	-3.03248	1.29028	0.486193	-0.30884	-2.42869	15.1642	15.473	14.9891	P05106	ITB3_HUMAN	ITGB3	ITGB3 GP3A	Integrin beta-3 (Platelet membrane glycoprotein IIIa) (GPIIIa) (CD antigen CD61)
16.5118	16.5134	16.0356	15.4956	16.2822	15.8738	16.4148	16.2529	16.1215	15.1939	15.4551	15.7299	sp				606	492	0.170721	0.865622	0.123598	0.44056	1.67489	0.35541	0.711596	3.09911	16.4233	15.7117	15.8353	Q9UNF1	MAGD2_HUMAN	MAGED2	MAGED2 BCG1	Melanoma-associated antigen D2 (11B6) (Breast cancer-associated gene 1 protein) (BCG-1) (Hepatocellular carcinoma-associated protein JCL-1) (MAGE-D2 antigen)
14.2316	14.0278	13.6268	14.0405	14.0007	13.8966	13.8179	14.1797	13.6473	13.8213	13.7972	13.5975	sp				388	493	0.112245	0.909974	0.0390031	0.302828	1.09387	0.562933	0.280261	2.09925	14.0642	13.784	13.823	Q9H488	OFUT1_HUMAN	POFUT1	POFUT1 FUT12 KIAA0180	GDP-fucose protein O-fucosyltransferase 1 (EC 2.4.1.221) (Peptide-O-fucosyltransferase 1) (O-FucT-1)
13.1311	13.2601	12.9393	13.4685	13.6777	13.5729	13.6811	13.1558	13.888	13.5954	13.3704	13.5702	sp				443	494	0.135947	0.891332	0.0750363	0.359931	0.293552	0.860303	-0.165754	-0.702513	13.307	13.4728	13.5478	P61201	CSN2_HUMAN	COPS2	COPS2 CSN2 TRIP15	COP9 signalosome complex subunit 2 (SGN2) (Signalosome subunit 2) (Alien homolog) (JAB1-containing signalosome subunit 2) (Thyroid receptor-interacting protein 15) (TR-interacting protein 15) (TRIP-15)
14.8379	14.6556	14.4853	14.3959	14.5303	14.5833	14.6709	13.8078	14.6095	14.8493	14.9364	14.412	tr				498	495	0.0730923	0.947806	0.0305314	0.203997	0.137934	0.947094	-0.0919294	-0.364636	14.4931	14.585	14.6155	X6R8A1	X6R8A1_HUMAN	CTSA	CTSA	Carboxypeptidase (EC 3.4.16.-)
15.3354	14.8302	15.0246	14.599	15.4773	15.3097	15.2615	15.3695	14.689	14.9548	14.986	15.4202	sp			WM3734_MCU1_WM3734_PLKO	493	496	1.7339	0.164925	0.481455	3.20623	1.25244	0.51885	0.38231	2.36477	15.1991	14.8168	15.2983	P12955	PEPD_HUMAN	PEPD	PEPD PRD	Xaa-Pro dipeptidase (X-Pro dipeptidase) (EC 3.4.13.9) (Imidodipeptidase) (Peptidase D) (Proline dipeptidase) (Prolidase)
14.5455	14.7911	15.0344	14.7269	14.792	14.77	13.6842	15.047	15.3026	15.2411	15.0516	14.896	tr				714	497	0.659845	0.565624	-0.198842	-1.373	0.872389	0.625817	-0.559282	-1.73107	14.517	15.0762	14.8774	J3KPM9	J3KPM9_HUMAN	STAT1	STAT1	Signal transducer and activator of transcription
16.0099	16.3378	15.9477	16.0582	16.3753	16.2614	16.2698	15.9437	16.0526	16.2966	15.9191	16.1405	tr				155	498	0.290932	0.776561	0.0852988	0.69722	0.163732	0.926554	0.0515389	0.42463	16.1403	16.0888	16.1741	C9J0K6	C9J0K6_HUMAN	SRI	SRI	Sorcin
15.1472	15.3344	15.3694	15.4644	15.2095	15.1158	14.9843	15.2961	15.0257	15.3331	15.4929	15.3698	sp				366	499	0.00300932	0.996616	-0.00114202	-0.00902113	0.378295	0.826313	-0.107661	-0.868482	15.1905	15.2981	15.297	P50213	IDH3A_HUMAN	IDH3A	IDH3A	Isocitrate dehydrogenase [NAD] subunit alpha, mitochondrial (EC 1.1.1.41) (Isocitric dehydrogenase subunit alpha) (NAD(+)-specific ICDH subunit alpha)
14.8123	14.0337	15.674	12.6257	14.2347	12.5139	14.2309	13.416	15.7402	13.5126	14.4038	14.6174	tr				416	500	0.190362	0.850472	-0.445694	-0.484639	0.118315	0.960676	-0.264943	-0.317635	14.1232	14.3881	13.9425	E9PC52	E9PC52_HUMAN	RBBP7	RBBP7	Histone-binding protein RBBP7
15.0283	15.3593	15.2082	15.4765	15.4555	14.5606	15.311	15.4765	15.8438	15.2088	15.2371	15.4439	tr				548	501	0.451223	0.669765	-0.260031	-1.00472	0.337555	0.839266	-0.140532	-0.789876	15.2938	15.4343	15.1743	K7ER00	K7ER00_HUMAN	FARSA	FARSA	Phenylalanine--tRNA ligase alpha subunit
15.4383	15.4342	15.3863	15.122	14.9865	15.3049	15.4848	15.004	15.4723	15.3127	15.2443	14.7895	sp				322	502	0.866021	0.456842	-0.242039	-1.72046	0.0437674	0.990464	0.0169804	0.125623	15.3403	15.3233	15.0813	Q9H9B4	SFXN1_HUMAN	SFXN1	SFXN1	Sideroflexin-1 (Tricarboxylate carrier protein) (TCC)
16.1572	15.9791	15.9915	15.7166	16.4519	16.0423	16.1954	15.9283	15.8118	15.7743	15.8165	16.1126	sp				1130	503	1.00806	0.391263	0.282258	1.95657	1.46672	0.423153	0.241441	2.73099	16.065	15.8236	16.1058	P23229	ITA6_HUMAN	ITGA6	ITGA6	Integrin alpha-6 (CD49 antigen-like family member F) (VLA-6) (CD antigen CD49f) [Cleaved into: Integrin alpha-6 heavy chain;Integrin alpha-6 light chain;Processed integrin alpha-6 (Alpha6p)]
14.616	14.4392	14.3297	14.5155	14.3233	14.1542	14.7491	14.4975	14.4517	13.6885	14.7135	13.6774	sp				419	504	0.0352653	0.979706	-0.0292621	-0.102095	0.811758	0.649942	0.329099	1.62985	14.5755	14.2464	14.2171	P16930	FAAA_HUMAN	FAH	FAH	Fumarylacetoacetase (FAA) (EC 3.7.1.2) (Beta-diketonase) (Fumarylacetoacetate hydrolase)
18.8694	18.8624	18.9785	18.9769	18.9461	18.9433	18.892	18.9035	19.0839	18.9697	18.8184	18.7473	sp				156	505	1.31617	0.271492	-0.138491	-2.47261	2.22855	0.192921	-0.120452	-4.1655	18.8818	19.0023	18.8638	P62979	RS27A_HUMAN	RPS27A	RPS27A UBA80 UBCEP1	Ubiquitin-40S ribosomal protein S27a (Ubiquitin carboxyl extension protein 80) [Cleaved into: Ubiquitin;40S ribosomal protein S27a (Small ribosomal subunit protein eS31)]
13.0389	13.3697	13.6381	13.1724	13.453	12.986	13.4567	13.1169	13.6307	13.2449	13.9382	12.5817	sp				324	506	0.230279	0.824435	-0.181792	-0.571417	0.507731	0.796798	-0.175976	-1.1071	13.2456	13.4215	13.2397	P67809	YBOX1_HUMAN	YBX1	YBX1 NSEP1 YB1	Nuclease-sensitive element-binding protein 1 (CCAAT-binding transcription factor I subunit A) (CBF-A) (DNA-binding protein B) (DBPB) (Enhancer factor I subunit A) (EFI-A) (Y-box transcription factor) (Y-box-binding protein 1) (YB-1)
14.4774	14.2085	13.6175	15.135	14.7376	14.3137	14.2129	14.6299	14.6007	14.6048	12.774	14.437	sp				340	507	0.333791	0.751969	-0.423926	-0.782509	0.120136	0.961659	-0.107296	-0.32205	14.3822	14.4895	14.0656	P25685	DNJB1_HUMAN	DNAJB1	DNAJB1 DNAJ1 HDJ1 HSPF1	DnaJ homolog subfamily B member 1 (DnaJ protein homolog 1) (Heat shock 40 kDa protein 1) (HSP40) (Heat shock protein 40) (Human DnaJ protein 1) (hDj-1)
17.5373	17.6551	17.9681	17.9436	18.0877	18.2247	17.7171	17.5861	17.9562	17.9311	18.1704	18.1644	sp		+	1205LU_MCU1_1205LU_PLKO;1205LU_MCU2_1205LU_PLKO	356	508	3.45309	0.0181273	0.212048	7.24075	3.72521	0.0532816	-0.325802	-8.11253	17.6239	17.9497	18.1618	Q12907	LMAN2_HUMAN	LMAN2	LMAN2 C5orf8	Vesicular integral-membrane protein VIP36 (Glycoprotein GP36b) (Lectin mannose-binding 2) (Vesicular integral-membrane protein 36) (VIP36)
14.1589	14.8184	14.9416	14.327	13.5619	14.0372	13.6925	13.9649	14.5689	14.3503	13.9503	14.2367	sp				543	509	1.6144	0.185858	-0.600421	-2.99066	0.670979	0.72879	-0.388249	-1.39205	14.1587	14.5469	13.9465	Q9NZN4	EHD2_HUMAN	EHD2	EHD2 PAST2	EH domain-containing protein 2 (PAST homolog 2)
14.2329	14.6785	14.3053	14.7982	14.8003	14.3916	13.3048	12.4285	14.3493	14.495	14.6216	14.8447	sp				531	510	0.543449	0.628505	0.177588	1.17066	0.799882	0.647086	-0.825785	-1.60996	13.6612	14.487	14.6645	Q02318	CP27A_HUMAN	CYP27A1	CYP27A1 CYP27	Sterol 26-hydroxylase, mitochondrial (EC 1.14.15.15) (5-beta-cholestane-3-alpha,7-alpha,12-alpha-triol 27-hydroxylase) (Cytochrome P-450C27/25) (Cytochrome P450 27) (Sterol 27-hydroxylase) (Vitamin D(3) 25-hydroxylase)
15.5925	15.1166	15.3211	15.3397	15.3763	15.2946	15.5781	15.0683	15.3215	15.3301	15.2855	15.4527	sp				298	511	0.249776	0.809618	0.0241675	0.612587	0.0257689	0.995756	0.0107527	0.0753433	15.3389	15.3281	15.3523	P36542	ATPG_HUMAN	ATP5F1C	ATP5F1C ATP5C ATP5C1 ATP5CL1	ATP synthase subunit gamma, mitochondrial (ATP synthase F1 subunit gamma) (F-ATPase gamma subunit)
13.7349	13.8529	13.8177	13.3134	13.8615	13.8115	13.6517	13.826	13.7254	13.6743	13.9023	13.9835	sp				555	512	1.15997	0.320115	0.256989	2.20952	0.513698	0.791907	0.133679	1.11778	13.7664	13.6327	13.8897	Q96S52	PIGS_HUMAN	PIGS	PIGS UNQ1873/PRO4316	GPI transamidase component PIG-S (Phosphatidylinositol-glycan biosynthesis class S protein)
16.1245	16.0853	16.0759	16.0454	15.8303	16.0144	16.0461	15.7713	16.0257	16.1781	15.8325	15.7409	sp				151	513	1.8394	0.140443	-0.226739	-3.40121	0.37175	0.829217	-0.0744634	-0.855988	16.0068	16.0813	15.8545	P62263	RS14_HUMAN	RPS14	RPS14 PRO2640	40S ribosomal protein S14 (Small ribosomal subunit protein uS11)
15.0328	14.7739	14.6234	15.1562	13.9077	14.9624	14.8626	15.0611	15.0859	14.9545	14.7961	15.0854	tr				845	514	0.403171	0.705646	-0.267088	-0.915545	0.0578408	0.984283	-0.0223839	-0.16375	14.9326	14.955	14.6879	K7EKE6	K7EKE6_HUMAN	LONP1	LONP1	Lon protease homolog, mitochondrial (EC 3.4.21.53) (Lon protease-like protein) (LONP) (Mitochondrial ATP-dependent protease Lon) (Serine protease 15)
14.1035	12.0839	14.1215	13.6951	13.9152	13.7731	14.3824	13.879	13.6583	12.4258	11.6272	13.9111	sp				814	515	0.0917274	0.930113	-0.168513	-0.251793	0.0775974	0.972719	0.137012	0.215686	13.6122	13.4752	13.3067	P55884	EIF3B_HUMAN	EIF3B	EIF3B EIF3S9	Eukaryotic translation initiation factor 3 subunit B (eIF3b) (Eukaryotic translation initiation factor 3 subunit 9) (Prt1 homolog) (hPrt1) (eIF-3-eta) (eIF3 p110) (eIF3 p116)
14.397	14.4738	13.1611	14.4154	12.9743	14.3599	14.4967	14.5235	14.6363	14.3857	14.4031	13.9435	sp				359	516	0.191493	0.848919	-0.22945	-0.487148	0.428868	0.809875	0.323086	0.963502	14.4727	14.1496	13.9202	P11177	ODPB_HUMAN	PDHB	PDHB PHE1B	Pyruvate dehydrogenase E1 component subunit beta, mitochondrial (PDHE1-B) (EC 1.2.4.1)
14.7757	15.0814	14.7004	14.8928	14.0985	14.2387	10.2014	15.044	14.8623	14.8623	14.332	14.3888	sp			1205LU_MCU1_1205LU_PLKO	329	517	3.48646	0.0173111	-0.56496	-7.34325	0.38568	0.820008	-1.05386	-0.882523	13.7756	14.8295	14.2645	Q15417	CNN3_HUMAN	CNN3	CNN3	Calponin-3 (Calponin, acidic isoform)
14.4385	13.0222	14.4093	14.4894	13.993	14.6362	13.9376	14.6312	14.8298	14.5769	14.4964	14.6857	tr				1263	518	0.280399	0.787184	-0.123526	-0.675833	0.75486	0.681716	-0.568979	-1.53432	14.0074	14.5764	14.4528	A0A140T8Z0	A0A140T8Z0_HUMAN	DIAPH1	DIAPH1	Protein diaphanous homolog 1
17.3821	17.6318	17.4592	17.3436	17.6176	17.43	17.3985	17.558	17.4323	17.4226	17.4742	17.4022	sp				184	519	0.579418	0.617706	0.0665536	1.23389	0.552125	0.784556	0.0781746	1.18598	17.4926	17.4144	17.481	Q04760	LGUL_HUMAN	GLO1	GLO1	Lactoylglutathione lyase (EC 4.4.1.5) (Aldoketomutase) (Glyoxalase I) (Glx I) (Ketone-aldehyde mutase) (Methylglyoxalase) (S-D-lactoylglutathione methylglyoxal lyase)
14.9562	15.5409	15.4155	15.7353	15.7031	15.6604	15.6191	15.8234	15.8205	15.6794	15.2352	15.7204	sp				192	520	0.230759	0.824885	-0.0829179	-0.57244	0.376547	0.826761	-0.177802	-0.86515	15.4849	15.6627	15.5798	Q15126	PMVK_HUMAN	PMVK	PMVK PMKI	Phosphomevalonate kinase (PMKase) (hPMK) (EC 2.7.4.2)
14.2701	13.2769	13.6266	14.1621	13.9288	13.5354	13.8555	13.9634	14.1941	14.2082	13.8425	14.4469	sp				1176	521	0.180846	0.858647	-0.109326	-0.463404	0.354193	0.830034	-0.206245	-0.822223	13.8415	14.0477	13.9384	Q9P2J5	SYLC_HUMAN	LARS	LARS KIAA1352	Leucine--tRNA ligase, cytoplasmic (EC 6.1.1.4) (Leucyl-tRNA synthetase) (LeuRS)
15.2582	14.6385	15.7176	15.597	15.5467	15.5109	15.58	15.492	15.5185	15.5842	15.3703	15.5702	sp				395	522	0.863893	0.45818	-0.104787	-1.71691	0.837981	0.642133	-0.362161	-1.67369	15.2422	15.6043	15.4995	P31153	METK2_HUMAN	MAT2A	MAT2A AMS2 MATA2	S-adenosylmethionine synthase isoform type-2 (AdoMet synthase 2) (EC 2.5.1.6) (Methionine adenosyltransferase 2) (MAT 2) (Methionine adenosyltransferase II) (MAT-II)
15.5585	15.6507	15.6627	15.6685	15.6461	15.2759	15.5918	15.7094	15.612	15.7856	15.156	15.307	sp				241	523	1.62918	0.184629	-0.335933	-3.01704	0.504789	0.79501	-0.0545905	-1.10183	15.6276	15.6822	15.3463	P28066	PSA5_HUMAN	PSMA5	PSMA5	Proteasome subunit alpha type-5 (EC 3.4.25.1) (Macropain zeta chain) (Multicatalytic endopeptidase complex zeta chain) (Proteasome zeta chain)
14.9885	14.2377	14.866	14.7549	15.1092	14.9316	15.0388	14.3263	14.7485	14.7282	14.7281	14.9586	sp			WM3734_MCU1_WM3734_PLKO	315	524	0.954692	0.416051	0.157464	1.86794	0.239117	0.885249	-0.126585	-0.590173	14.6478	14.7744	14.9319	P05198	IF2A_HUMAN	EIF2S1	EIF2S1 EIF2A	Eukaryotic translation initiation factor 2 subunit 1 (Eukaryotic translation initiation factor 2 subunit alpha) (eIF-2-alpha) (eIF-2A) (eIF-2alpha)
17.7607	17.8492	17.4141	17.7973	17.6868	17.6871	17.4401	17.7773	17.7202	17.7426	17.6794	17.6714	tr				162	525	0.0513767	0.966403	0.0126486	0.146361	0.113303	0.961117	0.0383005	0.305419	17.7068	17.6685	17.6812	H3BQB1	H3BQB1_HUMAN	APRT	APRT	Adenine phosphoribosyltransferase (Fragment)
14.9751	15.4381	15.2069	15.4026	15.4231	15.7939	14.9251	14.905	15.2274	15.0628	15.4995	15.5854	sp				437	526	1.7878	0.151246	0.350537	3.30528	0.523764	0.794317	-0.164121	-1.13573	15.0608	15.2249	15.5755	Q92791	SC65_HUMAN	P3H4	P3H4 LEPREL4 NOL55 SC65	Endoplasmic reticulum protein SC65 (Leprecan-like protein 4) (Nucleolar autoantigen No55) (Prolyl 3-hydroxylase family member 4) (Synaptonemal complex protein SC65)
14.6719	14.9183	15.0164	14.8404	15.305	15.2698	15.0096	14.9537	15.0659	14.7205	14.8596	15.1866	sp			WM3734_MCU1_WM3734_PLKO	450	527	0.969314	0.412288	0.244459	1.89222	0.0736179	0.970374	-0.022424	-0.205365	14.8884	14.9108	15.1553	Q13509	TBB3_HUMAN	TUBB3	TUBB3 TUBB4	Tubulin beta-3 chain (Tubulin beta-4 chain) (Tubulin beta-III)
15.2334	15.2781	15.3004	15.062	14.7076	15.044	15.4293	15.3517	14.9744	14.9889	15.2195	15.2063	sp				505	528	0.0961297	0.926374	-0.0370696	-0.262878	1.49678	0.416119	0.241721	2.78329	15.3231	15.0814	15.0443	Q9Y3I0	RTCB_HUMAN	RTCB	RTCB C22orf28 HSPC117	tRNA-splicing ligase RtcB homolog (EC 6.5.1.3)
16.1966	16.3747	16.3123	16.3544	15.652	16.0121	16.3392	16.4501	14.4896	16.1755	15.851	15.63	sp				709	529	0.0351684	0.979312	-0.0466733	-0.101824	0.515361	0.793713	0.507186	1.12075	16.3401	15.833	15.7863	Q08945	SSRP1_HUMAN	SSRP1	SSRP1 FACT80	FACT complex subunit SSRP1 (Chromatin-specific transcription elongation factor 80 kDa subunit) (Facilitates chromatin transcription complex 80 kDa subunit) (FACT 80 kDa subunit) (FACTp80) (Facilitates chromatin transcription complex subunit SSRP1) (Recombination signal sequence recognition protein 1) (Structure-specific recognition protein 1) (hSSRP1) (T160)
15.3683	15.2791	15.6507	15.6249	15.5115	15.4615	15.4174	15.3544	14.9906	15.476	15.4186	15.2629	tr				188	530	0.0472141	0.967037	-0.0219293	-0.135053	0.205496	0.904955	-0.080739	-0.517961	15.3548	15.4355	15.4136	G5E9Q6	G5E9Q6_HUMAN	PFN2	PFN2 hCG_21343	Profilin
14.8692	14.5781	14.8984	16.0091	15.3391	15.0308	14.5742	14.8318	15.152	14.8747	15.2553	13.901	sp				404	531	0.355841	0.734382	-0.351988	-0.825408	0.95795	0.611317	-0.52019	-1.87335	14.7134	15.2335	14.8816	Q9Y5X3	SNX5_HUMAN	SNX5	SNX5	Sorting nexin-5
15.7951	15.9402	15.7922	15.4749	15.8319	15.92	15.4959	15.6836	15.5492	16.0731	16.2596	15.8854	sp			WM3734_MCU1_WM3734_PLKO	148	532	0.743368	0.521426	0.251859	1.51494	0.0130043	0.999339	0.00633955	0.0385493	15.7287	15.7224	15.9742	Q04837	SSBP_HUMAN	SSBP1	SSBP1 SSBP	Single-stranded DNA-binding protein, mitochondrial (Mt-SSB) (MtSSB) (PWP1-interacting protein 17)
14.3039	14.3272	14.445	14.3401	14.3397	14.4318	14.332	14.4405	14.4727	14.4355	13.9285	14.283	sp			WM3734_MCU1_WM3734_PLKO	521	533	0.770015	0.504112	-0.177542	-1.55983	0.868534	0.626235	-0.0724185	-1.72465	14.3509	14.4233	14.2458	O00629	IMA3_HUMAN	KPNA4	KPNA4 QIP1	Importin subunit alpha-3 (Importin alpha Q1) (Qip1) (Karyopherin subunit alpha-4)
14.8225	15.1689	14.4459	13.9603	13.5662	13.0336	14.9999	14.38	14.939	14.2043	13.48	13.8488	sp				344	534	1.82206	0.144512	-0.905198	-3.36884	0.849127	0.642598	0.455466	1.69229	14.8428	14.3873	13.4821	Q13247	SRSF6_HUMAN	SRSF6	SRSF6 SFRS6 SRP55	Serine/arginine-rich splicing factor 6 (Pre-mRNA-splicing factor SRP55) (Splicing factor, arginine/serine-rich 6)
16.4419	16.4581	16.4753	16.4924	16.4442	16.3372	16.3889	16.4043	16.3572	16.4861	16.4013	16.3768	sp				328	535	0.798812	0.49064	-0.0628963	-1.60817	0.353616	0.83022	-0.0294504	-0.821107	16.4233	16.4528	16.3899	Q13011	ECH1_HUMAN	ECH1	ECH1	Delta(3,5)-Delta(2,4)-dienoyl-CoA isomerase, mitochondrial (EC 5.3.3.-)
14.8196	14.3816	14.9317	14.8703	14.3565	14.6683	14.5208	14.1068	14.6821	14.2314	14.3496	14.4209	sp				693	536	0.625197	0.592749	-0.230052	-1.31342	0.460604	0.797749	-0.221677	-1.02189	14.4572	14.6789	14.4488	P49915	GUAA_HUMAN	GMPS	GMPS	GMP synthase [glutamine-hydrolyzing] (EC 6.3.5.2) (GMP synthetase) (Glutamine amidotransferase)
13.6693	13.9937	13.9688	13.4407	14.2095	14.1779	14.498	14.285	14.2789	14.0856	14.1843	14.6524	sp				296	537	0.852804	0.466351	0.362492	1.69842	0.273143	0.874691	0.167973	0.660994	14.1115	13.9435	14.306	Q96GD0	PLPP_HUMAN	PDXP	PDXP CIN PLP PLPP	Pyridoxal phosphate phosphatase (PLP phosphatase) (EC 3.1.3.3) (EC 3.1.3.74) (Chronophin)
15.0182	15.0479	15.0154	14.9666	14.3574	15.3352	15.0198	13.9884	14.19	14.9644	14.1707	15.2022	sp				191	538	0.0169401	0.991526	-0.0177243	-0.0500006	0.016074	0.999574	-0.0155358	-0.0474889	14.7685	14.7841	14.7664	O75340	PDCD6_HUMAN	PDCD6	PDCD6 ALG2	Programmed cell death protein 6 (Apoptosis-linked gene 2 protein homolog) (ALG-2)
15.675	14.7838	15.3345	14.6869	15.9672	14.5623	14.7871	15.5394	15.8591	14.5404	16.0571	15.4124	tr			WM3734_MCU1_WM3734_PLKO	190	539	0.373377	0.724517	0.394514	0.859098	0.08521	0.967078	0.0910928	0.235241	15.1963	15.1052	15.4998	J3QQ67	J3QQ67_HUMAN	RPL18	RPL18	60S ribosomal protein L18 (Fragment)
14.1989	13.5349	14.1898	14.6837	13.9157	13.4906	14.5971	13.4925	14.4695	13.7706	14.5185	13.9772	tr				1220	540	0.475566	0.664362	-0.302879	-1.04913	0.432008	0.809223	-0.322543	-0.969318	13.9558	14.2784	13.9755	A0A087WUT6	A0A087WUT6_HUMAN	EIF5B	EIF5B	Eukaryotic translation initiation factor 5B
15.9147	16.6094	16.6311	16.431	15.8645	16.7678	16.5501	16.6191	16.4863	16.67	16.9317	16.6541	tr				275	541	0.000105694	0.999757	-7.7486e-05	-0.000317898	0.307803	0.855539	-0.131262	-0.731113	16.4233	16.5546	16.5545	K7EL21	K7EL21_HUMAN	CAPS	CAPS	Calcyphosin (Calcyphosine)
14.8736	13.8147	15.4277	15.2501	15.1322	15.7404	14.5523	14.4976	14.3401	15.6602	15.4568	15.8676	tr				189	542	0.528368	0.635906	0.379725	1.14392	1.04312	0.580196	-0.734976	-2.01481	14.4346	15.1695	15.5493	M0QYN0	M0QYN0_HUMAN	MYDGF	MYDGF	Myeloid-derived growth factor
16.8697	16.8945	16.8964	16.2093	14.7466	15.3728	16.9969	17.107	16.948	16.2174	15.5882	15.3883	sp				142	543	2.48486	0.063182	-1.2938	-4.71513	0.964195	0.616696	0.399247	1.88372	16.967	16.5678	15.274	P69905	HBA_HUMAN	HBA1;	HBA1;HBA2	Hemoglobin subunit alpha (Alpha-globin) (Hemoglobin alpha chain)
16.7771	17.0727	17.0505	17.1492	17.0383	17.2218	16.8809	17.12	17.0892	17.2321	17.2434	17.4298	sp				246	544	0.534556	0.633316	0.103106	1.15491	0.953393	0.607833	-0.167533	-1.86578	16.9627	17.1302	17.2333	P31946	1433B_HUMAN	YWHAB	YWHAB	14-3-3 protein beta/alpha (Protein 1054) (Protein kinase C inhibitor protein 1) (KCIP-1) [Cleaved into: 14-3-3 protein beta/alpha, N-terminally processed]
14.8288	15.4032	15.9029	16.0069	15.2081	15.2676	15.8752	14.9097	14.8217	15.8833	15.0833	15.9748	tr				169	545	0.335967	0.748926	-0.270236	-0.78677	0.493099	0.798763	-0.399479	-1.08082	15.2542	15.6537	15.3835	Q5T0D2	Q5T0D2_HUMAN	CMPK1	CMPK1	UMP-CMP kinase
12.7156	13.2112	13.4053	13.8684	13.7493	13.7036	12.805	13.1829	13.2008	14.1334	14.1553	13.642	tr				1079	546	0.273798	0.791541	0.160588	0.662339	1.45732	0.417186	-0.673305	-2.71468	12.9787	13.652	13.8126	F8W726	F8W726_HUMAN	UBAP2L	UBAP2L	Ubiquitin-associated protein 2-like
15.39	15.3454	15.2012	15.436	15.9522	15.795	15.5749	15.26	15.362	15.2402	15.898	16.0547	tr			1205LU_MCU1_1205LU_PLKO;WM3734_MCU1_WM3734_PLKO;WM3734_MCU2_WM3734_PLKO	188	547	3.69916	0.0130557	0.615128	8.02544	0.429128	0.81043	0.0827053	0.963982	15.3926	15.3099	15.925	B4DQI4	B4DQI4_HUMAN	ABHD14B	ABHD14B	Protein ABHD14B (cDNA FLJ52723, highly similar to Abhydrolase domain-containing protein 14B)
14.348	14.4696	15.0366	16.3351	13.8221	14.4866	13.5575	14.3718	13.5806	14.1849	13.7197	13.9643	sp				318	548	0.59797	0.607825	-0.786122	-1.26624	0.418131	0.811446	-0.597569	-0.943542	14.1867	14.7843	13.9982	Q8TC12	RDH11_HUMAN	RDH11	RDH11 ARSDR1 PSDR1 SDR7C1 CGI-82	Retinol dehydrogenase 11 (EC 1.1.1.300) (Androgen-regulated short-chain dehydrogenase/reductase 1) (HCV core-binding protein HCBP12) (Prostate short-chain dehydrogenase/reductase 1) (Retinal reductase 1) (RalR1) (Short chain dehydrogenase/reductase family 7C member 1)
16.0743	15.9763	15.061	16.1835	16.079	15.6301	15.9673	15.9331	15.714	14.3792	14.0484	16.0722	sp				158	549	0.0707781	0.949734	0.122984	0.197958	0.82861	0.646045	0.653328	1.65803	15.9878	15.3344	15.4574	P24666	PPAC_HUMAN	ACP1	ACP1	Low molecular weight phosphotyrosine protein phosphatase (LMW-PTP) (LMW-PTPase) (EC 3.1.3.48) (Adipocyte acid phosphatase) (Low molecular weight cytosolic acid phosphatase) (EC 3.1.3.2) (Red cell acid phosphatase 1)
13.4621	13.5907	13.6202	12.464	13.0928	13.4453	13.4822	13.3344	13.7371	13.2952	13.3966	13.4695	sp				193	550	0.0868503	0.936183	0.0719106	0.239423	0.265045	0.874259	0.188218	0.644329	13.4674	13.2791	13.351	Q16527	CSRP2_HUMAN	CSRP2	CSRP2 LMO5 SMLIM	Cysteine and glycine-rich protein 2 (Cysteine-rich protein 2) (CRP2) (LIM domain only protein 5) (LMO-5) (Smooth muscle cell LIM protein) (SmLIM)
16.926	17.1855	16.7113	16.8576	17.5739	17.3398	17.0794	17.1446	17.1414	17.0513	17.5866	17.3409	sp				214	551	2.32702	0.0807754	0.519901	4.37186	0.605355	0.768781	0.143492	1.27907	17.0839	16.9404	17.4603	P30044	PRDX5_HUMAN	PRDX5	PRDX5 ACR1 SBBI10	Peroxiredoxin-5, mitochondrial (EC 1.11.1.15) (Alu corepressor 1) (Antioxidant enzyme B166) (AOEB166) (Liver tissue 2D-page spot 71B) (PLP) (Peroxiredoxin V) (Prx-V) (Peroxisomal antioxidant enzyme) (TPx type VI) (Thioredoxin peroxidase PMP20)
12.0241	12.7476	11.7808	12.7161	13.2129	13.0889	12.4086	12.6432	12.5034	12.865	12.8645	10.6251	tr				263	552	0.00944038	0.994903	-0.0184679	-0.0280954	0.0121585	0.998864	-0.010422	-0.0360757	12.4559	12.4663	12.4478	F8W031	F8W031_HUMAN			Uncharacterized protein (Fragment)
14.2705	14.3727	14.1867	14.0698	13.9705	13.9693	14.2752	14.2491	13.0013	14.4282	13.7731	13.9984	sp				793	553	0.00665968	0.995927	0.00636077	0.0198816	0.54252	0.780249	0.370434	1.16902	14.2919	13.9215	13.9278	Q15459	SF3A1_HUMAN	SF3A1	SF3A1 SAP114	Splicing factor 3A subunit 1 (SF3a120) (Spliceosome-associated protein 114) (SAP 114)
11.0976	12.538	13.5247	12.778	12.3166	13.2981	13.329	13.2036	13.1506	13.5174	13.3045	13.3396	sp				394	554	0.234697	0.825628	-0.177962	-0.580812	0.613406	0.764424	-0.700597	-1.29303	12.5421	13.2426	13.0647	P61160	ARP2_HUMAN	ACTR2	ACTR2 ARP2	Actin-related protein 2 (Actin-like protein 2)
12.7146	11.3914	12.8871	12.8605	14.0484	13.1142	12.9274	13.1456	13.0774	12.9481	13.3487	13.031	sp				264	555	0.958722	0.415881	0.442312	1.87463	0.450327	0.805917	-0.398551	-1.00308	12.5447	12.9433	13.3856	P28070	PSB4_HUMAN	PSMB4	PSMB4 PROS26	Proteasome subunit beta type-4 (EC 3.4.25.1) (26 kDa prosomal protein) (HsBPROS26) (PROS-26) (Macropain beta chain) (Multicatalytic endopeptidase complex beta chain) (Proteasome beta chain) (Proteasome chain 3) (HsN3)
14.647	13.7872	14.0577	13.2473	14.4019	14.2377	14.709	13.5831	13.9963	13.2756	13.4837	13.5674	tr				2019	556	0.377802	0.72374	0.278441	0.867542	0.718608	0.692081	0.537371	1.47308	14.1816	13.6442	13.9226	J3QSU6	J3QSU6_HUMAN	TNC	TNC	Tenascin
15.8652	15.8049	15.7396	15.6214	15.3366	15.4614	15.8213	16.0064	15.9165	15.9237	15.5811	15.5928	sp				381	557	1.75528	0.160377	-0.30734	-3.24538	0.372814	0.829095	0.0741324	0.858021	15.8745	15.8003	15.493	P10644	KAP0_HUMAN	PRKAR1A	PRKAR1A PKR1 PRKAR1 TSE1	cAMP-dependent protein kinase type I-alpha regulatory subunit (Tissue-specific extinguisher 1) (TSE1)
14.3973	13.5207	14.2444	14.3614	13.8226	13.9444	14.147	14.1361	14.2173	14.0241	13.8861	14.265	tr				471	558	0.988859	0.401411	-0.232274	-1.92468	0.348205	0.830545	-0.161494	-0.810622	14.0503	14.2118	13.9795	C9JFE4	C9JFE4_HUMAN	GPS1	GPS1 hCG_1987516	COP9 signalosome complex subunit 1 (G protein pathway suppressor 1, isoform CRA_b)
15.3098	15.0013	15.4523	15.3203	15.4218	15.3055	15.5346	14.7693	15.2489	15.2439	15.3571	15.4242	sp				271	559	0.492469	0.653526	0.0607753	1.07969	0.409661	0.811184	-0.16263	-0.927718	15.1537	15.3164	15.3771	P21964	COMT_HUMAN	COMT	COMT	Catechol O-methyltransferase (EC 2.1.1.6)
12.6682	12.6329	12.3646	12.7968	13.007	12.1782	11.5557	12.1416	12.3543	13.0563	12.6099	12.4345	tr				271	560	0.131591	0.8939	-0.0855775	-0.349576	0.594174	0.77748	-0.393417	-1.25964	12.2496	12.643	12.5574	A0A0A0MSW4	A0A0A0MSW4_HUMAN	PITPNB	PITPNB	Phosphatidylinositol transfer protein beta isoform
14.6477	14.711	14.3669	14.8756	14.3721	15.1428	14.1919	14.5694	14.641	14.9795	14.9379	14.6637	sp				447	561	0.108546	0.914583	0.0633888	0.293744	0.468922	0.798874	-0.185721	-1.03705	14.53	14.7157	14.7791	P31150	GDIA_HUMAN	GDI1	GDI1 GDIL OPHN2 RABGDIA XAP4	Rab GDP dissociation inhibitor alpha (Rab GDI alpha) (Guanosine diphosphate dissociation inhibitor 1) (GDI-1) (Oligophrenin-2) (Protein XAP-4)
12.485	13.8991	13.2844	11.8834	11.724	12.7046	12.3077	13.4842	12.417	13.1668	12.2765	12.207	tr				527	562	0.554865	0.630134	-0.45988	-1.19081	0.293413	0.859724	0.356071	0.70223	13.044	12.6879	12.228	H3BPE7	H3BPE7_HUMAN	FUS	FUS	RNA-binding protein FUS
13.8109	10.6556	9.99237	13.4458	13.8696	13.2764	13.1671	13.2775	13.5715	11.5788	11.8114	13.4866	sp				488	563	0.449495	0.668708	0.963876	1.00155	0.209025	0.902262	0.580676	0.525654	12.7278	12.1471	13.111	P20073	ANXA7_HUMAN	ANXA7	ANXA7 ANX7 SNX OK/SW-cl.95	Annexin A7 (Annexin VII) (Annexin-7) (Synexin)
13.2261	13.876	13.2852	14.3059	13.673	13.6249	13.3035	14.1049	13.3157	13.424	13.0346	14.0898	sp				217	564	0.0239372	0.987066	0.0228434	0.0701237	0.0484456	0.990072	0.0449173	0.138408	13.6276	13.5827	13.6056	P62993	GRB2_HUMAN	GRB2	GRB2 ASH	Growth factor receptor-bound protein 2 (Adapter protein GRB2) (Protein Ash) (SH2/SH3 adapter GRB2)
13.6919	13.5521	13.9486	14.1244	14.2786	14.1245	12.0325	11.7005	14.002	14.3329	14.0124	13.7804	tr				177	565	0.149645	0.882667	-0.0529962	-0.392112	1.39981	0.43914	-1.35776	-2.61546	12.7442	14.102	14.049	H0YN26	H0YN26_HUMAN	ANP32A	ANP32A	Acidic leucine-rich nuclear phosphoprotein 32 family member A
13.7878	14.3952	13.9445	14.0824	14.3435	13.1396	13.6389	14.0582	14.112	13.1929	14.0959	14.2659	sp				624	566	0.137416	0.889599	0.128244	0.363411	0.198343	0.907563	0.137066	0.502277	13.97	13.833	13.9612	O43252	PAPS1_HUMAN	PAPSS1	PAPSS1 ATPSK1 PAPSS	Bifunctional 3'-phosphoadenosine 5'-phosphosulfate synthase 1 (PAPS synthase 1) (PAPSS 1) (Sulfurylase kinase 1) (SK 1) (SK1) [Includes: Sulfate adenylyltransferase (EC 2.7.7.4) (ATP-sulfurylase) (Sulfate adenylate transferase) (SAT);Adenylyl-sulfate kinase (EC 2.7.1.25) (3'-phosphoadenosine-5'-phosphosulfate synthase) (APS kinase) (Adenosine-5'-phosphosulfate 3'-phosphotransferase) (Adenylylsulf…
13.6791	13.7514	13.5853	13.4504	12.7866	13.3238	13.851	13.0209	13.6641	13.5162	13.5347	14.2654	sp				373	567	0.0897532	0.933719	-0.0764105	-0.246797	0.038639	0.992623	0.0215979	0.111478	13.5756	13.554	13.4776	P53367-2	ARFP1_HUMAN	ARFIP1	ARFIP1	Arfaptin-1 (ADP-ribosylation factor-interacting protein 1)
15.5884	14.5671	15.5967	15.7201	15.7061	15.9834	15.3502	15.0651	15.2651	15.7704	15.4262	15.2095	sp				429	568	0.0112199	0.99381	-0.00676584	-0.0333254	0.914302	0.621143	-0.445402	-1.80082	15.1427	15.5881	15.5813	Q8NBX0	SCPDL_HUMAN	SCCPDH	SCCPDH CGI-49	Saccharopine dehydrogenase-like oxidoreductase (EC 1.-.-.-)
14.6495	12.6799	14.8631	12.8346	13.826	14.6522	14.5883	14.6036	12.8108	14.9909	14.5087	11.7812	sp				335	569	0.0728731	0.947659	-0.182848	-0.203426	0.122941	0.960489	0.255485	0.328831	14.1303	13.8748	13.692	O76003	GLRX3_HUMAN	GLRX3	GLRX3 PICOT TXNL2 HUSSY-22	Glutaredoxin-3 (PKC-interacting cousin of thioredoxin) (PICOT) (PKC-theta-interacting protein) (PKCq-interacting protein) (Thioredoxin-like protein 2)
15.5639	15.4085	14.691	15.6097	15.1607	15.4514	15.5336	15.1958	14.8928	15.9128	15.589	14.8636	sp				338	570	0.0105825	0.992885	-0.0104234	-0.0314545	0.194563	0.907835	0.148857	0.493943	15.4254	15.2766	15.2662	O95433	AHSA1_HUMAN	AHSA1	AHSA1 C14orf3 HSPC322	Activator of 90 kDa heat shock protein ATPase homolog 1 (AHA1) (p38)
15.6783	15.8416	15.661	15.6542	15.7195	15.6008	15.4704	15.8746	15.65	15.6687	15.5553	15.6778	sp			WM3734_MCU1_WM3734_PLKO	369	571	0.21597	0.8288	-0.0201473	-0.540714	0.255053	0.877962	0.0577402	0.623606	15.7162	15.6585	15.6384	P50502	F10A1_HUMAN	ST13	ST13 AAG2 FAM10A1 HIP SNC6	Hsc70-interacting protein (Hip) (Aging-associated protein 2) (Progesterone receptor-associated p48 protein) (Protein FAM10A1) (Putative tumor suppressor ST13) (Renal carcinoma antigen NY-REN-33) (Suppression of tumorigenicity 13 protein)
15.3905	15.1332	15.4355	15.3736	14.8419	15.3294	15.4154	15.3026	15.1716	15.3867	15.2439	15.3789	sp				331	572	0.481177	0.658918	-0.14333	-1.05929	0.137527	0.947257	-0.0314388	-0.363672	15.3104	15.3419	15.1985	Q9Y266	NUDC_HUMAN	NUDC	NUDC	Nuclear migration protein nudC (Nuclear distribution protein C homolog)
13.3961	13.9135	13.3096	12.9832	13.5962	13.3147	12.7842	14.3294	13.9994	12.1185	12.8126	13.2212	sp				261	573	0.117535	0.903975	0.133497	0.315738	0.437426	0.811743	0.503128	0.979333	13.6058	13.1027	13.2362	P25789	PSA4_HUMAN	PSMA4	PSMA4 HC9 PSC9	Proteasome subunit alpha type-4 (EC 3.4.25.1) (Macropain subunit C9) (Multicatalytic endopeptidase complex subunit C9) (Proteasome component C9) (Proteasome subunit L)
14.3952	15.0377	15.0458	14.6688	14.513	14.4876	13.8421	15.012	14.7944	13.7997	14.8163	14.4267	sp				192	574	0.019397	0.991349	-0.0162389	-0.0571003	0.00459039	0.999493	-0.00539947	-0.0137361	14.5717	14.5771	14.5609	Q07812	BAX_HUMAN	BAX	BAX BCL2L4	Apoptosis regulator BAX (Bcl-2-like protein 4) (Bcl2-L-4)
15.2164	15.2257	14.7622	15.0484	14.8375	14.8349	15.2004	15.4041	14.7285	14.7577	13.6183	14.4273	sp				227	575	0.63486	0.584874	-0.394677	-1.33008	2.57348	0.133347	0.437481	4.91505	15.2617	14.8242	14.4295	Q13907	IDI1_HUMAN	IDI1	IDI1	Isopentenyl-diphosphate Delta-isomerase 1 (EC 5.3.3.2) (Isopentenyl pyrophosphate isomerase 1) (IPP isomerase 1) (IPPI1)
15.3268	15.5108	15.4586	15.5229	15.5698	15.5463	15.0098	15.4973	15.1375	15.2579	15.4733	14.9052	sp				640	576	0.0573951	0.961728	0.0294132	0.162557	0.0186152	0.99801	-0.00804496	-0.0548449	15.3362	15.3442	15.3736	Q9UBT2	SAE2_HUMAN	UBA2	UBA2 SAE2 UBLE1B HRIHFB2115	SUMO-activating enzyme subunit 2 (EC 2.3.2.-) (Anthracycline-associated resistance ARX) (Ubiquitin-like 1-activating enzyme E1B) (Ubiquitin-like modifier-activating enzyme 2)
16.0789	16.1203	16.2487	16.1521	16.4281	16.2469	16.0871	16.2707	16.2328	16.1483	16.1514	16.3296	sp			WM3734_MCU1_WM3734_PLKO	289	577	0.704115	0.539551	0.0935283	1.4485	0.494378	0.797582	-0.0562372	-1.08313	16.1392	16.1955	16.289	Q15181	IPYR_HUMAN	PPA1	PPA1 IOPPP PP	Inorganic pyrophosphatase (EC 3.6.1.1) (Pyrophosphate phospho-hydrolase) (PPase)
15.7727	15.6718	16.1932	16.099	15.9067	16.3117	15.843	16.113	16.0157	15.8553	15.5412	15.6177	tr				454	578	0.471178	0.662586	-0.19647	-1.04116	0.799128	0.646656	-0.19067	-1.6087	15.8501	16.0408	15.8443	Q5T4U5	Q5T4U5_HUMAN	ACADM	ACADM hCG_22915	Acyl-Coenzyme A dehydrogenase, C-4 to C-12 straight chain, isoform CRA_a (Medium-chain-specific acyl-CoA dehydrogenase, mitochondrial)
13.6698	13.2724	13.4163	13.2187	13.3194	13.5378	12.7175	12.8489	13.4409	13.003	13.0266	13.3022	sp			WM3734_MCU1_WM3734_PLKO	548	579	0.0652387	0.953763	0.0267935	0.183406	0.242202	0.887004	-0.142584	-0.596681	13.1271	13.2697	13.2965	O43776	SYNC_HUMAN	NARS	NARS	Asparagine--tRNA ligase, cytoplasmic (EC 6.1.1.22) (Asparaginyl-tRNA synthetase) (AsnRS)
14.1487	14.5882	13.4205	14.1227	13.7614	13.7087	14.8025	14.5316	14.2538	12.5595	14.3993	12.8592	sp				923	580	0.0661061	0.952481	0.0930564	0.185694	1.18636	0.550028	0.928654	2.2537	14.5177	13.5891	13.6821	Q8N163	CCAR2_HUMAN	CCAR2	CCAR2 DBC1 KIAA1967	Cell cycle and apoptosis regulator protein 2 (Cell division cycle and apoptosis regulator protein 2) (DBIRD complex subunit KIAA1967) (Deleted in breast cancer gene 1 protein) (DBC-1) (DBC.1) (NET35) (p30 DBC)
15.3354	15.9311	15.823	15.5925	15.5352	13.8336	15.6287	15.4938	15.6559	15.9789	14.3661	15.177	tr				480	581	1.40097	0.250737	-1.03459	-2.61744	0.491231	0.797536	-0.165311	-1.07746	15.5972	15.7626	14.728	A0A1B0GWJ0	A0A1B0GWJ0_HUMAN	ADSL	ADSL	Adenylosuccinate lyase (ASL) (EC 4.3.2.2) (Adenylosuccinase)
13.1127	12.6229	13.0379	12.8889	13.5435	12.0715	12.8192	12.5062	12.7838	12.769	12.6335	12.5683	tr				1410	582	0.210856	0.832604	-0.165686	-0.529634	0.29969	0.856763	-0.104652	-0.714869	12.7652	12.8699	12.7042	A0A0A0MRV0	A0A0A0MRV0_HUMAN	RRBP1	RRBP1 KIAA1398	Ribosome-binding protein 1 (180 kDa ribosome receptor homolog) (RRp) (ES/130-related protein) (Ribosome receptor protein)
16.8735	16.9487	16.9839	16.9913	16.9678	16.9195	16.8642	17.0698	17.0448	16.2689	16.8303	16.7731	sp				315	583	0.097224	0.925933	0.0504823	0.265621	0.249418	0.883675	0.116836	0.611838	16.9391	16.8222	16.8727	O43852	CALU_HUMAN	CALU	CALU	Calumenin (Crocalbin) (IEF SSP 9302)
16.3917	16.4947	16.4824	16.4207	16.313	16.2017	16.5048	16.4475	16.4384	16.6496	15.6498	16.0943	tr				352	584	1.50881	0.213023	-0.43307	-2.80431	0.269731	0.87399	-0.0381284	-0.653986	16.4597	16.4978	16.0647	B4DY09	B4DY09_HUMAN	ILF2	ILF2	cDNA FLJ51660, highly similar to Interleukin enhancer-binding factor 2
15.8425	15.8701	15.7099	15.417	15.4944	15.5046	15.2023	15.9883	15.2084	15.8443	15.6529	14.9048	sp				191	585	0.297976	0.768876	-0.155727	-0.711424	0.339381	0.840263	0.180899	0.793442	15.7258	15.5449	15.3892	P60953	CDC42_HUMAN	CDC42	CDC42	Cell division control protein 42 homolog (G25K GTP-binding protein)
13.7178	14.1927	14.2045	13.7298	13.6601	13.7091	13.8963	14.1795	13.8606	14.214	13.4761	14.2209	sp				361	586	0.544087	0.630029	-0.235684	-1.17179	0.0113222	0.998373	-0.00565767	-0.0336254	13.9966	14.0022	13.7666	Q15019	SEPT2_HUMAN	43345	SEPT2 DIFF6 KIAA0158 NEDD5	Septin-2 (Neural precursor cell expressed developmentally down-regulated protein 5) (NEDD-5)
12.9957	12.9515	13.5012	13.8883	12.857	11.998	11.9866	12.7233	13.501	13.4201	14.0229	13.5762	sp				331	587	0.459562	0.665184	-0.4641	-1.01999	1.92558	0.26872	-0.913351	-3.56403	12.6643	13.5776	13.1135	O00273	DFFA_HUMAN	DFFA	DFFA DFF1 DFF45 H13	DNA fragmentation factor subunit alpha (DNA fragmentation factor 45 kDa subunit) (DFF-45) (Inhibitor of CAD) (ICAD)
14.8259	15.3974	15.2901	15.3524	15.2908	14.4968	15.2313	15.2008	15.0452	14.8619	15.1309	13.8051	tr				380	588	0.605159	0.606448	-0.456498	-1.27873	0.0562876	0.9839	0.0264106	0.15959	15.1638	15.1374	14.6809	Q5VWC4	Q5VWC4_HUMAN	PSMD4	PSMD4 hCG_1741224	26S proteasome non-ATPase regulatory subunit 4 (Proteasome (Prosome, macropain) 26S subunit, non-ATPase, 4, isoform CRA_b)
15.1423	15.3735	14.8494	15.3548	15.109	15.1528	15.2553	15.1134	15.0101	14.7574	15.2743	14.8803	sp				182	589	0.300586	0.768417	0.111167	0.716667	0.783473	0.657773	0.228173	1.58244	15.2211	14.9929	15.1041	P36405	ARL3_HUMAN	ARL3	ARL3 ARFL3	ADP-ribosylation factor-like protein 3
14.9307	15.1296	15.2749	15.3449	14.9988	15.036	15.1261	15.0641	15.3178	15.226	15.0182	14.9671	sp			1205LU_MCU1_1205LU_PLKO;WM3734_MCU1_WM3734_PLKO	140	590	4.12781	0.00790694	-0.285879	-9.56706	2.28639	0.190891	-0.228225	-4.28602	15.0627	15.2909	15.005	P62829	RL23_HUMAN	RPL23	RPL23	60S ribosomal protein L23 (60S ribosomal protein L17) (Large ribosomal subunit protein uL14)
16.535	16.6495	16.6005	16.7167	16.9328	16.7075	16.64	16.4349	16.5141	16.6918	16.7612	16.7914	tr				119	591	1.33879	0.26654	0.167518	2.51108	0.428258	0.809978	-0.065876	-0.962369	16.5649	16.6307	16.7983	E5RJD8	E5RJD8_HUMAN	TBCA	TBCA	Tubulin-specific chaperone A
14.1702	13.9991	13.8199	13.6986	13.9767	13.79	14.0009	14.0138	13.7238	14.2432	14.133	14.1348	tr				1478	592	0.400559	0.70767	0.137275	0.910634	0.623353	0.754085	0.174647	1.31023	14.046	13.8714	14.0086	F8WA11	F8WA11_HUMAN	CLASP1	CLASP1	CLIP-associating protein 1
16.5479	16.5542	16.3797	16.4427	16.5677	15.2004	16.5313	14.9952	15.2111	15.0594	16.3251	16.5847	sp				453	593	0.343315	0.746352	0.396247	0.801113	0.300702	0.858224	0.383948	0.7169	16.1572	15.7732	16.1695	P36957	ODO2_HUMAN	DLST	DLST DLTS	Dihydrolipoyllysine-residue succinyltransferase component of 2-oxoglutarate dehydrogenase complex, mitochondrial (EC 2.3.1.61) (2-oxoglutarate dehydrogenase complex component E2) (OGDC-E2) (Dihydrolipoamide succinyltransferase component of 2-oxoglutarate dehydrogenase complex) (E2K)
13.7509	14.4411	13.6583	14.1642	14.3096	13.8584	12.3707	14.4826	14.4043	14.2356	13.1146	14.168	sp			WM3734_MCU1_WM3734_PLKO	517	594	0.349453	0.740179	-0.252983	-0.813044	0.284109	0.86373	-0.354305	-0.683387	13.7613	14.1156	13.8626	P30837	AL1B1_HUMAN	ALDH1B1	ALDH1B1 ALDH5 ALDHX	Aldehyde dehydrogenase X, mitochondrial (EC 1.2.1.3) (Aldehyde dehydrogenase 5) (Aldehyde dehydrogenase family 1 member B1)
12.7632	13.419	13.357	13.6964	12.7472	12.588	12.6598	13.4594	11.2846	12.5771	13.5608	13.3439	tr				979	595	0.22827	0.8235	0.33116	0.567133	0.244786	0.883354	0.346558	0.60212	13.0754	12.7288	13.06	E5KLJ9	E5KLJ9_HUMAN	OPA1	OPA1 hCG_17270	Dynamin-like 120 kDa protein, mitochondrial (Mitochondrial dynamin-like 120 kDa protein) (Optic atrophy 1 (Autosomal dominant), isoform CRA_h)
14.5883	14.2396	12.4563	14.7105	14.2135	13.5177	14.3776	13.5073	13.476	12.852	13.884	13.7445	sp				564	596	0.399009	0.708713	0.466224	0.907717	0.719364	0.692354	0.804516	1.47436	14.1782	13.3737	13.8399	P02538	K2C6A_HUMAN	KRT6A	KRT6A K6A KRT6D	Keratin, type II cytoskeletal 6A (Cytokeratin-6A) (CK-6A) (Cytokeratin-6D) (CK-6D) (Keratin-6A) (K6A) (Type-II keratin Kb6) (allergen Hom s 5)
15.6021	15.566	15.5181	15.6075	15.7562	14.1543	15.705	15.3652	15.4618	15.6488	15.5497	15.5941	sp			WM3734_MCU1_WM3734_PLKO	194	597	0.336791	0.750376	-0.295498	-0.788382	0.00206218	0.999974	0.0005126	0.00618854	15.5596	15.559	15.2635	P62081	RS7_HUMAN	RPS7	RPS7	40S ribosomal protein S7 (Small ribosomal subunit protein eS7)
15.3853	15.0109	15.2517	15.4929	14.8906	15.2603	15.7189	15.3584	15.596	15.0027	14.6481	15.3906	sp				753	598	0.639494	0.583872	-0.288426	-1.33806	0.0586676	0.98502	0.0325456	0.16596	15.3684	15.3358	15.0474	P58215	LOXL3_HUMAN	LOXL3	LOXL3 LOXL	Lysyl oxidase homolog 3 (EC 1.4.3.-) (EC 1.4.3.13) (Lysyl oxidase-like protein 3)
14.414	14.8654	15.2378	15.2523	15.3362	15.2351	14.6557	14.8634	15.2197	15.1795	15.1743	15.3342	tr				132	599	0.512593	0.643167	0.047632	1.1158	2.53418	0.137866	-0.522688	-4.82573	14.6996	15.2223	15.27	J3KQ18	J3KQ18_HUMAN	DDT	DDT	D-dopachrome decarboxylase
15.5335	15.9319	14.8028	14.9977	15.3686	15.4476	14.8809	15.8294	14.2578	15.5754	15.1538	15.6985	sp				240	600	0.870871	0.454463	0.508672	1.72854	0.89161	0.622672	0.6355	1.76307	15.5439	14.9084	15.4171	P51858	HDGF_HUMAN	HDGF	HDGF HMG1L2	Hepatoma-derived growth factor (HDGF) (High mobility group protein 1-like 2) (HMG-1L2)
14.9736	14.7621	14.7428	14.7388	14.89	15.0872	15.2437	14.8789	15.2673	14.2296	15.1299	15.1421	sp				257	601	0.702169	0.540236	0.31764	1.44519	0.413207	0.812563	0.219922	0.934351	14.9646	14.7446	15.0623	P62917	RL8_HUMAN	RPL8	RPL8	60S ribosomal protein L8 (Large ribosomal subunit protein uL2)
15.6994	16.2543	16.2291	16.0246	13.684	15.997	15.8333	15.2627	16.0475	15.8849	15.6148	15.7267	sp				445	602	0.722195	0.529467	-0.790876	-1.47915	0.625805	0.755477	-0.284111	-1.31447	15.7624	16.0465	15.2556	P60228	EIF3E_HUMAN	EIF3E	EIF3E EIF3S6 INT6	Eukaryotic translation initiation factor 3 subunit E (eIF3e) (Eukaryotic translation initiation factor 3 subunit 6) (Viral integration site protein INT-6 homolog) (eIF-3 p48)
17.1592	17.8372	17.4699	17.5394	17.589	17.5018	17.1783	17.9167	17.2415	17.7867	17.5615	17.5416	sp			WM3734_MCU1_WM3734_PLKO	149	603	0.129178	0.896324	0.0390897	0.343815	0.0195619	0.99706	0.0134621	0.0575754	17.5228	17.5094	17.5485	P16949	STMN1_HUMAN	STMN1	STMN1 C1orf215 LAP18 OP18	Stathmin (Leukemia-associated phosphoprotein p18) (Metablastin) (Oncoprotein 18) (Op18) (Phosphoprotein p19) (pp19) (Prosolin) (Protein Pr22) (pp17)
13.4657	13.3453	13.8591	13.7506	13.963	13.6877	13.4914	13.6684	13.9305	14.0999	13.54	14.0246	sp				358	604	0.333247	0.752193	-0.106204	-0.781442	2.25079	0.186888	-0.417345	-4.21159	13.4927	13.91	13.8038	Q9UBS4	DJB11_HUMAN	DNAJB11	DNAJB11 EDJ ERJ3 HDJ9 PSEC0121 UNQ537/PRO1080	DnaJ homolog subfamily B member 11 (APOBEC1-binding protein 2) (ABBP-2) (DnaJ protein homolog 9) (ER-associated DNAJ) (ER-associated Hsp40 co-chaperone) (Endoplasmic reticulum DNA J domain-containing protein 3) (ER-resident protein ERdj3) (ERdj3) (ERj3p) (HEDJ) (Human DnaJ protein 9) (hDj-9) (PWP1-interacting protein 4)
16.0249	16.3601	16.4068	16.444	16.0822	15.7855	16.3478	16.2306	16.3993	16.3412	15.8181	15.7806	sp			1205LU_MCU1_1205LU_PLKO	164	605	3.38844	0.0187629	-0.531223	-7.04549	1.00377	0.60119	-0.156973	-1.94944	16.2408	16.3978	15.8666	P84103	SRSF3_HUMAN	SRSF3	SRSF3 SFRS3 SRP20	Serine/arginine-rich splicing factor 3 (Pre-mRNA-splicing factor SRP20) (Splicing factor, arginine/serine-rich 3)
15.1416	15.4551	15.3715	15.6433	15.4459	15.3318	14.8907	15.4293	15.6086	15.7556	15.7607	15.8879	tr				260	606	0.0263978	0.986945	0.0118346	0.0771308	1.24091	0.513186	-0.365562	-2.34533	15.2292	15.5947	15.6066	M0QXB5	M0QXB5_HUMAN	ETHE1	ETHE1	Persulfide dioxygenase ETHE1, mitochondrial
13.6974	13.2536	13.5083	11.8656	13.8732	13.8611	13.6602	13.8623	13.7285	13.1776	14.0291	14.1857	tr				527	607	1.13214	0.332246	0.917258	2.16304	0.591948	0.775892	0.54839	1.25576	13.6184	13.07	13.9873	C9JIZ6	C9JIZ6_HUMAN	PSAP	PSAP	Prosaposin
13.8163	14.4	14.3461	11.1494	13.1425	14.0539	14.2871	13.5401	14.0458	13.7753	12.1428	14.2616	tr				483	608	0.0276393	0.985955	0.071058	0.0806527	0.391496	0.819683	0.681726	0.893539	14.0109	13.3291	13.4002	A0A0A0MTH3	A0A0A0MTH3_HUMAN	ILK	ILK	Integrin-linked protein kinase
15.603	15.452	15.4831	15.2421	15.3365	15.2177	15.1931	15.5231	15.2244	15.1333	15.2655	15.3356	sp				479	609	0.0814891	0.939587	0.0180824	0.225713	0.724351	0.693338	0.172024	1.4828	15.4428	15.2708	15.2888	Q9H074	PAIP1_HUMAN	PAIP1	PAIP1	Polyadenylate-binding protein-interacting protein 1 (PABP-interacting protein 1) (PAIP-1) (Poly(A)-binding protein-interacting protein 1)
15.7794	15.7135	15.7071	15.6787	15.5531	15.3881	15.7355	15.7659	15.3341	15.6585	15.4447	15.7163	sp			WM3734_MCU1_WM3734_PLKO	216	610	0.24811	0.812041	-0.0690558	-0.609098	0.875517	0.631739	0.153949	1.73628	15.7486	15.5946	15.5256	P51148	RAB5C_HUMAN	RAB5C	RAB5C RABL	Ras-related protein Rab-5C (L1880) (RAB5L)
16.1474	16.1396	16.1759	16.079	16.0925	16.0749	16.1411	16.2511	16.2426	16.1036	16.1519	15.6356	sp				669	611	0.616121	0.599091	-0.161534	-1.29773	0.164075	0.927298	0.0195255	0.425414	16.1698	16.1503	15.9887	O94925-3	GLSK_HUMAN	GLS	GLS GLS1 KIAA0838	Glutaminase kidney isoform, mitochondrial (GLS) (EC 3.5.1.2) (K-glutaminase) (L-glutamine amidohydrolase)
15.5081	15.5853	15.3198	15.464	13.0664	14.5648	14.8101	15.5195	15.027	15.3852	12.3953	14.9535	sp				737	612	1.3505	0.263052	-1.55404	-2.53105	0.101128	0.965043	0.0567462	0.275373	15.3558	15.299	13.745	O00469	PLOD2_HUMAN	PLOD2	PLOD2	Procollagen-lysine,2-oxoglutarate 5-dioxygenase 2 (EC 1.14.11.4) (Lysyl hydroxylase 2) (LH2)
15.7353	15.5046	14.4006	14.5872	15.4901	16.0609	15.5431	14.6957	15.6673	15.6863	15.7003	16.0768	sp				181	613	1.03746	0.378074	0.746655	2.00542	0.286077	0.864051	0.28432	0.687385	15.3697	15.0854	15.832	P84077	ARF1_HUMAN	ARF1	ARF1	ADP-ribosylation factor 1
14.4766	13.7416	14.08	13.9379	14.5836	14.1971	14.5272	13.0111	13.499	13.318	13.9967	13.2904	sp			WM3734_MCU1_WM3734_PLKO	631	614	0.420464	0.689703	0.308214	0.947888	0.232308	0.886415	0.23041	0.575737	13.9391	13.7087	14.0169	P04844	RPN2_HUMAN	RPN2	RPN2	Dolichyl-diphosphooligosaccharide--protein glycosyltransferase subunit 2 (Dolichyl-diphosphooligosaccharide--protein glycosyltransferase 63 kDa subunit) (RIBIIR) (Ribophorin II) (RPN-II) (Ribophorin-2)
13.3185	13.4755	13.8112	14.1085	13.5746	14.1714	12.9675	13.7955	13.5013	13.6044	13.7795	14.4171	tr				546	615	0.441728	0.67331	0.229293	0.987267	0.84394	0.643437	-0.367115	-1.68363	13.3893	13.7564	13.9857	E7EQ29	E7EQ29_HUMAN	GLB1	GLB1	Beta-galactosidase
13.8223	14.5462	14.4857	14.0942	11.9973	14.4606	13.8635	14.1159	13.9576	14.2897	14.6978	14.4916	sp				226	616	0.176345	0.859679	-0.294926	-0.453282	0.239995	0.885061	-0.119782	-0.592028	14.087	14.2068	13.9118	Q9Y2Q3	GSTK1_HUMAN	GSTK1	GSTK1 HDCMD47P	Glutathione S-transferase kappa 1 (EC 2.5.1.18) (GST 13-13) (GST class-kappa) (GSTK1-1) (hGSTK1) (Glutathione S-transferase subunit 13)
14.6794	14.6952	14.7073	14.0276	14.9169	14.7929	13.8918	14.3873	14.5217	14.6098	14.7068	13.94	sp				353	617	0.178581	0.859182	0.122577	0.458317	0.0794765	0.971848	-0.0531573	-0.220535	14.4134	14.4666	14.5892	Q3ZCQ8	TIM50_HUMAN	TIMM50	TIMM50 TIM50 PRO1512	Mitochondrial import inner membrane translocase subunit TIM50
15.0516	15.5404	15.2167	16.0998	15.2966	14.7408	16.1887	15.3081	16.2203	15.7426	14.341	15.2132	sp				337	618	1.57093	0.198279	-0.921937	-2.9135	0.393521	0.816841	-0.297659	-0.897366	15.5222	15.8199	14.8979	Q96C86	DCPS_HUMAN	DCPS	DCPS DCS1 HINT5 HSPC015	m7GpppX diphosphatase (EC 3.6.1.59) (DCS-1) (Decapping scavenger enzyme) (Hint-related 7meGMP-directed hydrolase) (Histidine triad nucleotide-binding protein 5) (Histidine triad protein member 5) (HINT-5) (Scavenger mRNA-decapping enzyme DcpS)
15.1719	15.6487	15.3678	15.5502	15.559	15.6936	15.5572	15.579	15.512	15.5787	15.5258	15.4177	sp				109	619	0.261195	0.799447	0.0468755	0.636365	0.0382017	0.991722	-0.0129349	-0.110265	15.4892	15.5022	15.549	Q9GZT3	SLIRP_HUMAN	SLIRP	SLIRP C14orf156 DC23 DC50 PD04872	SRA stem-loop-interacting RNA-binding protein, mitochondrial
14.7908	13.8152	14.2805	14.1337	14.8902	14.7681	14.6249	13.4106	14.4375	13.6671	13.8343	14.6313	sp				795	620	0.664855	0.560844	0.401263	1.38158	0.0285416	0.994991	0.0306284	0.0832071	14.1603	14.1297	14.531	O43143	DHX15_HUMAN	DHX15	DHX15 DBP1 DDX15	Pre-mRNA-splicing factor ATP-dependent RNA helicase DHX15 (EC 3.6.4.13) (ATP-dependent RNA helicase #46) (DEAH box protein 15)
15.4956	14.7236	15.4332	15.3573	15.5185	15.4767	15.2564	15.2384	15.3611	15.0777	15.2339	15.4126	sp			WM3734_MCU1_WM3734_PLKO	263	621	0.462893	0.666117	0.103111	1.02607	0.299037	0.85633	-0.128821	-0.713557	15.1785	15.3073	15.4104	P28074	PSB5_HUMAN	PSMB5	PSMB5 LMPX MB1 X	Proteasome subunit beta type-5 (EC 3.4.25.1) (Macropain epsilon chain) (Multicatalytic endopeptidase complex epsilon chain) (Proteasome chain 6) (Proteasome epsilon chain) (Proteasome subunit MB1) (Proteasome subunit X)
14.2955	14.2678	14.6423	13.9585	14.3841	13.2342	14.0795	13.9784	14.629	13.9707	13.8783	13.6254	tr				394	622	0.842225	0.472305	-0.519603	-1.68077	0.290214	0.860089	-0.144803	-0.695767	14.1553	14.3001	13.7805	E9PC15	E9PC15_HUMAN	AGK	AGK	Acylglycerol kinase, mitochondrial
14.2938	14.113	14.2317	14.1206	14.4254	14.5217	14.3639	14.2816	11.6032	14.4165	14.3306	14.493	tr				113	623	0.601877	0.606684	0.849655	1.27303	0.450134	0.804121	0.670017	1.00272	14.263	13.593	14.4427	B8ZZU8	B8ZZU8_HUMAN	ELOB	ELOB TCEB2 hCG_1778969	Elongin-B (Transcription elongation factor B (SIII), polypeptide 2 (18kDa, elongin B), isoform CRA_b)
14.3301	14.6422	14.3966	14.7014	14.7571	14.8053	14.8727	14.4618	14.0976	14.5292	15.3193	15.0056	sp				579	624	1.61723	0.18718	0.540623	2.99571	0.362784	0.829355	0.145486	0.83879	14.5767	14.4312	14.9718	O00425	IF2B3_HUMAN	IGF2BP3	IGF2BP3 IMP3 KOC1 VICKZ3	Insulin-like growth factor 2 mRNA-binding protein 3 (IGF2 mRNA-binding protein 3) (IMP-3) (IGF-II mRNA-binding protein 3) (KH domain-containing protein overexpressed in cancer) (hKOC) (VICKZ family member 3)
14.9481	15.5803	15.107	15.0714	15.8262	15.7757	15.1515	15.4809	15.4234	15.4009	15.8387	15.1272	sp				193	625	1.03231	0.380735	0.391274	1.99686	0.0821892	0.968459	0.0395198	0.22751	15.2902	15.2507	15.642	P37235	HPCL1_HUMAN	HPCAL1	HPCAL1 BDR1	Hippocalcin-like protein 1 (Calcium-binding protein BDR-1) (HLP2) (Visinin-like protein 3) (VILIP-3)
16.1183	16.2858	16.9932	17.0174	17.5649	17.6494	16.0835	16.5186	17.1333	17.3721	17.5369	17.7183	sp				423	626	2.6491	0.0521816	0.488342	5.08999	3.25519	0.0673938	-0.877432	-6.65652	16.2516	17.129	17.6174	P01011	AACT_HUMAN	SERPINA3	SERPINA3 AACT GIG24 GIG25	Alpha-1-antichymotrypsin (ACT) (Cell growth-inhibiting gene 24/25 protein) (Serpin A3) [Cleaved into: Alpha-1-antichymotrypsin His-Pro-less]
16.6589	15.7981	17.3502	16.5883	16.7979	16.2284	17.206	17.0923	16.6791	17.2064	17.0376	16.952	sp				570	627	0.327019	0.75442	-0.202025	-0.769206	0.302013	0.859979	-0.26717	-0.71953	16.6888	16.956	16.754	O95302	FKBP9_HUMAN	FKBP9	FKBP9 FKBP60 FKBP63	Peptidyl-prolyl cis-trans isomerase FKBP9 (PPIase FKBP9) (EC 5.2.1.8) (63 kDa FK506-binding protein) (63 kDa FKBP) (FKBP-63) (FK506-binding protein 9) (FKBP-9) (Rotamase)
14.7631	14.7524	14.8867	15.1378	14.992	14.6197	15.0832	15.1944	14.8861	14.6406	14.65	14.6965	tr				448	628	0.512998	0.643361	-0.148255	-1.11653	0.152829	0.936695	0.0604851	0.399512	14.9483	14.8878	14.7395	A6NJA2	A6NJA2_HUMAN	USP14	USP14	Ubiquitin carboxyl-terminal hydrolase 14
13.6318	14.2356	14.7517	14.3263	14.8496	14.9187	14.6254	13.103	14.4601	14.2426	14.6932	14.19	sp				161	629	0.501003	0.647001	0.217675	1.09504	0.762641	0.674229	-0.546251	-1.54742	13.8989	14.4452	14.6629	O75947	ATP5H_HUMAN	ATP5PD	ATP5PD ATP5H My032	ATP synthase subunit d, mitochondrial (ATPase subunit d) (ATP synthase peripheral stalk subunit d)
15.9829	16.2541	16.281	16.1253	16.5646	16.6537	16.1485	16.3543	16.3294	16.436	16.614	16.4133	tr				171	630	1.74267	0.163346	0.268433	3.22227	0.478887	0.802996	-0.107974	-1.05515	16.185	16.2929	16.5614	J3QQT2	J3QQT2_HUMAN	RPL17	RPL17	60S ribosomal protein L17 (Fragment)
14.2428	14.8396	13.8961	14.2967	14.1311	14.3318	14.456	14.3202	13.9134	13.8437	13.0858	14.0364	tr				536	631	0.114477	0.907197	-0.0912561	-0.308288	1.52416	0.406317	0.477146	2.83118	14.4647	13.9875	13.8962	E9PGZ1	E9PGZ1_HUMAN	CALD1	CALD1	Caldesmon
15.497	15.2598	15.4636	15.4839	15.6632	15.2819	15.4953	14.2586	15.4598	15.544	15.4343	15.1429	sp				356	632	0.42069	0.690082	-0.107263	-0.948309	0.57053	0.780282	-0.36019	-1.21833	15.1276	15.4878	15.3806	Q9UJZ1	STML2_HUMAN	STOML2	STOML2 SLP2 HSPC108	Stomatin-like protein 2, mitochondrial (SLP-2) (EPB72-like protein 2) (Paraprotein target 7) (Paratarg-7)
17.6533	17.8147	17.3851	17.5076	17.3853	17.4215	17.1443	17.7277	17.5825	17.3746	17.5166	17.2973	sp				165	633	0.366765	0.726117	-0.0572319	-0.846438	0.32865	0.84574	0.122563	0.772415	17.585	17.4624	17.4052	P46783	RS10_HUMAN	RPS10	RPS10	40S ribosomal protein S10 (Small ribosomal subunit protein eS10)
14.5133	14.4665	14.5666	14.5597	13.9783	14.368	14.173	15.1026	14.5422	13.5141	14.549	14.3977	sp				333	634	0.0330685	0.980379	0.0275922	0.0959514	0.355314	0.83157	0.268169	0.824389	14.5638	14.2957	14.3233	O14908	GIPC1_HUMAN	GIPC1	GIPC1 C19orf3 GIPC RGS19IP1	PDZ domain-containing protein GIPC1 (GAIP C-terminus-interacting protein) (RGS-GAIP-interacting protein) (RGS19-interacting protein 1) (Synectin) (Tax interaction protein 2) (TIP-2)
14.3508	14.358	14.2668	14.8259	14.697	13.9685	14.3818	13.9432	14.4453	13.7761	14.9412	14.5827	sp				401	635	0.306367	0.772219	0.218858	0.728245	0.106835	0.962107	-0.0700758	-0.289525	14.2584	14.3285	14.5474	Q13561	DCTN2_HUMAN	DCTN2	DCTN2 DCTN50	Dynactin subunit 2 (50 kDa dynein-associated polypeptide) (Dynactin complex 50 kDa subunit) (DCTN-50) (p50 dynamitin)
18.3023	18.4895	18.3694	18.4619	18.3373	18.1949	18.4204	18.5542	18.5638	18.4533	18.3326	18.3205	sp				119	636	1.71156	0.169176	-0.165757	-3.16553	0.113553	0.961272	-0.0204997	-0.306029	18.4416	18.4621	18.2963	P60866	RS20_HUMAN	RPS20	RPS20	40S ribosomal protein S20 (Small ribosomal subunit protein uS10)
13.7863	13.1814	14.0175	13.7613	13.9566	13.7335	13.3963	12.9469	13.1948	13.1946	13.8863	13.9469	sp				307	637	0.785812	0.496521	0.33879	1.58636	0.334529	0.840614	-0.214324	-0.783955	13.3277	13.5421	13.8808	Q92890	UFD1_HUMAN	UFD1	UFD1 UFD1L	Ubiquitin recognition factor in ER-associated degradation protein 1 (Ubiquitin fusion degradation protein 1) (UB fusion protein 1)
13.9949	11.5393	13.5106	12.915	13.8768	14.0651	14.0961	12.5539	13.1514	12.6065	13.5479	13.1196	tr				1038	638	1.12561	0.332861	0.606441	2.15215	7.58807e-05	1	0.000146627	0.000228236	13.046	13.0459	13.6523	E9PCR7	E9PCR7_HUMAN	OGDH	OGDH	2-oxoglutarate dehydrogenase, mitochondrial
16.6736	16.7911	16.4997	16.6477	16.4518	16.2962	16.6608	16.6378	16.4138	16.3151	16.3803	16.3692	tr				527	639	0.573959	0.619529	-0.0946841	-1.22434	1.52375	0.403479	0.221746	2.83045	16.6908	16.4691	16.3744	A6NLN1	A6NLN1_HUMAN	PTBP1	PTBP1 hCG_20560	Polypyrimidine tract binding protein 1, isoform CRA_b (Polypyrimidine tract-binding protein 1)
12.0366	14.399	14.3964	13.9408	14.1093	11.9991	14.5227	13.9761	13.906	14.5474	13.122	13.7188	tr				481	640	1.01617	0.386745	-0.960336	-1.97004	0.329278	0.845415	-0.46402	-0.773651	13.7336	14.1976	13.2373	B7ZKQ9	B7ZKQ9_HUMAN	SCARB1	SCARB1	SCARB1 protein (Scavenger receptor class B member 1)
17.4643	17.6265	17.6449	17.6328	17.8373	17.8205	17.493	17.642	17.6131	17.6389	17.5654	17.8632	sp			WM3734_MCU1_WM3734_PLKO	247	641	1.03347	0.380642	0.139194	1.99878	0.826567	0.647431	-0.0759635	-1.65462	17.5565	17.6324	17.7716	P61981	1433G_HUMAN	YWHAG	YWHAG	14-3-3 protein gamma (Protein kinase C inhibitor protein 1) (KCIP-1) [Cleaved into: 14-3-3 protein gamma, N-terminally processed]
15.3532	15.5627	15.1896	14.6614	15.6286	15.5899	15.5152	15.5234	15.1257	15.5696	15.6847	15.8453	sp				261	642	1.52347	0.208486	0.550559	2.82996	0.934395	0.617153	0.352029	1.83421	15.4886	15.1366	15.6871	P35270	SPRE_HUMAN	SPR	SPR	Sepiapterin reductase (SPR) (EC 1.1.1.153)
16.1155	15.6642	15.4037	16.0874	15.2829	16.1264	15.3784	16.127	15.6642	15.7721	15.9246	15.9955	sp				200	643	0.16498	0.866667	0.100539	0.427485	0.14747	0.940945	0.0894628	0.387041	15.8213	15.7318	15.8324	P61086	UBE2K_HUMAN	UBE2K	UBE2K HIP2 LIG	Ubiquitin-conjugating enzyme E2 K (EC 2.3.2.23) (E2 ubiquitin-conjugating enzyme K) (Huntingtin-interacting protein 2) (HIP-2) (Ubiquitin carrier protein) (Ubiquitin-conjugating enzyme E2-25 kDa) (Ubiquitin-conjugating enzyme E2(25K)) (Ubiquitin-conjugating enzyme E2-25K) (Ubiquitin-protein ligase)
14.5488	13.5622	14.2183	13.348	14.2625	14.3017	14.1861	13.3392	14.4047	14.0452	14.4011	14.2805	sp				2671	644	0.629467	0.588684	0.307399	1.32079	0.0960516	0.963261	-0.0950012	-0.262682	13.9091	14.0041	14.3115	Q92616	GCN1_HUMAN	GCN1	GCN1 GCN1L1 KIAA0219	eIF-2-alpha kinase activator GCN1 (GCN1 eIF-2-alpha kinase activator homolog) (GCN1-like protein 1) (General control of amino-acid synthesis 1-like protein 1) (Translational activator GCN1) (HsGCN1)
14.7599	14.6899	15.1558	15.0132	15.4605	14.954	15.1677	15.4395	14.7289	14.6774	14.7906	15.2119	sp				189	645	0.520277	0.640576	0.210418	1.12952	0.230743	0.888032	0.120427	0.572406	15.0143	14.8938	15.1042	P01111	RASN_HUMAN	NRAS	NRAS HRAS1	GTPase NRas (Transforming protein N-Ras)
14.7318	14.8543	14.6348	14.6906	14.5606	14.9296	14.8134	14.9947	14.743	14.4733	13.2144	14.7743	sp				223	646	0.277352	0.788542	-0.265691	-0.669613	1.42408	0.43211	0.213123	2.65723	14.8486	14.6354	14.3697	O15173	PGRC2_HUMAN	PGRMC2	PGRMC2 DG6 PMBP	Membrane-associated progesterone receptor component 2 (Progesterone membrane-binding protein) (Steroid receptor protein DG6)
14.8222	14.8145	14.7685	14.6628	14.875	14.9002	14.587	14.8151	14.6572	14.7679	14.799	14.5422	sp				218	647	0.313169	0.765861	0.0649974	0.741803	0.289909	0.859843	0.0455592	0.69515	14.7597	14.7141	14.7791	Q9UBQ5	EIF3K_HUMAN	EIF3K	EIF3K EIF3S12 ARG134 HSPC029 MSTP001 PTD001	Eukaryotic translation initiation factor 3 subunit K (eIF3k) (Eukaryotic translation initiation factor 3 subunit 12) (Muscle-specific gene M9 protein) (PLAC-24) (eIF-3 p25) (eIF-3 p28)
14.3714	14.5062	14.5755	14.6654	14.7644	14.7179	14.1971	14.3346	15.2473	15.0574	15.1683	15.5005	tr				266	648	0.253803	0.806931	0.151394	0.621001	1.68197	0.356721	-0.534045	-3.11191	14.3523	14.8864	15.0378	A0A0C4DFV9	A0A0C4DFV9_HUMAN	SET	SET	Protein SET
14.7933	14.8528	14.4841	14.2263	15.0841	14.937	14.4775	14.131	15.2585	14.9133	15.1999	14.0394	sp				341	649	0.0992732	0.924096	0.0945575	0.270747	0.222812	0.894843	-0.156915	-0.55545	14.5636	14.7206	14.8151	Q9Y376	CAB39_HUMAN	CAB39	CAB39 MO25 CGI-66	Calcium-binding protein 39 (MO25alpha) (Protein Mo25)
13.3768	12.7937	13.1796	12.5634	12.7045	12.1441	12.3857	13.3428	12.7091	13.0192	13.0094	13.3442	sp			WM3734_MCU1_WM3734_PLKO	1005	650	0.0836171	0.93687	-0.0673099	-0.231169	0.147524	0.941561	0.1069	0.387167	12.9747	12.8678	12.8005	O43491	E41L2_HUMAN	EPB41L2	EPB41L2	Band 4.1-like protein 2 (Generally expressed protein 4.1) (4.1G)
15.6115	15.6468	15.9126	15.688	15.147	15.373	15.491	15.6431	15.8347	15.757	15.2173	15.1376	sp			1205LU_MCU1_1205LU_PLKO	535	651	3.67576	0.0132683	-0.579358	-7.94785	1.78022	0.316466	-0.199963	-3.29127	15.5981	15.7981	15.2187	O15460	P4HA2_HUMAN	P4HA2	P4HA2 UNQ290/PRO330	Prolyl 4-hydroxylase subunit alpha-2 (4-PH alpha-2) (EC 1.14.11.2) (Procollagen-proline,2-oxoglutarate-4-dioxygenase subunit alpha-2)
17.3635	17.3248	17.4155	17.3905	17.4703	17.2988	17.4211	17.3187	17.4161	17.442	17.276	17.256	sp			WM3734_MCU1_WM3734_PLKO	201	652	0.917314	0.438912	-0.0907373	-1.80583	1.20594	0.533743	-0.0589862	-2.28654	17.357	17.416	17.3253	P49721	PSB2_HUMAN	PSMB2	PSMB2	Proteasome subunit beta type-2 (EC 3.4.25.1) (Macropain subunit C7-I) (Multicatalytic endopeptidase complex subunit C7-I) (Proteasome component C7-I)
12.4867	12.6976	13.4215	12.8614	14.0973	14.0763	13.7947	12.3764	12.8169	13.2327	12.7134	12.711	sp				534	653	0.316266	0.763251	0.316349	0.747955	0.28467	0.863459	-0.244299	-0.684527	12.8389	13.0832	13.3995	O43242	PSMD3_HUMAN	PSMD3	PSMD3	26S proteasome non-ATPase regulatory subunit 3 (26S proteasome regulatory subunit RPN3) (26S proteasome regulatory subunit S3) (Proteasome subunit p58)
13.9484	13.565	14.0185	14.0715	13.8624	13.9654	14.4935	13.0854	13.6274	14.12	13.1855	14.5028	sp			WM3734_MCU1_WM3734_PLKO	459	654	0.100623	0.92439	-0.0803039	-0.274114	0.236531	0.884936	-0.186286	-0.584701	13.7731	13.9594	13.8791	Q02790	FKBP4_HUMAN	FKBP4	FKBP4 FKBP52	Peptidyl-prolyl cis-trans isomerase FKBP4 (PPIase FKBP4) (EC 5.2.1.8) (51 kDa FK506-binding protein) (FKBP51) (52 kDa FK506-binding protein) (52 kDa FKBP) (FKBP-52) (59 kDa immunophilin) (p59) (FK506-binding protein 4) (FKBP-4) (FKBP59) (HSP-binding immunophilin) (HBI) (Immunophilin FKBP52) (Rotamase) [Cleaved into: Peptidyl-prolyl cis-trans isomerase FKBP4, N-terminally processed]
15.1261	15.2724	15.1243	15.1486	13.3548	13.8427	15.0405	15.0271	14.9269	15.1061	14.9625	13.7078	sp				320	655	1.70858	0.169472	-1.10951	-3.16012	0.210491	0.90077	0.0400705	0.528843	15.1165	15.0765	13.967	O75821	EIF3G_HUMAN	EIF3G	EIF3G EIF3S4	Eukaryotic translation initiation factor 3 subunit G (eIF3g) (Eukaryotic translation initiation factor 3 RNA-binding subunit) (eIF-3 RNA-binding subunit) (Eukaryotic translation initiation factor 3 subunit 4) (eIF-3-delta) (eIF3 p42) (eIF3 p44)
14.3144	14.226	14.346	14.0866	12.707	13.5152	13.6595	14.113	14.2514	14.0692	13.5359	14.0465	sp				483	656	1.38432	0.255783	-0.737153	-2.58887	0.286233	0.864591	-0.110077	-0.687702	14.0782	14.1883	13.4511	Q96A33	CCD47_HUMAN	CCDC47	CCDC47 GK001 MSTP041 PSEC0077	Coiled-coil domain-containing protein 47
14.8384	14.923	14.454	15.0254	14.3388	14.6799	15.1505	14.3781	13.3361	14.2235	14.8807	14.5983	sp				585	657	0.442973	0.672859	0.364655	0.98956	0.708171	0.695567	0.562712	1.45538	14.8225	14.2598	14.6244	Q9UH65	SWP70_HUMAN	SWAP70	SWAP70 KIAA0640 HSPC321	Switch-associated protein 70 (SWAP-70)
12.3839	13.51	12.6384	14.0866	14.5129	14.329	14.0219	14.3185	14.1992	13.6015	14.4199	14.9901	tr				737	658	1.28567	0.277467	0.931522	2.42089	0.0458753	0.989498	-0.0728731	-0.131398	13.5586	13.6314	14.563	C9JIF9	C9JIF9_HUMAN	APEH	APEH	Acylamino-acid-releasing enzyme
14.9277	14.2836	14.4108	14.9576	14.539	14.9817	14.7265	14.8867	14.6712	14.5813	14.8977	14.5172	sp				463	659	0.185742	0.854261	0.0786688	0.474358	0.100202	0.963646	0.0509391	0.273065	14.7062	14.6552	14.7339	Q9P2R7	SUCB1_HUMAN	SUCLA2	SUCLA2	Succinate--CoA ligase [ADP-forming] subunit beta, mitochondrial (EC 6.2.1.5) (ATP-specific succinyl-CoA synthetase subunit beta) (A-SCS) (Succinyl-CoA synthetase beta-A chain) (SCS-betaA)
14.2799	13.1997	12.5382	14.111	13.1127	13.7681	12.5733	14.0452	13.0504	12.859	13.389	13.9334	sp				900	660	0.481843	0.660235	0.411144	1.0605	0.312409	0.850868	0.384903	0.740292	13.5245	13.1396	13.5508	P56192	SYMC_HUMAN	MARS	MARS	Methionine--tRNA ligase, cytoplasmic (EC 6.1.1.10) (Methionyl-tRNA synthetase) (MetRS)
13.5278	12.5998	13.457	10.1753	13.0421	13.2879	13.8355	13.5697	13.6059	12.1268	13.3312	13.4722	sp				783	661	0.547473	0.6284	0.942083	1.17777	0.583647	0.779727	1.04196	1.24128	13.3832	12.3413	13.2833	Q8TCS8	PNPT1_HUMAN	PNPT1	PNPT1 PNPASE	Polyribonucleotide nucleotidyltransferase 1, mitochondrial (EC 2.7.7.8) (3'-5' RNA exonuclease OLD35) (PNPase old-35) (Polynucleotide phosphorylase 1) (PNPase 1) (Polynucleotide phosphorylase-like protein)
15.0087	15.0918	15.1802	15.2436	15.3546	15.5319	15.1736	15.2925	14.9683	15.273	15.3872	15.5199	sp				188	662	1.85256	0.140259	0.282128	3.42586	0.0985971	0.964457	-0.0246453	-0.269058	15.1416	15.1663	15.4484	O75223	GGCT_HUMAN	GGCT	GGCT C7orf24 CRF21	Gamma-glutamylcyclotransferase (EC 4.3.2.9) (Cytochrome c-releasing factor 21)
15.3172	14.9336	14.4902	13.9221	14.5516	14.3529	15.143	15.2618	14.8401	14.7011	15.0039	14.6837	sp			WM3734_MCU1_WM3734_PLKO	400	663	0.269957	0.7944	0.15963	0.654451	1.66578	0.355897	0.675494	3.08269	15.1639	14.4884	14.648	Q9BTV4	TMM43_HUMAN	TMEM43	TMEM43 UNQ2564/PRO6244	Transmembrane protein 43 (Protein LUMA)
14.4041	14.5492	13.4393	13.4196	14.1682	13.4526	13.8065	14.5666	14.1154	14.0023	14.1146	13.6268	sp				417	664	0.143524	0.886739	0.0964053	0.377801	1.21094	0.533012	0.587446	2.29494	14.3316	13.7442	13.8406	P37268	FDFT_HUMAN	FDFT1	FDFT1	Squalene synthase (SQS) (SS) (EC 2.5.1.21) (FPP:FPP farnesyltransferase) (Farnesyl-diphosphate farnesyltransferase)
14.419	14.4405	14.8284	14.3976	14.7891	14.3011	13.4549	13.601	14.3372	14.0805	14.2044	13.5528	tr				428	665	0.276687	0.789057	-0.199052	-0.668253	0.686516	0.714682	-0.432066	-1.41856	13.9789	14.4109	14.2119	B8ZZG1	B8ZZG1_HUMAN	MPP6	MPP6 hCG_38837	Membrane protein, palmitoylated 6 (MAGUK p55 subfamily member 6), isoform CRA_a
13.8436	14.3972	15.3128	15.5022	15.0467	15.4076	15.0158	15.1802	15.2678	15.411	15.2938	15.1282	sp				154	666	0.793149	0.493491	-0.154379	-1.59867	1.31069	0.474471	-0.764277	-2.4633	14.6092	15.3735	15.2191	P00441	SODC_HUMAN	SOD1	SOD1	Superoxide dismutase [Cu-Zn] (EC 1.15.1.1) (Superoxide dismutase 1) (hSod1)
14.5982	14.7404	14.7816	14.4991	14.3667	14.9476	14.1459	14.5539	15.0584	15.0239	14.8176	14.3013	tr				322	667	0.517543	0.640617	-0.232455	-1.12465	0.926986	0.62194	-0.331156	-1.8219	14.5096	14.8408	14.6083	Q5TCU8	Q5TCU8_HUMAN	TPM2	TPM2	Tropomyosin beta chain
12.3892	10.7963	12.452	11.6324	12.3363	11.8836	11.6065	12.0161	12.642	12.491	12.7052	12.3836	sp				522	668	0.0276213	0.985386	0.0228572	0.0806019	0.715113	0.690313	-0.602316	-1.46716	11.702	12.3043	12.3272	P00390	GSHR_HUMAN	GSR	GSR GLUR GRD1	Glutathione reductase, mitochondrial (GR) (GRase) (EC 1.8.1.7)
9.78434	10.7968	10.2543	10.4706	10.6648	9.65236	10.6201	10.9023	11.2706	10.9175	9.75647	10.328	sp				374	669	0.973952	0.410696	-0.627833	-1.89992	0.240711	0.886012	-0.202358	-0.593538	10.5259	10.7282	10.1004	P11766	ADHX_HUMAN	ADH5	ADH5 ADHX FDH	Alcohol dehydrogenase class-3 (EC 1.1.1.1) (Alcohol dehydrogenase 5) (Alcohol dehydrogenase class chi chain) (Alcohol dehydrogenase class-III) (Glutathione-dependent formaldehyde dehydrogenase) (FALDH) (FDH) (GSH-FDH) (EC 1.1.1.-) (S-(hydroxymethyl)glutathione dehydrogenase) (EC 1.1.1.284)
13.6537	15.3123	14.1384	14.3076	14.1366	15.1889	15.3046	13.7585	14.1151	14.2444	15.2814	14.6857	sp				174	670	1.2285	0.299495	0.621766	2.32445	0.271419	0.873948	0.305875	0.657456	14.5073	14.2014	14.8232	O43324	MCA3_HUMAN	EEF1E1	EEF1E1 AIMP3 P18	Eukaryotic translation elongation factor 1 epsilon-1 (Aminoacyl tRNA synthetase complex-interacting multifunctional protein 3) (Elongation factor p18) (Multisynthase complex auxiliary component p18)
14.2853	14.2775	14.1693	14.1116	12.1898	14.2787	12.5469	14.0637	14.2299	14.2467	14.0067	14.4377	sp				570	671	0.386717	0.717797	-0.461152	-0.88449	0.418116	0.81046	-0.396063	-0.943514	13.7933	14.1894	13.7282	Q14195-2	DPYL3_HUMAN	DPYSL3	DPYSL3 CRMP4 DRP3 ULIP ULIP1	Dihydropyrimidinase-related protein 3 (DRP-3) (Collapsin response mediator protein 4) (CRMP-4) (Unc-33-like phosphoprotein 1) (ULIP-1)
10.8652	9.87277	10.2447	11.1176	11.7357	9.92205	10.9903	10.3003	11.129	11.5481	9.88781	10.8594	sp				739	672	0.336714	0.74979	-0.408626	-0.788231	0.636293	0.748709	-0.502711	-1.33255	10.5072	11.0099	10.6012	O95202	LETM1_HUMAN	LETM1	LETM1	Mitochondrial proton/calcium exchanger protein (Leucine zipper-EF-hand-containing transmembrane protein 1)
15.7247	17.0602	15.5742	15.5472	16.9206	16.7337	16.538	17.0376	16.8113	16.6261	16.3636	16.3197	sp				70	673	0.56754	0.621106	0.444695	1.21309	0.438161	0.812496	0.450424	0.980691	16.5901	16.1397	16.5844	P63173	RL38_HUMAN	RPL38	RPL38	60S ribosomal protein L38 (Large ribosomal subunit protein eL38)
13.9285	13.8993	14.1218	14.0173	12.4616	13.1431	13.6534	14.2392	13.9898	14.1971	13.5895	13.9011	sp				303	674	1.36551	0.260446	-0.807646	-2.55668	0.543611	0.783313	-0.151396	-1.17095	13.9301	14.0815	13.2739	P05026	AT1B1_HUMAN	ATP1B1	ATP1B1 ATP1B	Sodium/potassium-transporting ATPase subunit beta-1 (Sodium/potassium-dependent ATPase subunit beta-1)
14.7468	14.7396	14.8623	14.8502	14.777	14.9881	14.6677	14.1206	14.9115	11.6159	14.7678	14.5007	sp				398	675	0.369022	0.724517	0.69838	0.850764	0.250415	0.884099	0.508672	0.613925	14.5687	14.06	14.7584	Q8N2K0	ABD12_HUMAN	ABHD12	ABHD12 C20orf22	Monoacylglycerol lipase ABHD12 (EC 3.1.1.23) (2-arachidonoylglycerol hydrolase) (Abhydrolase domain-containing protein 12)
14.2172	14.1009	14.1018	13.7849	13.2022	13.1384	14.2309	14.1999	14.121	13.8367	13.2927	12.759	tr			1205LU_MCU1_1205LU_PLKO;WM3734_MCU1_WM3734_PLKO	307	676	2.97549	0.0332703	-0.863025	-5.89486	1.30245	0.480816	0.226118	2.44931	14.1872	13.9611	13.0981	F8W6I7	F8W6I7_HUMAN	HNRNPA1	HNRNPA1	Heterogeneous nuclear ribonucleoprotein A1
15.1559	15.0751	15.3536	14.2747	14.1123	13.9176	14.9891	14.771	14.9058	15.0554	14.7016	15.0806	sp				320	677	0.597608	0.606611	-0.44437	-1.26561	0.159397	0.930665	0.100396	0.414684	14.9978	14.8974	14.453	Q13155	AIMP2_HUMAN	AIMP2	AIMP2 JTV1 PRO0992	Aminoacyl tRNA synthase complex-interacting multifunctional protein 2 (Multisynthase complex auxiliary component p38) (Protein JTV-1)
16.0929	15.6359	16.3875	16.3645	16.1707	16.2199	15.9916	16.4196	16.2584	16.2431	16.0985	16.1193	sp				2078	678	1.91153	0.12771	-0.161283	-3.53726	0.84338	0.640876	-0.278412	-1.6827	16.035	16.3134	16.1521	E9PAV3	NACAM_HUMAN	NACA	NACA	Nascent polypeptide-associated complex subunit alpha, muscle-specific form (Alpha-NAC, muscle-specific form) (skNAC)
11.4387	11.4238	10.5727	10.4289	10.6002	9.57236	11.8709	10.961	11.5681	9.92849	11.7467	10.6944	sp				1179	679	0.0174372	0.991595	0.028887	0.0514401	1.06198	0.570604	0.799062	2.04618	11.4236	10.6245	10.6534	Q92896	GSLG1_HUMAN	GLG1	GLG1 CFR1 ESL1 MG160	Golgi apparatus protein 1 (CFR-1) (Cysteine-rich fibroblast growth factor receptor) (E-selectin ligand 1) (ESL-1) (Golgi sialoglycoprotein MG-160)
14.9467	14.8801	14.6544	14.8622	15.1761	14.9535	14.5963	14.9429	15.1192	15.0866	15.135	14.8648	tr			WM3734_MCU1_WM3734_PLKO	449	680	0.33044	0.752762	0.101753	0.775933	0.26889	0.874847	-0.0890808	-0.652255	14.8415	14.9306	15.0324	A0A0G2JNZ5	A0A0G2JNZ5_HUMAN	GBA	GBA	Glucosylceramidase (EC 3.2.1.45)
16.2449	17.1705	16.0738	16.1437	16.3188	17.2334	17.2615	16.3749	17.2942	17.2085	16.3177	16.0862	sp			WM3734_MCU1_WM3734_PLKO	103	681	0.178474	0.858739	-0.190998	-0.458076	0.0700783	0.971083	0.0829244	0.196127	16.763	16.68	16.4891	O75964	ATP5L_HUMAN	ATP5MG	ATP5MG ATP5L	ATP synthase subunit g, mitochondrial (ATPase subunit g) (ATP synthase membrane subunit g)
13.3372	14.2862	14.3183	13.4261	14.2348	14.2007	14.3484	14.3118	14.2408	13.5628	14.7565	14.0092	sp				1051	682	0.722787	0.529617	0.413315	1.48016	0.219649	0.897435	0.183912	0.54865	14.0709	13.887	14.3003	P26006	ITA3_HUMAN	ITGA3	ITGA3 MSK18	Integrin alpha-3 (CD49 antigen-like family member C) (FRP-2) (Galactoprotein B3) (GAPB3) (VLA-3 subunit alpha) (CD antigen CD49c) [Cleaved into: Integrin alpha-3 heavy chain;Integrin alpha-3 light chain]
15.381	15.4838	13.588	15.2956	15.4464	13.4336	15.513	15.613	14.6509	14.7933	15.0487	14.8318	sp				709	683	0.0681683	0.952323	0.1082	0.191119	1.34907	0.452435	0.915767	2.52861	15.4977	14.5819	14.6901	Q92542	NICA_HUMAN	NCSTN	NCSTN KIAA0253 UNQ1874/PRO4317	Nicastrin
13.409	13.8889	13.7974	12.6465	12.8578	10.8644	13.6082	12.5085	13.2458	13.2509	10.5473	12.0739	sp				429	684	1.51514	0.211655	-1.64929	-2.81538	0.116022	0.963616	0.11854	0.312055	13.3537	13.2351	11.5858	O96019	ACL6A_HUMAN	ACTL6A	ACTL6A BAF53 BAF53A INO80K	Actin-like protein 6A (53 kDa BRG1-associated factor A) (Actin-related protein Baf53a) (ArpNbeta) (BRG1-associated factor 53A) (BAF53A) (INO80 complex subunit K)
12.9566	13.841	14.1748	13.9929	13.7564	12.2426	14.3648	14.5613	14.2051	13.1649	13.9153	13.42	sp				354	685	0.5736	0.619194	-0.550835	-1.22371	0.0370867	0.992373	0.0465033	0.107168	13.9309	13.8844	13.3336	P35250	RFC2_HUMAN	RFC2	RFC2	Replication factor C subunit 2 (Activator 1 40 kDa subunit) (A1 40 kDa subunit) (Activator 1 subunit 2) (Replication factor C 40 kDa subunit) (RF-C 40 kDa subunit) (RFC40)
15.8246	16.1081	15.8833	15.3418	15.7901	15.7864	15.8933	16.0369	15.5201	15.7194	15.7007	16.1005	sp				346	686	0.766249	0.505849	0.228261	1.55349	1.39072	0.439859	0.349634	2.59986	15.9658	15.6161	15.8444	P53597	SUCA_HUMAN	SUCLG1	SUCLG1	Succinate--CoA ligase [ADP/GDP-forming] subunit alpha, mitochondrial (EC 6.2.1.4) (EC 6.2.1.5) (Succinyl-CoA synthetase subunit alpha) (SCS-alpha)
13.9712	14.0153	14.0557	14.2693	14.2174	13.9306	13.9881	14.0615	14.1449	13.8961	14.2137	14.1853	sp				652	687	0.167196	0.866136	0.045239	0.432541	0.458777	0.800027	-0.0824482	-1.01855	14.0091	14.0915	14.1367	Q13492	PICAL_HUMAN	PICALM	PICALM CALM	Phosphatidylinositol-binding clathrin assembly protein (Clathrin assembly lymphoid myeloid leukemia protein)
15.3612	15.0237	15.037	14.8661	14.4462	14.8665	13.026	13.8547	14.7117	14.3932	14.1759	14.9869	tr				263	688	0.23109	0.82562	-0.133121	-0.573146	0.335072	0.841363	-0.435594	-0.785019	14.3164	14.752	14.6189	G3V3M6	G3V3M6_HUMAN	APEX1	APEX1	DNA-(apurinic or apyrimidinic site) lyase (EC 4.2.99.18) (Fragment)
16.9863	17.064	16.8863	17.0437	16.7828	16.8462	16.8064	17.0758	16.9739	17.2003	16.6224	16.8698	sp			WM3734_MCU1_WM3734_PLKO	448	689	1.526	0.20813	-0.245731	-2.8344	0.184629	0.915811	-0.0429225	-0.471874	16.9831	17.026	16.7803	P68366	TBA4A_HUMAN	TUBA4A	TUBA4A TUBA1	Tubulin alpha-4A chain (Alpha-tubulin 1) (Testis-specific alpha-tubulin) (Tubulin H2-alpha) (Tubulin alpha-1 chain)
13.1084	13.2725	11.8302	12.9468	12.6606	13.4485	12.8288	13.0553	12.4594	12.8522	12.4492	12.8523	sp				628	690	0.445336	0.670681	0.330488	0.993909	1.0447	0.580271	0.544106	2.01745	13.0663	12.5222	12.8526	Q96RF0	SNX18_HUMAN	SNX18	SNX18 SH3PXD3B SNAG1	Sorting nexin-18 (SH3 and PX domain-containing protein 3B) (Sorting nexin-associated Golgi protein 1)
14.1723	14.6128	14.5619	14.5401	14.5939	14.096	13.9701	14.449	14.7329	14.2408	14.7728	14.65	tr				332	691	0.0173335	0.99123	0.00923371	0.0511399	0.582776	0.779919	-0.217878	-1.23976	14.3011	14.5189	14.5282	R4GMT0	R4GMT0_HUMAN	ACTR1A	ACTR1A	Alpha-centractin
17.106	17.5154	17.3585	17.3149	16.4766	16.4204	17.1526	16.1723	17.1851	17.259	16.4199	16.9252	tr			1205LU_MCU1_1205LU_PLKO	210	692	2.86809	0.037107	-0.718833	-5.62065	0.456022	0.801857	-0.292783	-1.01351	16.9866	17.2794	16.5605	H0YA96	H0YA96_HUMAN	HNRNPD	HNRNPD	Heterogeneous nuclear ribonucleoprotein D0 (Fragment)
14.9776	14.49	15.0825	14.7554	15.2126	14.5539	15.2467	15.0179	14.5398	15.0764	15.2284	15.0153	sp				340	693	0.280831	0.787096	0.139004	0.676715	0.125956	0.958883	0.0695331	0.33609	14.9331	14.8635	15.0025	P62873	GBB1_HUMAN	GNB1	GNB1	Guanine nucleotide-binding protein G(I)/G(S)/G(T) subunit beta-1 (Transducin beta chain 1)
14.9856	15.2832	15.4762	15.4272	15.4262	15.7312	15.2649	15.5699	15.285	15.1027	15.6271	15.4735	tr				242	694	1.16106	0.320184	0.241744	2.21135	0.119926	0.961407	-0.0468893	-0.32154	15.2759	15.3228	15.5645	J3QKT4	J3QKT4_HUMAN	PYCR1	PYCR1	Pyrroline-5-carboxylate reductase (EC 1.5.1.2) (Fragment)
14.0945	14.2249	14.5367	14.5916	14.3757	14.4061	14.2079	14.2469	14.5516	14.7221	14.8191	14.6747	tr			1205LU_MCU2_1205LU_PLKO;WM3734_MCU1_WM3734_PLKO	540	695	0.100604	0.923797	-0.0315425	-0.274066	3.54197	0.0487488	-0.406922	-7.51642	14.1936	14.6005	14.5689	H0Y2Y8	H0Y2Y8_HUMAN	ZYX	ZYX	Zyxin (Fragment)
14.0061	15.3758	15.35	15.3711	15.0004	14.8431	15.1317	15.2969	15.4031	15.3995	14.9714	14.8734	tr			1205LU_MCU1_1205LU_PLKO	151	696	4.5893	0.00624508	-0.458863	-11.5175	0.640171	0.746327	-0.428335	-1.33923	14.9526	15.3809	14.9221	E5RFX4	E5RFX4_HUMAN	PBK	PBK	Lymphokine-activated killer T-cell-originated protein kinase (Fragment)
14.884	15.073	14.7503	15.0025	14.8353	14.8254	14.925	15.0302	14.9947	15.0982	14.7413	14.8508	sp				135	697	0.972068	0.410611	-0.148249	-1.89679	0.0687335	0.972787	0.0166326	0.192603	14.9781	14.9614	14.8132	P08708	RS17_HUMAN	RPS17	RPS17 RPS17L	40S ribosomal protein S17 (Small ribosomal subunit protein eS17)
15.2418	15.6053	15.339	15.5583	15.195	15.2701	15.3386	15.7886	15.4976	15.5479	15.3585	15.3632	tr				166	698	1.5771	0.197199	-0.188995	-2.92441	0.019804	0.998344	0.00784945	0.0582726	15.4935	15.4857	15.2967	C9J9W2	C9J9W2_HUMAN	LASP1	LASP1	LIM and SH3 domain protein 1 (Fragment)
14.4105	14.2043	14.2809	14.2415	13.9616	13.7917	13.3894	14.5547	14.3674	13.3617	14.1767	13.0771	sp				423	699	0.410403	0.698397	-0.311085	-0.929108	0.0789153	0.971769	0.0768523	0.219088	14.1397	14.0629	13.7518	Q9BXW7	HDHD5_HUMAN	HDHD5	HDHD5 CECR5	Haloacid dehalogenase-like hydrolase domain-containing 5 (Cat eye syndrome critical region protein 5)
16.973	17.1448	16.8863	16.9662	17.0957	16.9471	16.9824	17.1065	16.9987	16.8062	17.24	16.8349	sp				125	700	0.544259	0.630597	0.115041	1.17209	1.1802	0.555121	0.137289	2.24338	17.0517	16.9144	17.0294	P62851	RS25_HUMAN	RPS25	RPS25	40S ribosomal protein S25 (Small ribosomal subunit protein eS25)
13.9679	11.8257	12.3063	9.82545	14.3812	13.9271	13.7135	12.355	13.2903	13.5355	14.1014	13.9074	sp				206	701	1.12635	0.333167	1.83988	2.15338	0.307571	0.855121	0.72613	0.73065	12.9655	12.2394	14.0793	P30043	BLVRB_HUMAN	BLVRB	BLVRB FLR	Flavin reductase (NADPH) (FR) (EC 1.5.1.30) (Biliverdin reductase B) (BVR-B) (EC 1.3.1.24) (Biliverdin-IX beta-reductase) (Green heme-binding protein) (GHBP) (NADPH-dependent diaphorase) (NADPH-flavin reductase) (FLR)
11.73	13.4047	12.6482	11.7754	13.0947	12.8951	10.8738	11.3946	12.584	12.6218	12.7696	12.7247	sp				215	702	1.06137	0.368559	0.463669	2.04516	0.421133	0.808895	-0.556573	-0.949132	11.8508	12.4074	12.871	O75396	SC22B_HUMAN	SEC22B	SEC22B SEC22L1	Vesicle-trafficking protein SEC22b (ER-Golgi SNARE of 24 kDa) (ERS-24) (ERS24) (SEC22 vesicle-trafficking protein homolog B) (SEC22 vesicle-trafficking protein-like 1)
15.5912	15.5458	15.3871	15.3955	16.3516	16.257	15.5837	15.7171	15.6305	15.6413	16.3301	16.2691	sp			1205LU_MCU1_1205LU_PLKO	563	703	4.38398	0.00779323	0.788354	10.6089	0.5602	0.784316	0.0958512	1.2002	15.6094	15.5136	16.3019	O14773	TPP1_HUMAN	TPP1	TPP1 CLN2 GIG1 UNQ267/PRO304	Tripeptidyl-peptidase 1 (TPP-1) (EC 3.4.14.9) (Cell growth-inhibiting gene 1 protein) (Lysosomal pepstatin-insensitive protease) (LPIC) (Tripeptidyl aminopeptidase) (Tripeptidyl-peptidase I) (TPP-I)
13.5436	13.6744	13.8422	12.8352	13.9489	13.8706	13.6812	13.6481	13.7665	13.5226	12.6872	13.0628	sp			WM3734_MCU1_WM3734_PLKO	276	704	0.0942158	0.927938	-0.0992436	-0.258068	0.257004	0.875657	0.145229	0.627665	13.6369	13.4916	13.3924	Q9NQR4	NIT2_HUMAN	NIT2	NIT2 CUA002	Omega-amidase NIT2 (EC 3.5.1.3) (Nitrilase homolog 2)
14.3123	14.3752	14.3435	14.2581	14.4754	14.3029	14.4475	14.0869	14.1016	14.4316	14.2861	14.2335	sp				308	705	0.181456	0.858757	0.0407553	0.464773	0.0744574	0.969814	0.0217817	0.207548	14.3055	14.2837	14.3245	O95861	BPNT1_HUMAN	BPNT1	BPNT1	3'(2'),5'-bisphosphate nucleotidase 1 (EC 3.1.3.7) (Bisphosphate 3'-nucleotidase 1) (PAP-inositol 1,4-phosphatase) (PIP)
13.9576	12.7591	13.3134	14.5257	13.6183	13.9937	12.0767	14.5851	14.3695	14.0185	14.4446	12.3857	sp			WM3734_MCU1_WM3734_PLKO	519	706	0.374967	0.72406	-0.446209	-0.862135	0.522505	0.794141	-0.71214	-1.13349	13.3446	14.0568	13.6106	O60749	SNX2_HUMAN	SNX2	SNX2 TRG9	Sorting nexin-2 (Transformation-related gene 9 protein) (TRG-9)
14.0678	14.1009	14.0641	13.655	14.0381	13.457	14.0444	13.3519	13.2604	14.1458	13.1409	14.0407	sp				452	707	0.140466	0.887841	-0.112122	-0.370612	0.154717	0.934097	0.109968	0.403886	13.8913	13.7813	13.6692	Q9HB40	RISC_HUMAN	SCPEP1	SCPEP1 RISC SCP1 MSTP034 UNQ265/PRO302	Retinoid-inducible serine carboxypeptidase (EC 3.4.16.-) (Serine carboxypeptidase 1)
13.6553	13.6384	13.0763	14.4071	13.7613	14.0148	14.2899	14.5014	14.4914	14.1827	14.3534	14.0131	tr				536	708	0.00351904	0.997215	-0.00368357	-0.010543	0.0155136	0.999643	-0.0181081	-0.0458614	14.0213	14.0394	14.0357	Q5T5C7	Q5T5C7_HUMAN	SARS	SARS	Serine--tRNA ligase, cytoplasmic
12.3883	12.7671	9.47618	10.4483	11.4585	11.4081	12.3586	10.8917	10.4749	11.1657	11.5464	12.0975	sp			WM3734_MCU1_WM3734_PLKO	303	709	1.75021	0.161392	1.23634	3.23609	1.71157	0.340089	1.71017	3.16555	12.1014	10.3913	11.6276	P46109	CRKL_HUMAN	CRKL	CRKL	Crk-like protein
14.8709	15.732	15.1139	15.2359	15.2972	15.6188	15.1647	15.1456	15.3822	15.5549	15.4471	15.4976	sp				531	710	0.580378	0.617193	0.143447	1.23557	0.178175	0.91592	-0.0934553	-0.457403	15.2283	15.3217	15.4652	Q9NPQ8	RIC8A_HUMAN	RIC8A	RIC8A	Synembryn-A (Protein Ric-8A)
14.8601	15.1558	15.2227	15.0139	15.1988	14.9621	14.9877	15.3947	15.2589	14.8233	14.6842	15.3161	tr				228	711	0.0826243	0.938386	-0.0394225	-0.228626	0.0451157	0.990589	0.0198529	0.12932	15.0996	15.0797	15.0403	Q5TDF0	Q5TDF0_HUMAN	NTPCR	NTPCR C1orf57 hCG_15829	Cancer-related nucleoside-triphosphatase (Chromosome 1 open reading frame 57, isoform CRA_a)
15.7317	16.1582	15.9031	15.9375	14.7013	15.342	15.6059	15.8965	15.506	15.6776	15.6995	15.4619	sp				375	712	0.989749	0.401514	-0.454869	-1.92616	0.238184	0.883956	0.0920599	0.588199	15.8481	15.756	15.3012	Q99733	NP1L4_HUMAN	NAP1L4	NAP1L4 NAP2	Nucleosome assembly protein 1-like 4 (Nucleosome assembly protein 2) (NAP-2)
13.6628	13.0836	13.6509	13.448	14.3343	13.9442	13.2457	13.2071	13.5401	13.9018	14.0747	14.0792	sp				738	713	1.9992	0.114941	0.472883	3.70588	1.09582	0.565073	-0.335423	-2.10248	13.2998	13.6352	14.1081	P08582	TRFM_HUMAN	MELTF	MELTF MAP97 MFI2	Melanotransferrin (Melanoma-associated antigen p97) (CD antigen CD228)
13.1012	11.763	12.2685	12.2177	15.651	13.9957	15.7378	12.2592	15.9463	13.8755	15.9585	15.8302	sp				308	714	0.91251	0.436336	1.78187	1.79784	0.10704	0.96235	-0.361687	-0.290031	13.2153	13.577	15.3588	Q99988	GDF15_HUMAN	GDF15	GDF15 MIC1 PDF PLAB PTGFB	Growth/differentiation factor 15 (GDF-15) (Macrophage inhibitory cytokine 1) (MIC-1) (NSAID-activated gene 1 protein) (NAG-1) (NSAID-regulated gene 1 protein) (NRG-1) (Placental TGF-beta) (Placental bone morphogenetic protein) (Prostate differentiation factor)
15.2516	15.4898	15.4695	15.5019	15.7462	15.7249	15.4489	15.5544	15.4091	15.4771	15.7851	15.6628	sp			1205LU_MCU1_1205LU_PLKO	336	715	3.75855	0.0118427	0.265359	8.2252	0.159237	0.930272	-0.0282393	-0.414315	15.4362	15.4644	15.7298	P31937	3HIDH_HUMAN	HIBADH	HIBADH	3-hydroxyisobutyrate dehydrogenase, mitochondrial (HIBADH) (EC 1.1.1.31)
13.9974	13.2595	14.0947	13.0359	12.7936	12.6383	13.5233	12.6605	12.8241	14.0218	12.5807	12.2921	sp				2032	716	1.42535	0.242458	-0.917949	-2.65941	0.115462	0.96343	-0.133939	-0.310691	13.3602	13.4941	12.5762	Q14008	CKAP5_HUMAN	CKAP5	CKAP5 KIAA0097	Cytoskeleton-associated protein 5 (Colonic and hepatic tumor overexpressed gene protein) (Ch-TOG)
13.6139	13.5164	13.6499	13.6287	13.6621	13.3095	13.8615	13.6498	13.7073	13.5093	13.7105	13.3458	tr				611	717	0.470803	0.662392	-0.116811	-1.04048	0.16924	0.922213	0.0366251	0.437194	13.6604	13.6238	13.507	B4DJ81	B4DJ81_HUMAN	NDUFS1	NDUFS1	NADH-ubiquinone oxidoreductase 75 kDa subunit, mitochondrial (cDNA FLJ60586, highly similar to NADH-ubiquinone oxidoreductase 75 kDa subunit, mitochondrial)
13.2292	14.369	13.4823	13.8244	13.1718	14.4727	13.9522	14.3864	14.2456	13.8096	14.1451	13.4752	sp				499	718	0.0245424	0.987511	-0.0242274	-0.0718504	0.179102	0.916203	0.143753	0.459488	13.9842	13.8405	13.8162	P53041	PPP5_HUMAN	PPP5C	PPP5C PPP5	Serine/threonine-protein phosphatase 5 (PP5) (EC 3.1.3.16) (Protein phosphatase T) (PP-T) (PPT)
13.5904	13.5404	13.8671	13.4331	13.5129	13.0436	13.657	13.9428	12.9925	13.9108	14.018	13.8947	tr				374	719	0.0777763	0.943873	0.0664105	0.216148	0.227305	0.891914	0.131742	0.565073	13.6826	13.5509	13.6173	A0A1B0GW68	A0A1B0GW68_HUMAN	ASAH1	ASAH1	Acid ceramidase
12.4987	15.4992	15.3021	13.1434	15.3822	14.9464	14.957	15.4794	12.717	15.6442	15.8318	15.3699	sp				105	720	0.761329	0.508956	1.18088	1.54521	0.150839	0.938054	0.406893	0.394891	14.6086	14.2017	15.3826	P10599	THIO_HUMAN	TXN	TXN TRDX TRX TRX1	Thioredoxin (Trx) (ATL-derived factor) (ADF) (Surface-associated sulphydryl protein) (SASP)
13.4219	13.3299	13.533	14.1109	14.369	13.6294	14.0019	13.3935	13.7388	13.3504	13.588	14.3834	tr				468	721	0.516698	0.640275	0.309195	1.12314	0.266977	0.873691	-0.146436	-0.648316	13.5368	13.6833	13.9925	C9JIG9	C9JIG9_HUMAN	OXSR1	OXSR1	Serine/threonine-protein kinase OSR1
14.6178	14.5494	14.5146	14.9043	14.5087	14.8302	14.4994	14.8357	14.8739	14.8546	15.1536	14.7723	tr				475	722	0.0648695	0.953951	0.0293496	0.182431	0.658791	0.734748	-0.161274	-1.3712	14.6256	14.7868	14.8162	A0A1W2PS43	A0A1W2PS43_HUMAN	SCARB2	SCARB2	Lysosome membrane protein 2
14.6383	14.7706	14.832	14.4479	15.3085	14.9645	14.6101	12.6424	14.7539	14.7677	14.8621	14.9492	sp			WM3734_MCU2_WM3734_PLKO	542	723	1.30631	0.273204	0.320725	2.45587	0.468794	0.798005	-0.535031	-1.03682	14.1653	14.7004	15.0211	O95394	AGM1_HUMAN	PGM3	PGM3 AGM1	Phosphoacetylglucosamine mutase (PAGM) (EC 5.4.2.3) (Acetylglucosamine phosphomutase) (N-acetylglucosamine-phosphate mutase) (Phosphoglucomutase-3) (PGM 3)
13.4882	14.5805	14.6448	13.8849	14.877	15.4736	14.8118	14.2878	11.3916	14.8494	15.3954	13.4105	sp			WM3734_MCU1_WM3734_PLKO	205	724	0.55001	0.629672	1.09641	1.18225	0.296783	0.859922	0.599387	0.709024	14.2921	13.6927	14.7891	P62820	RAB1A_HUMAN	RAB1A	RAB1A RAB1	Ras-related protein Rab-1A (YPT1-related protein)
14.7846	14.9571	15.0938	14.9295	14.7745	11.6453	15.145	14.6824	14.7445	14.7897	14.4405	14.39	sp			WM3734_MCU1_WM3734_PLKO	255	725	0.717754	0.531413	-1.07679	-1.47163	0.00752634	0.999298	0.00288367	0.022447	14.8923	14.8894	13.8126	P09661	RU2A_HUMAN	SNRPA1	SNRPA1	U2 small nuclear ribonucleoprotein A' (U2 snRNP A')
15.0917	15.481	15.3917	14.0786	15.3322	15.8771	15.5052	14.005	15.8619	14.9169	15.7278	15.0928	tr				278	726	0.480509	0.659157	0.44519	1.05809	0.0274739	0.995571	-0.0415354	-0.0801841	15.0207	15.0623	15.5075	K7ELJ7	K7ELJ7_HUMAN	CAPNS1	CAPNS1	Calpain small subunit 1
13.1946	12.3895	13.8693	13.4855	13.7705	12.8744	13.5002	13.4935	13.8723	13.6835	13.5459	13.7813	sp				1032	727	0.454312	0.667996	-0.234625	-1.01038	1.09644	0.566612	-0.583202	-2.10352	13.1444	13.7276	13.493	P13612	ITA4_HUMAN	ITGA4	ITGA4 CD49D	Integrin alpha-4 (CD49 antigen-like family member D) (Integrin alpha-IV) (VLA-4 subunit alpha) (CD antigen CD49d)
13.4462	13.3603	14.0133	13.2061	13.3987	11.8152	13.2455	13.9241	13.9178	12.8453	13.0356	13.7685	sp				466	728	0.429749	0.68094	-0.491137	-0.965134	0.00169617	1	-0.00162363	-0.00509231	13.494	13.4956	13.0045	Q13283	G3BP1_HUMAN	G3BP1	G3BP1 G3BP	Ras GTPase-activating protein-binding protein 1 (G3BP-1) (EC 3.6.4.12) (EC 3.6.4.13) (ATP-dependent DNA helicase VIII) (hDH VIII) (GAP SH3 domain-binding protein 1)
15.6308	15.3629	15.7036	15.5069	15.5143	14.5081	15.6078	15.4832	13.9791	15.6631	15.4072	15.8406	sp				256	729	0.0745564	0.948375	0.104383	0.207805	0.310566	0.852732	0.308027	0.736623	15.5212	15.2132	15.3176	P24539	AT5F1_HUMAN	ATP5PB	ATP5PB ATP5F1	ATP synthase F(0) complex subunit B1, mitochondrial (ATP synthase peripheral stalk-membrane subunit b) (ATP synthase proton-transporting mitochondrial F(0) complex subunit B1) (ATP synthase subunit b) (ATPase subunit b)
15.2601	15.5392	15.5146	15.4651	11.4113	15.4262	15.4479	15.7118	15.6326	15.5712	15.4535	15.4139	tr				81	730	0.511215	0.642045	-1.11964	-1.11334	0.223475	0.895846	-0.0561268	-0.556871	15.4897	15.5459	14.4262	Q8WVC2	Q8WVC2_HUMAN	RPS21	RPS21	40S ribosomal protein S21
14.3396	9.38293	14.783	14.6887	14.4303	14.1321	14.5355	14.3354	14.6745	14.4715	9.19832	14.5153	sp				173	731	0.574194	0.620042	-1.58544	-1.22475	0.558644	0.783189	-1.50607	-1.19746	13.1484	14.6544	13.069	P51571	SSRD_HUMAN	SSR4	SSR4 TRAPD	Translocon-associated protein subunit delta (TRAP-delta) (Signal sequence receptor subunit delta) (SSR-delta)
15.0084	14.9197	14.5121	14.4663	14.7181	14.8109	14.7711	14.6259	14.4754	14.1276	14.9966	14.6821	tr				496	732	1.9258	0.125898	0.406575	3.56446	1.91401	0.268802	0.435935	3.54199	14.8313	14.3954	14.8019	H7C3P4	H7C3P4_HUMAN	GNS	GNS hCG_1640559	N-acetylglucosamine-6-sulfatase (EC 3.1.6.14) (Glucosamine-6-sulfatase)
13.9	14.0102	12.8253	14.1419	13.9377	14.0425	13.7825	13.4776	13.017	14.0665	13.4584	13.9049	sp				313	733	0.384045	0.720003	0.323236	0.879419	0.328268	0.845586	0.27992	0.771665	13.7926	13.5127	13.8359	O43765	SGTA_HUMAN	SGTA	SGTA SGT SGT1	Small glutamine-rich tetratricopeptide repeat-containing protein alpha (Alpha-SGT) (Vpu-binding protein) (UBP)
15.3909	15.5503	14.6455	14.9055	15.6102	15.3533	15.8011	15.4392	15.6107	14.619	15.1901	15.2892	tr				425	734	0.839616	0.469699	0.41554	1.67642	1.28209	0.492688	0.600225	2.41484	15.5454	14.9452	15.3607	Q5STU3	Q5STU3_HUMAN	DDX39B	DDX39B	Spliceosome RNA helicase DDX39B
13.4	13.2599	13.5252	13.2872	13.5429	13.4394	13.777	13.4495	13.3133	13.3859	13.2395	13.5018	tr				425	735	0.252439	0.807405	0.0530601	0.618153	0.327376	0.844637	0.0937371	0.76991	13.4716	13.3779	13.4309	D6RGI3	D6RGI3_HUMAN	43354	SEPT11 hCG_24410	Septin 11, isoform CRA_b (Septin-11)
15.0871	15.0871	14.9874	15.0566	14.9964	15.0317	15.1074	14.9766	15.0473	15.181	15.0088	14.8955	sp				126	736	0.841626	0.471134	-0.0849533	-1.67977	0.0237907	0.997818	-0.00350904	-0.0697054	15.0645	15.0681	14.9831	P49773	HINT1_HUMAN	HINT1	HINT1 HINT PKCI1 PRKCNH1	Histidine triad nucleotide-binding protein 1 (EC 3.-.-.-) (Adenosine 5'-monophosphoramidase) (Protein kinase C inhibitor 1) (Protein kinase C-interacting protein 1) (PKCI-1)
14.2056	14.0977	13.3637	13.9126	13.7379	12.6821	13.8867	14.1017	12.5236	14.0637	13.8092	12.8095	sp				325	737	0.174837	0.861361	-0.206246	-0.449878	0.860879	0.633917	0.607037	1.71189	14.0729	13.4659	13.2597	P18065	IBP2_HUMAN	IGFBP2	IGFBP2 BP2 IBP2	Insulin-like growth factor-binding protein 2 (IBP-2) (IGF-binding protein 2) (IGFBP-2)
16.0699	16.3861	16.364	16.669	17.3626	17.1355	16.3352	16.242	16.1947	16.4314	17.2455	17.3454	sp			1205LU_MCU1_1205LU_PLKO	303	738	3.59951	0.014724	0.857492	7.6995	0.617312	0.761804	-0.156475	-1.29979	16.2583	16.4148	17.2723	Q9UBR2	CATZ_HUMAN	CTSZ	CTSZ	Cathepsin Z (EC 3.4.18.1) (Cathepsin P) (Cathepsin X)
12.9927	13.3549	12.5504	12.1713	13.4497	13.0697	13.2531	12.5631	13.0296	12.5462	13.3338	13.4828	sp				1278	739	2.05366	0.110341	0.759651	3.81251	0.957274	0.608293	0.466612	1.87222	13.041	12.5744	13.334	Q14203	DCTN1_HUMAN	DCTN1	DCTN1	Dynactin subunit 1 (150 kDa dynein-associated polypeptide) (DAP-150) (DP-150) (p135) (p150-glued)
8.96737	10.3907	11.7886	9.74729	10.4993	10.2834	12.9171	10.5122	10.2866	10.2076	12.1546	12.5361	sp				382	740	0.554819	0.629363	0.860844	1.19073	0.0728327	0.970816	0.189341	0.203321	10.6969	10.5075	11.3684	P21283	VATC1_HUMAN	ATP6V1C1	ATP6V1C1 ATP6C ATP6D VATC	V-type proton ATPase subunit C 1 (V-ATPase subunit C 1) (Vacuolar proton pump subunit C 1)
14.3411	13.6496	12.7547	13.9305	14.2214	14.0672	13.9158	14.0949	13.3371	12.8892	13.6701	14.237	tr				335	741	1.49009	0.218865	0.821062	2.77163	1.36287	0.446251	0.77248	2.55217	14.0003	13.2279	14.0489	H7C003	H7C003_HUMAN	PPP1R7	PPP1R7	Protein phosphatase 1 regulatory subunit 7 (Fragment)
12.8864	11.8092	13.6724	12.959	11.4925	13.6875	12.2298	13.2721	11.7833	13.136	13.8346	13.5888	sp				403	742	0.146723	0.885377	0.263195	0.385296	0.270848	0.87258	-0.338279	-0.656283	12.5494	12.8877	13.1509	Q7L0Y3	TM10C_HUMAN	TRMT10C	TRMT10C MRPP1 RG9MTD1	tRNA methyltransferase 10 homolog C (HBV pre-S2 trans-regulated protein 2) (Mitochondrial ribonuclease P protein 1) (Mitochondrial RNase P protein 1) (RNA (guanine-9-)-methyltransferase domain-containing protein 1) (Renal carcinoma antigen NY-REN-49) (mRNA methyladenosine-N(1)-methyltransferase) (EC 2.1.1.-) (tRNA (adenine(9)-N(1))-methyltransferase) (EC 2.1.1.218) (tRNA (guanine(9)-N(1))-methylt…
15.7128	16.0835	15.2737	15.9736	15.7294	15.6321	15.618	16.0603	15.6247	15.8477	14.5421	15.5301	tr			WM3734_MCU1_WM3734_PLKO	177	743	0.459916	0.665393	-0.321513	-1.02063	0.433395	0.808727	0.188731	0.971884	15.8687	15.6799	15.3584	J3QRS3	J3QRS3_HUMAN	MYL12A	MYL12A MRCL3 hCG_2045956	Myosin regulatory light chain 12A (Myosin regulatory light chain MRCL3, isoform CRA_b)
15.2532	15.4506	14.946	15.1087	15.2489	15.124	15.4834	15.3453	14.8295	14.8939	15.1224	15.4051	sp				264	744	1.69158	0.171855	0.280599	3.12928	2.82911	0.114396	0.438625	5.52345	15.3831	14.9445	15.2251	P40261	NNMT_HUMAN	NNMT	NNMT	Nicotinamide N-methyltransferase (EC 2.1.1.1)
16.4931	15.1648	16.0864	16.1135	16.1559	16.1207	16.4638	15.7879	16.1039	15.9256	16.4063	16.1934	tr			WM3734_MCU1_WM3734_PLKO	181	745	1.07926	0.357262	0.161695	2.07491	0.0912684	0.969128	-0.0799885	-0.250633	15.9774	16.0574	16.2191	F8WCF6	F8WCF6_HUMAN	ARPC4-TTLL3	ARPC4-TTLL3	Actin-related protein 2/3 complex subunit 4
14.4515	14.1743	13.9585	14.8257	14.8934	14.2603	14.5727	14.5513	14.4165	14.6726	14.4269	14.3951	sp				431	746	0.0377848	0.978939	0.025599	0.109108	0.0514532	0.987746	-0.0308833	-0.146568	14.4374	14.4683	14.4939	P55010	IF5_HUMAN	EIF5	EIF5	Eukaryotic translation initiation factor 5 (eIF-5)
16.9011	17.013	16.5755	16.8331	16.8837	16.7456	16.9524	17.0286	16.6108	16.9082	16.8842	16.8883	tr				197	747	0.635769	0.58452	0.118548	1.33165	1.49625	0.413442	0.241908	2.78237	16.9738	16.7319	16.8504	E5RGR0	E5RGR0_HUMAN	LYPLA1	LYPLA1	Acyl-protein thioesterase 1 (Fragment)
14.4122	14.658	14.6474	14.4246	14.5992	14.3208	14.3965	14.643	14.6011	14.5962	14.6425	14.4278	sp				231	748	0.332036	0.752857	-0.0697484	-0.779068	0.18012	0.915549	-0.0398955	-0.461775	14.5274	14.5673	14.4976	Q15102	PA1B3_HUMAN	PAFAH1B3	PAFAH1B3 PAFAHG	Platelet-activating factor acetylhydrolase IB subunit gamma (EC 3.1.1.47) (PAF acetylhydrolase 29 kDa subunit) (PAF-AH 29 kDa subunit) (PAF-AH subunit gamma) (PAFAH subunit gamma)
12.0801	12.785	12.8907	12.3623	12.6142	12.616	13.1646	12.8912	12.6402	12.8771	12.5678	11.9781	tr				729	749	0.58747	0.612278	-0.248571	-1.24795	0.0503013	0.988428	0.0376205	0.143448	12.7302	12.6926	12.444	A0A1X7SBZ2	A0A1X7SBZ2_HUMAN	DDX17	DDX17	Probable ATP-dependent RNA helicase DDX17
13.0996	13.3075	13.3365	13.3003	13.6116	13.4663	13.1033	13.4846	10.397	13.1846	13.7356	13.5543	sp				235	750	0.697036	0.542315	1.03733	1.43647	0.424976	0.809907	0.694101	0.956279	13.2487	12.5546	13.592	Q9BVK6	TMED9_HUMAN	TMED9	TMED9 GP25L2	Transmembrane emp24 domain-containing protein 9 (GMP25) (Glycoprotein 25L2) (p24 family protein alpha-2) (p24alpha2) (p25)
13.9343	14.5719	13.6896	14.0416	14.6941	14.8059	13.596	15.0012	14.5737	14.4565	14.8347	15.1082	sp				226	751	1.64225	0.185159	0.670393	3.04042	0.0825116	0.968407	0.0855217	0.228337	14.2759	14.1903	14.8607	P36543	VATE1_HUMAN	ATP6V1E1	ATP6V1E1 ATP6E ATP6E2	V-type proton ATPase subunit E 1 (V-ATPase subunit E 1) (V-ATPase 31 kDa subunit) (p31) (Vacuolar proton pump subunit E 1)
14.8174	13.3194	12.8958	14.3385	13.8287	14.5212	14.2524	14.4316	14.1986	12.5775	12.1738	13.8581	tr				278	752	0.048424	0.966187	0.0928812	0.138349	0.605447	0.770022	0.702618	1.27923	14.2052	13.5026	13.5955	F6WQW2	F6WQW2_HUMAN	RANBP1	RANBP1	Ran-specific GTPase-activating protein
14.6129	14.243	13.2535	14.4011	14.8768	14.6765	14.9003	14.3867	14.4333	14.63	14.6046	14.5068	tr				767	753	0.740115	0.521796	0.486723	1.50945	0.468001	0.797257	0.356269	1.03538	14.5357	14.1795	14.6662	B7Z4B8	B7Z4B8_HUMAN	HNRNPUL1	HNRNPUL1	cDNA FLJ56481, highly similar to Heterogeneous nuclear ribonucleoprotein U-like protein 1
13.8924	13.9027	13.9545	13.2415	13.925	10.8246	13.8496	14.2317	13.7579	13.7305	13.8185	13.8724	sp			WM3734_MCU2_WM3734_PLKO	322	754	0.303183	0.771509	-0.560967	-0.721874	0.852797	0.638898	0.29802	1.69841	13.9691	13.6711	13.1101	P55735	SEC13_HUMAN	SEC13	SEC13 D3S1231E SEC13L1 SEC13R	Protein SEC13 homolog (GATOR complex protein SEC13) (SEC13-like protein 1) (SEC13-related protein)
15.4404	14.6308	15.3708	15.4191	14.4251	14.5558	14.5545	15.3239	15.4878	15.3964	15.5395	15.5916	tr				331	755	0.588042	0.612325	-0.390541	-1.24895	0.953483	0.609667	-0.43112	-1.86593	14.9874	15.4185	15.028	A0A087WXS7	A0A087WXS7_HUMAN	ASNA1	ASNA1	ATPase ASNA1 (EC 3.6.-.-) (Arsenical pump-driving ATPase) (Arsenite-stimulated ATPase)
14.1853	13.7598	14.1241	14.1571	13.315	13.0286	14.5085	13.2515	12.9482	13.9839	12.9121	12.9014	sp				972	756	1.34388	0.266172	-0.764031	-2.51975	0.115411	0.96283	0.122961	0.310568	13.9263	13.8033	13.0393	Q15029	U5S1_HUMAN	EFTUD2	EFTUD2 KIAA0031 SNRP116	116 kDa U5 small nuclear ribonucleoprotein component (Elongation factor Tu GTP-binding domain-containing protein 2) (SNU114 homolog) (hSNU114) (U5 snRNP-specific protein, 116 kDa) (U5-116 kDa)
14.3446	14.794	14.6842	14.7462	14.3518	14.5548	14.3748	14.8833	14.8508	13.7653	14.5048	14.751	tr				380	757	0.0380025	0.979064	0.0289969	0.109712	0.113031	0.960308	0.0875614	0.304754	14.5992	14.5116	14.5406	C9JEJ2	C9JEJ2_HUMAN	PCYT1A	PCYT1A	Choline-phosphate cytidylyltransferase A
13.2466	13.1752	12.9233	13.5651	12.945	13.1821	12.8626	12.3951	12.8531	12.3835	13.4069	13.6348	sp				528	758	0.599403	0.609279	0.360942	1.26873	0.012339	0.999658	-0.0113738	-0.036604	12.9199	12.9312	13.2922	Q9H3P7	GCP60_HUMAN	ACBD3	ACBD3 GCP60 GOCAP1 GOLPH1	Golgi resident protein GCP60 (Acyl-CoA-binding domain-containing protein 3) (Golgi complex-associated protein 1) (GOCAP1) (Golgi phosphoprotein 1) (GOLPH1) (PBR- and PKA-associated protein 7) (Peripheral benzodiazepine receptor-associated protein PAP7) [Cleaved into: Golgi resident protein GCP60, N-terminally processed]
15.3214	15.5325	15.3916	15.3965	15.286	15.1164	15.2507	15.4624	15.4223	15.3362	14.8301	15.0225	sp				223	759	1.80458	0.148765	-0.3229	-3.33635	0.0260931	0.995632	0.00509572	0.076265	15.3917	15.3866	15.0637	P27144	KAD4_HUMAN	AK4	AK4 AK3 AK3L1	Adenylate kinase 4, mitochondrial (AK 4) (EC 2.7.4.10) (EC 2.7.4.6) (Adenylate kinase 3-like) (GTP:AMP phosphotransferase AK4)
15.1332	14.2262	14.0242	14.451	13.487	14.6062	14.887	14.1829	14.622	14.3276	14.519	14.196	sp				465	760	0.217181	0.828486	-0.154152	-0.54333	0.412069	0.810678	0.251132	0.932223	14.6073	14.3562	14.2021	O15427	MOT4_HUMAN	SLC16A3	SLC16A3 MCT4	Monocarboxylate transporter 4 (MCT 4) (Solute carrier family 16 member 3)
15.8611	15.0274	14.7842	12.508	16.1399	15.7223	13.4682	14.7046	16.189	11.7976	15.8103	13.2985	sp				69	761	0.548015	0.630084	1.42307	1.17873	0.361966	0.829053	0.945623	0.837215	14.7653	13.8197	15.2428	P56385	ATP5I_HUMAN	ATP5ME	ATP5ME ATP5I ATP5K	ATP synthase subunit e, mitochondrial (ATPase subunit e) (ATP synthase membrane subunit e) [Cleaved into: ATP synthase subunit e, mitochondrial, N-terminally processed]
13.8382	12.1631	11.1206	11.099	12.6015	12.9905	11.503	11.7615	11.5982	12.1492	12.7777	11.0276	sp			WM3734_MCU1_WM3734_PLKO	928	762	0.839488	0.468941	0.857547	1.6762	0.687658	0.715733	0.824687	1.42051	12.3165	11.4918	12.3493	Q9BZQ8	NIBAN_HUMAN	FAM129A	FAM129A C1orf24 NIBAN GIG39	Protein Niban (Cell growth-inhibiting gene 39 protein) (Protein FAM129A)
15.4566	14.9595	14.013	15.1018	14.8838	14.7073	15.3662	15.1407	14.8899	14.3881	14.8903	15.0939	sp				312	763	0.528848	0.636007	0.295633	1.14478	1.23808	0.511159	0.632518	2.34057	15.2307	14.5982	14.8938	Q53GQ0	DHB12_HUMAN	HSD17B12	HSD17B12 SDR12C1	Very-long-chain 3-oxoacyl-CoA reductase (EC 1.1.1.330) (17-beta-hydroxysteroid dehydrogenase 12) (17-beta-HSD 12) (3-ketoacyl-CoA reductase) (KAR) (Estradiol 17-beta-dehydrogenase 12) (EC 1.1.1.62) (Short chain dehydrogenase/reductase family 12C member 1)
13.4585	14.0487	14.1321	14.2291	12.9299	13.0479	13.0687	12.491	13.834	13.7404	14.1132	13.7928	sp				608	764	0.82731	0.472361	-0.512954	-1.65586	1.07089	0.570064	-0.717182	-2.061	13.2667	13.9839	13.4709	Q8TAT6	NPL4_HUMAN	NPLOC4	NPLOC4 KIAA1499 NPL4	Nuclear protein localization protein 4 homolog (Protein NPL4)
12.2775	13.7012	11.6147	10.649	12.6735	13.8889	13.395	12.6623	13.7606	12.413	11.983	10.4004	tr			WM3734_MCU1_WM3734_PLKO	1077	765	0.0452074	0.969054	0.127135	0.129571	0.573933	0.780866	0.89965	1.2243	13.009	12.1093	12.2365	A0A0G2JL47	A0A0G2JL47_HUMAN	BAG6	BAG6	Large proline-rich protein BAG6
11.4712	10.931	13.0855	12.0604	12.6637	12.6766	11.7917	11.7876	13.0413	10.1008	12.959	11.5004	sp			WM3734_MCU1_WM3734_PLKO	389	766	0.193227	0.848173	0.377941	0.490988	0.339158	0.839785	-0.576631	-0.793009	11.4954	12.072	12.4499	Q15008	PSMD6_HUMAN	PSMD6	PSMD6 KIAA0107 PFAAP4	26S proteasome non-ATPase regulatory subunit 6 (26S proteasome regulatory subunit RPN7) (26S proteasome regulatory subunit S10) (Breast cancer-associated protein SGA-113M) (Phosphonoformate immuno-associated protein 4) (Proteasome regulatory particle subunit p44S10) (p42A)
16.3938	16.3791	16.1191	16.1338	16.3728	16.1708	16.435	16.3427	16.0781	16.2579	16.3397	16.0812	tr			WM3734_MCU1_WM3734_PLKO	101	767	0.550489	0.630637	0.0939054	1.18309	2.8467	0.115084	0.240409	5.56718	16.3876	16.1472	16.2411	C9JFR7	C9JFR7_HUMAN	CYCS	CYCS	Cytochrome c (Fragment)
12.629	13.3767	13.2604	13.9179	13.1406	13.6021	12.7963	13.8434	13.1227	13.9262	13.7855	12.3945	sp				314	768	0.377794	0.723017	-0.326153	-0.867527	0.520183	0.793455	-0.395451	-1.12935	13.1614	13.5568	13.2307	Q9NT62	ATG3_HUMAN	ATG3	ATG3 APG3 APG3L	Ubiquitin-like-conjugating enzyme ATG3 (EC 2.3.2.-) (Autophagy-related protein 3) (APG3-like) (hApg3) (Protein PC3-96)
15.897	15.0518	15.1535	15.5277	15.9976	15.4085	15.6349	15.4424	15.2558	15.5755	15.303	15.9022	tr			WM3734_MCU1_WM3734_PLKO	324	769	0.652153	0.572247	0.274726	1.35981	0.255757	0.877357	0.12843	0.625071	15.5065	15.3781	15.6528	F8VVM2	F8VVM2_HUMAN	SLC25A3	SLC25A3	Phosphate carrier protein, mitochondrial
14.7589	14.9585	14.9239	15.0093	15.0292	14.6227	15.0463	15.0432	15.0829	14.7952	15.1157	15.0309	sp				178	770	0.008553	0.994556	-0.00323272	-0.0254797	0.00417275	0.998079	-0.00114226	-0.0124923	14.9517	14.9529	14.9496	Q8WW12	PCNP_HUMAN	PCNP	PCNP	PEST proteolytic signal-containing nuclear protein (PCNP) (PEST-containing nuclear protein)
15.1874	10.4702	15.4792	15.191	15.537	15.7102	15.0941	15.1884	15.5626	15.1997	15.4565	15.2607	tr				188	771	0.446514	0.67034	0.132976	0.996075	0.54189	0.778885	-1.37312	-1.1679	13.985	15.3581	15.4911	Q5JR08	Q5JR08_HUMAN	RHOC	RHOC	Rho-related GTP-binding protein RhoC (Fragment)
15.3245	15.5778	15.4997	14.3543	15.4482	14.3582	15.3965	15.5443	15.507	15.2693	15.4909	15.3431	tr				272	772	0.00218959	0.99732	0.00252032	0.00656996	0.494405	0.798704	0.303202	1.08317	15.4608	15.1576	15.1601	J3KR44	J3KR44_HUMAN	OTUB1	OTUB1	Ubiquitin thioesterase (EC 3.4.19.12)
14.5086	14.5177	14.5448	14.0368	14.5663	14.3105	12.7837	14.3851	14.0742	13.2097	13.4388	12.7802	tr				586	773	0.148215	0.883633	-0.192418	-0.38878	0.0575534	0.983632	0.0824187	0.162981	14.0488	13.9664	13.7739	E7EQR4	E7EQR4_HUMAN	EZR	EZR	Ezrin
16.4069	16.4006	16.5768	16.4128	16.7748	16.882	16.3787	16.3848	16.5857	16.3757	16.7941	16.8597	sp			1205LU_MCU1_1205LU_PLKO;WM3734_MCU1_WM3734_PLKO	302	774	2.87618	0.0376363	0.339941	5.64097	0.871264	0.625722	-0.0949712	-1.7292	16.3928	16.4877	16.8277	P19623	SPEE_HUMAN	SRM	SRM SPS1 SRML1	Spermidine synthase (SPDSY) (EC 2.5.1.16) (Putrescine aminopropyltransferase)
12.9725	12.9787	12.9025	12.7657	12.8347	12.8604	12.6596	13.0777	13.0013	12.4763	12.7318	12.8439	sp				209	775	0.0972214	0.925308	0.0312822	0.265615	0.411212	0.811277	0.135696	0.930622	12.9221	12.7864	12.8177	P26583	HMGB2_HUMAN	HMGB2	HMGB2 HMG2	High mobility group protein B2 (High mobility group protein 2) (HMG-2)
13.9736	13.2079	13.001	13.0031	14.1591	13.9573	13.7348	14.1578	12.641	12.443	13.3632	13.6891	sp				239	776	2.43704	0.0697449	1.02014	4.60943	2.15355	0.212913	0.996503	4.01207	13.7685	12.772	13.7922	Q9NR28	DBLOH_HUMAN	DIABLO	DIABLO SMAC	Diablo homolog, mitochondrial (Direct IAP-binding protein with low pI) (Second mitochondria-derived activator of caspase) (Smac)
10.3067	13.6562	11.6149	13.975	14.2795	14.0003	13.7435	13.9289	13.7946	13.5999	14.2599	10.8674	sp				386	777	0.0367233	0.978259	0.105698	0.106157	0.122616	0.960486	-0.33728	-0.328047	12.9088	13.2461	13.3518	Q9Y570	PPME1_HUMAN	PPME1	PPME1 PME1 PP2593 PRO0750	Protein phosphatase methylesterase 1 (PME-1) (EC 3.1.1.89)
14.8326	15.0184	14.6951	13.9553	14.7001	14.8072	14.1747	15.2421	15.0458	14.7147	14.7477	14.5808	tr				412	778	0.175555	0.860592	0.106224	0.451498	0.271832	0.873957	0.214215	0.658304	14.8169	14.6027	14.709	B4DR80	B4DR80_HUMAN	STK24	STK24	Serine/threonine-protein kinase 24 (cDNA FLJ61159, highly similar to Serine/threonine-protein kinase 24)
13.9532	14.1254	14.6023	14.5114	14.2383	14.1183	13.9095	14.2751	14.4877	14.5612	14.2832	14.1414	sp			1205LU_MCU1_1205LU_PLKO	456	779	3.49703	0.01744	-0.345343	-7.37596	2.78411	0.121365	-0.474845	-5.41278	14.0658	14.5407	14.1953	P30520	PURA2_HUMAN	ADSS	ADSS ADSS2	Adenylosuccinate synthetase isozyme 2 (AMPSase 2) (AdSS 2) (EC 6.3.4.4) (Adenylosuccinate synthetase, acidic isozyme) (Adenylosuccinate synthetase, liver isozyme) (L-type adenylosuccinate synthetase) (IMP--aspartate ligase 2)
12.8597	12.4242	13.3641	13.1489	13.1956	12.6232	13.5617	13.4557	12.8542	13.3433	13.2966	12.3476	sp				1197	780	0.569206	0.620406	-0.311885	-1.21601	0.132224	0.953057	-0.102322	-0.351084	13.0753	13.1776	12.8658	O95347	SMC2_HUMAN	SMC2	SMC2 CAPE SMC2L1 PRO0324	Structural maintenance of chromosomes protein 2 (SMC protein 2) (SMC-2) (Chromosome-associated protein E) (hCAP-E) (XCAP-E homolog)
13.8948	13.4781	14.7238	14.2377	14.5969	13.9718	14.0367	14.2673	13.7281	13.7996	13.668	13.7629	sp				288	781	0.150413	0.881755	-0.122371	-0.393899	0.300326	0.857236	-0.20305	-0.716145	13.9192	14.1223	13.9999	Q8NCW5	NNRE_HUMAN	NAXE	NAXE AIBP APOA1BP YJEFN1	NAD(P)H-hydrate epimerase (EC 5.1.99.6) (Apolipoprotein A-I-binding protein) (AI-BP) (NAD(P)HX epimerase) (YjeF N-terminal domain-containing protein 1) (YjeF_N1)
17.0364	17.3733	17.2871	17.3136	17.4506	17.4806	17.2259	17.2362	17.325	17.2636	17.5623	17.3549	tr				115	782	1.97768	0.11838	0.164782	3.66415	0.517595	0.793285	-0.0793786	-1.12474	17.218	17.2973	17.4621	C9JU56	C9JU56_HUMAN	RPL31	RPL31	60S ribosomal protein L31 (Fragment)
14.6683	14.0571	14.5342	14.3841	14.5683	14.9226	14.6995	14.6819	14.5338	14.4607	14.8564	14.3254	sp				246	783	0.63765	0.585479	0.189982	1.33489	0.111815	0.960183	0.0484986	0.301776	14.5267	14.4782	14.6682	P51572	BAP31_HUMAN	BCAP31	BCAP31 BAP31 DXS1357E	B-cell receptor-associated protein 31 (BCR-associated protein 31) (Bap31) (6C6-AG tumor-associated antigen) (Protein CDM) (p28)
12.8748	12.6236	13.4111	13.1431	11.7539	13.4293	14.1921	12.6954	13.2871	9.28056	14.263	12.2506	sp				294	784	0.224532	0.825204	0.643735	0.559138	0.324672	0.841903	0.816022	0.764582	13.0965	12.2805	12.9242	P06748	NPM_HUMAN	NPM1	NPM1 NPM	Nucleophosmin (NPM) (Nucleolar phosphoprotein B23) (Nucleolar protein NO38) (Numatrin)
13.2849	13.3622	13.4858	13.4917	13.1552	13.2602	13.3346	13.7707	13.2596	13.5588	12.7913	13.7248	sp				1037	785	0.483907	0.661003	-0.216128	-1.06423	0.028913	0.994763	-0.0109224	-0.084257	13.4381	13.449	13.2329	Q5JRX3	PREP_HUMAN	PITRM1	PITRM1 KIAA1104 MP1	Presequence protease, mitochondrial (hPreP) (EC 3.4.24.-) (Pitrilysin metalloproteinase 1) (Metalloprotease 1) (hMP1)
13.5298	13.4526	12.9741	12.6446	13.2389	13.3907	13.5807	13.3041	13.4306	13.0052	13.8544	13.4709	sp				613	786	1.2064	0.308681	0.475081	2.28732	1.41044	0.439953	0.453165	2.63373	13.4668	13.0136	13.4887	O95831	AIFM1_HUMAN	AIFM1	AIFM1 AIF PDCD8	Apoptosis-inducing factor 1, mitochondrial (EC 1.1.1.-) (Programmed cell death protein 8)
14.5012	14.2185	14.455	14.4599	14.067	13.354	13.3116	13.5119	13.3454	14.6106	14.8337	13.4418	sp				463	787	0.268632	0.795442	-0.293618	-0.651724	0.350633	0.832268	-0.331949	-0.815331	13.8858	14.2177	13.9241	O75306	NDUS2_HUMAN	NDUFS2	NDUFS2	NADH dehydrogenase [ubiquinone] iron-sulfur protein 2, mitochondrial (EC 1.6.5.3) (EC 1.6.99.3) (Complex I-49kD) (CI-49kD) (NADH-ubiquinone oxidoreductase 49 kDa subunit)
11.4847	13.3799	13.3484	13.2421	13.3619	13.374	13.3598	13.4123	9.2485	13.0285	13.181	13.4845	tr				312	788	0.526534	0.637791	1.13346	1.14066	0.257932	0.876238	0.692279	0.629595	12.9092	12.2169	13.3503	E9PH82	E9PH82_HUMAN	FAM98A	FAM98A	Protein FAM98A
14.7524	15.0647	16.5292	16.2352	16.5409	16.9647	14.0286	14.0904	16.0613	16.0665	16.5006	16.9791	sp				419	789	1.65775	0.181268	0.523266	3.06825	3.12529	0.0795285	-1.739	-6.29393	14.484	16.223	16.7463	Q9HCJ6	VAT1L_HUMAN	VAT1L	VAT1L KIAA1576	Synaptic vesicle membrane protein VAT-1 homolog-like (EC 1.-.-.-)
14.6431	15.2834	15.2082	15.2044	15.5935	14.9475	14.7822	15.138	15.0604	14.8837	15.3784	15.5303	sp				325	790	0.83086	0.471158	0.273232	1.66179	0.321772	0.84313	-0.127499	-0.758856	14.9617	15.0892	15.3624	P14550	AK1A1_HUMAN	AKR1A1	AKR1A1 ALDR1 ALR	Alcohol dehydrogenase [NADP(+)] (EC 1.1.1.2) (Aldehyde reductase) (Aldo-keto reductase family 1 member A1)
15.4203	14.6823	15.2072	15.1282	14.8078	15.1736	15.0792	14.4248	14.949	14.774	14.8687	14.8377	sp				537	791	0.302489	0.769229	-0.0926623	-0.720485	0.18452	0.915286	-0.112944	-0.47163	14.9017	15.0146	14.922	O75131	CPNE3_HUMAN	CPNE3	CPNE3 CPN3 KIAA0636	Copine-3 (Copine III)
13.1155	13.3848	12.1269	13.6271	14.275	13.8162	12.913	12.6636	13.1634	13.285	13.9261	14.2236	tr			WM3734_MCU1_WM3734_PLKO	945	792	1.59269	0.191083	1.00964	2.95204	0.0301583	0.994406	-0.0313816	-0.0877718	13.0192	13.0506	14.0602	J3KMZ9	J3KMZ9_HUMAN	LDLR	LDLR	Low-density lipoprotein receptor (Fragment)
14.56	14.766	14.5823	14.7434	15.2147	14.5937	14.8188	14.7998	14.7967	14.47	14.9459	14.7713	sp				105	793	0.755089	0.511895	0.233324	1.5347	0.405408	0.811203	0.0880711	0.919747	14.7362	14.6481	14.8814	Q9Y3U8	RL36_HUMAN	RPL36	RPL36	60S ribosomal protein L36 (Large ribosomal subunit protein eL36)
15.1156	15.2195	15.2273	15.3709	15.2987	15.6327	15.2045	15.0872	15.4251	15.1965	15.6535	15.5663	sp				254	794	1.24893	0.290063	0.232869	2.35885	1.22136	0.523052	-0.148247	-2.31244	15.1567	15.3049	15.5378	P50402	EMD_HUMAN	EMD	EMD EDMD STA	Emerin
15.9552	14.928	16.1326	14.2431	16.4154	15.8915	15.9932	15.5973	16.1469	14.901	16.2545	14.3611	tr				121	795	0.226283	0.825247	0.374757	0.562886	0.194038	0.908173	0.262506	0.492782	15.6184	15.3559	15.7306	C9JXB8	C9JXB8_HUMAN	RPL24	RPL24	60S ribosomal protein L24
13.8505	15.0678	14.7158	14.8361	14.582	14.6887	15.0345	14.7498	14.3939	14.807	13.8222	13.4522	sp				246	796	0.883634	0.450253	-0.551898	-1.7498	0.0140103	0.998844	-0.0125167	-0.0414856	14.6757	14.6882	14.1363	Q04917	1433F_HUMAN	YWHAH	YWHAH YWHA1	14-3-3 protein eta (Protein AS1)
9.12593	12.2957	10.6714	8.25847	10.7172	9.47395	11.3831	11.3657	10.0322	11.5871	11.7763	10.5431	sp				1401	797	0.234044	0.825491	0.490342	0.579426	0.410423	0.811753	0.905319	0.929145	11.0426	10.1373	10.6276	Q15021	CND1_HUMAN	NCAPD2	NCAPD2 CAPD2 CNAP1 KIAA0159	Condensin complex subunit 1 (Chromosome condensation-related SMC-associated protein 1) (Chromosome-associated protein D2) (hCAP-D2) (Non-SMC condensin I complex subunit D2) (XCAP-D2 homolog)
12.5276	12.7549	12.6835	12.6223	9.30319	12.578	12.8013	13.0351	12.9662	12.6987	12.4105	12.5038	tr				495	798	0.617428	0.598163	-1.0438	-1.29999	0.10589	0.962808	0.0370514	0.287188	12.7797	12.7427	11.6989	C9J5N1	C9J5N1_HUMAN	PTGES3L-AARSD1	PTGES3L-AARSD1	PTGES3L-AARSD1 readthrough
14.976	15.4298	13.8763	15.0664	15.2208	15.0167	14.1194	15.3568	13.9414	15.1245	15.0394	15.219	tr				210	799	0.907528	0.437692	0.62182	1.78956	0.46328	0.796089	0.468327	1.02678	14.9705	14.5022	15.124	Q5T9B7	Q5T9B7_HUMAN	AK1	AK1	Adenylate kinase isoenzyme 1 (AK 1) (EC 2.7.4.3) (EC 2.7.4.6) (ATP-AMP transphosphorylase 1) (ATP:AMP phosphotransferase) (Adenylate monophosphate kinase) (Myokinase)
15.2198	14.4282	14.9465	14.5765	15.2891	12.6131	15.395	14.785	14.8841	14.5512	15.1461	14.8468	sp			WM3734_MCU1_WM3734_PLKO	249	800	0.161008	0.870732	-0.265812	-0.418386	0.396448	0.815235	0.217436	0.902892	14.957	14.7396	14.4738	P62753	RS6_HUMAN	RPS6	RPS6 OK/SW-cl.2	40S ribosomal protein S6 (Phosphoprotein NP33) (Small ribosomal subunit protein eS6)
14.6833	9.74586	11.1034	11.782	14.5243	10.5968	9.37871	9.90992	10.0931	10.6462	14.0314	14.2171	tr				272	801	1.31241	0.270273	2.43623	2.46623	0.00596307	0.999311	0.0232694	0.0178159	10.9294	10.9062	13.3424	A0A075B6F6	A0A075B6F6_HUMAN	HM13	HM13	Minor histocompatibility antigen H13 (Fragment)
13.4533	14.0249	12.9753	14.2762	14.2916	13.0206	13.495	14.2968	14.068	13.4613	13.0041	13.2432	sp				534	802	0.301293	0.769952	-0.305314	-0.718085	0.127281	0.956685	0.122287	0.33927	13.8175	13.6952	13.3899	Q13564	ULA1_HUMAN	NAE1	NAE1 APPBP1 HPP1	NEDD8-activating enzyme E1 regulatory subunit (Amyloid beta precursor protein-binding protein 1, 59 kDa) (APP-BP1) (Amyloid protein-binding protein 1) (Proto-oncogene protein 1)
15.1133	11.3164	14.6884	15.2482	15.3897	15.0845	15.1011	15.0153	15.1865	15.0904	14.8951	14.1373	tr				288	803	0.243406	0.817424	-0.176716	-0.599217	0.430437	0.811109	-0.916816	-0.966409	14.1366	15.0534	14.8767	F6WIT2	F6WIT2_HUMAN	PTPA	PTPA	Serine/threonine-protein phosphatase 2A activator (EC 5.2.1.8) (Phosphotyrosyl phosphatase activator)
14.7423	14.1727	14.8202	14.3271	13.9946	14.0377	14.6894	14.8812	14.384	14.9559	14.2636	13.7037	sp				264	804	1.73063	0.1653	-0.621886	-3.20027	0.000632547	1	-0.000418901	-0.00190137	14.6214	14.6218	13.9999	O75489	NDUS3_HUMAN	NDUFS3	NDUFS3	NADH dehydrogenase [ubiquinone] iron-sulfur protein 3, mitochondrial (EC 1.6.5.3) (EC 1.6.99.3) (Complex I-30kD) (CI-30kD) (NADH-ubiquinone oxidoreductase 30 kDa subunit)
13.9938	14.2989	14.2771	14.3355	13.9113	13.8148	14.2099	13.7084	13.3351	14.0067	13.9375	13.6015	sp				391	805	0.298785	0.769522	-0.172308	-0.71305	0.0882122	0.968469	0.0641937	0.242886	14.0528	13.9886	13.8163	Q8NEV1	CSK23_HUMAN	CSNK2A3	CSNK2A3 CSNK2A1P	Casein kinase II subunit alpha 3 (CK II alpha 3) (EC 2.7.11.1) (Casein kinase II alpha 1 polypeptide pseudogene)
14.8882	15.0799	14.2077	15.0973	15.1835	15.0745	14.9817	14.9253	14.8734	14.3798	14.9761	14.2945	tr				502	806	0.363546	0.729342	0.242577	0.840255	0.766113	0.671949	0.329204	1.55326	14.9688	14.6396	14.8821	F6TLX2	F6TLX2_HUMAN	GLOD4	GLOD4	Glyoxalase domain-containing protein 4
12.8894	13.2168	12.0722	12.666	12.8632	13.34	13.4707	13.672	13.001	13.3886	12.4691	12.8437	sp				642	807	0.10828	0.91325	0.0970302	0.293087	0.80969	0.646626	0.530266	1.62639	13.3122	12.7819	12.879	Q9BTE3	MCMBP_HUMAN	MCMBP	MCMBP C10orf119	Mini-chromosome maintenance complex-binding protein (MCM-BP) (MCM-binding protein)
12.086	12.4894	13.0419	12.597	12.5794	11.5931	12.4993	12.6371	12.952	12.1286	12.3823	11.1422	sp			WM3734_MCU1_WM3734_PLKO	1269	808	0.98068	0.406234	-0.755646	-1.9111	0.478382	0.80051	-0.251951	-1.05423	12.4279	12.6799	11.9243	Q13045	FLII_HUMAN	FLII	FLII FLIL	Protein flightless-1 homolog
14.729	14.8342	14.7526	14.686	14.6985	14.3575	14.7736	14.9259	14.6583	14.8486	14.3602	14.5732	sp			WM3734_MCU1_WM3734_PLKO	87	809	1.35715	0.261781	-0.239029	-2.5424	0.629707	0.752966	0.0793376	1.3212	14.8157	14.7364	14.4973	P07108-5	ACBP_HUMAN	DBI	DBI	Acyl-CoA-binding protein (ACBP) (Diazepam-binding inhibitor) (DBI) (Endozepine) (EP)
10.244	11.0347	8.32827	10.8683	12.2323	10.7185	13.163	10.3408	8.82582	12.2864	12.8278	10.7252	sp				1233	810	0.708541	0.538408	1.54877	1.45601	0.437228	0.809993	1.11847	0.978967	11.1956	10.0772	11.626	Q14683	SMC1A_HUMAN	SMC1A	SMC1A DXS423E KIAA0178 SB1.8 SMC1 SMC1L1	Structural maintenance of chromosomes protein 1A (SMC protein 1A) (SMC-1-alpha) (SMC-1A) (Sb1.8)
14.6498	14.5591	12.2972	15.1071	14.3678	14.2113	15.1852	14.4067	14.3298	14.4414	13.9573	14.3353	tr				142	811	0.104337	0.919041	0.173998	0.283345	0.471378	0.798795	0.656296	1.04152	14.7002	14.0439	14.2179	E9PKV2	E9PKV2_HUMAN	MRPL17	MRPL17	39S ribosomal protein L17, mitochondrial (Fragment)
15.0449	10.6999	14.2078	14.6762	15.0493	15.0005	15.0838	14.8624	15.1673	14.5259	15.2425	14.347	sp				445	812	0.422532	0.687898	0.265553	0.951736	0.272511	0.875118	-0.721552	-0.659698	13.9227	14.6443	14.9098	Q96CS3	FAF2_HUMAN	FAF2	FAF2 ETEA KIAA0887 UBXD8 UBXN3B	FAS-associated factor 2 (Protein ETEA) (UBX domain-containing protein 3B) (UBX domain-containing protein 8)
15.6402	16.7585	16.7704	16.406	16.3732	16.4074	16.4634	15.3399	15.9795	16.3138	15.5304	16.0535	tr			WM3734_MCU1_WM3734_PLKO	225	813	0.482549	0.660721	-0.27632	-1.06178	0.369432	0.829839	-0.316937	-0.851551	16.0505	16.3674	16.0911	M0R0R2	M0R0R2_HUMAN	RPS5	RPS5	40S ribosomal protein S5
13.0716	14.0724	14.0009	13.6095	12.9116	13.7857	14.0519	14.1633	13.716	14.2253	13.1583	13.6798	sp				185	814	1.03871	0.37883	-0.504074	-2.00749	0.0581297	0.98428	-0.0481436	-0.164523	13.8398	13.8879	13.3838	P51452	DUS3_HUMAN	DUSP3	DUSP3 VHR	Dual specificity protein phosphatase 3 (EC 3.1.3.16) (EC 3.1.3.48) (Dual specificity protein phosphatase VHR) (Vaccinia H1-related phosphatase) (VHR)
15.4052	15.1684	15.3776	15.1367	14.9275	15.1077	14.7939	15.2521	14.9827	15.2492	14.7943	14.5558	tr				181	815	1.25793	0.286721	-0.340254	-2.37402	0.0734182	0.970164	-0.0316818	-0.204845	15.1549	15.1866	14.8463	D6RAN4	D6RAN4_HUMAN	RPL9	RPL9	60S ribosomal protein L9 (Fragment)
15.3189	15.4879	15.42	15.0535	14.7573	15.1302	15.1349	15.5527	15.0543	15.0671	14.7842	13.8561	sp				623	816	0.914814	0.438635	-0.516763	-1.80167	0.870408	0.625243	0.224901	1.72777	15.3736	15.1487	14.632	Q8WZA9	IRGQ_HUMAN	IRGQ	IRGQ IRGQ1 FKSG27	Immunity-related GTPase family Q protein
14.5901	12.9386	14.4518	14.4918	14.6697	14.4551	14.7137	14.8614	14.599	14.5256	14.9324	14.699	sp				227	817	0.840536	0.470504	0.172017	1.67795	0.213542	0.901452	-0.241117	-0.535462	14.2759	14.517	14.6891	Q9UIJ7	KAD3_HUMAN	AK3	AK3 AK3L1 AK6 AKL3L	GTP:AMP phosphotransferase AK3, mitochondrial (EC 2.7.4.10) (Adenylate kinase 3) (AK 3) (Adenylate kinase 3 alpha-like 1)
14.028	14.4243	14.5818	14.2783	13.6498	13.6093	14.3164	14.6917	13.9576	14.1775	14.3625	13.8086	sp				197	818	0.916922	0.438372	-0.391268	-1.80517	0.25137	0.883795	0.116291	0.615922	14.3651	14.2488	13.8575	Q9NPD8	UBE2T_HUMAN	UBE2T	UBE2T HSPC150 PIG50	Ubiquitin-conjugating enzyme E2 T (EC 2.3.2.23) (Cell proliferation-inducing gene 50 protein) (E2 ubiquitin-conjugating enzyme T) (Ubiquitin carrier protein T) (Ubiquitin-protein ligase T)
14.0316	15.0239	14.8255	14.8514	15.2032	14.594	14.1625	14.9953	15.0435	14.4709	15.157	15.3694	sp				314	819	0.658519	0.564774	0.283112	1.37073	0.364251	0.828425	-0.24447	-0.84161	14.5533	14.7978	15.0809	Q96GK7	FAH2A_HUMAN	FAHD2A	FAHD2A CGI-105	Fumarylacetoacetate hydrolase domain-containing protein 2A (EC 3.-.-.-)
13.623	13.9426	14.4636	14.013	13.619	13.8586	14.8219	13.8873	13.2538	13.9805	12.7782	13.6827	sp				266	820	0.603531	0.606979	-0.443136	-1.2759	0.148819	0.941692	0.140964	0.390187	14.0687	13.9277	13.4846	P79483	DRB3_HUMAN	HLA-DRB3	HLA-DRB3	HLA class II histocompatibility antigen, DR beta 3 chain (MHC class II antigen DRB3)
13.8342	12.9852	12.1906	13.2735	12.2894	12.0568	13.5338	13.3599	12.7551	13.201	11.9017	12.1829	sp			WM3734_MCU1_WM3734_PLKO	646	821	1.53019	0.208709	-0.747353	-2.84174	0.958137	0.613057	0.573229	1.87366	13.4283	12.855	12.1077	P43121	MUC18_HUMAN	MCAM	MCAM MUC18	Cell surface glycoprotein MUC18 (Cell surface glycoprotein P1H12) (Melanoma cell adhesion molecule) (Melanoma-associated antigen A32) (Melanoma-associated antigen MUC18) (S-endo 1 endothelial-associated antigen) (CD antigen CD146)
12.0484	11.3689	11.9115	11.9713	12.8571	9.72305	11.9779	11.7923	10.8638	12.2243	12.8942	9.90512	sp				135	822	0.164271	0.866791	-0.397895	-0.425863	0.0566305	0.983772	0.0541239	0.16051	11.7969	11.7428	11.3449	Q01469	FABP5_HUMAN	FABP5	FABP5	Fatty acid-binding protein 5 (Epidermal-type fatty acid-binding protein) (E-FABP) (Fatty acid-binding protein, epidermal) (Psoriasis-associated fatty acid-binding protein homolog) (PA-FABP)
14.8718	14.6117	13.7323	14.4861	15.0412	14.9559	14.6533	14.6057	13.6579	14.4824	14.9072	14.9571	sp				879	823	2.05089	0.110237	0.87567	3.80704	1.34188	0.451922	0.595969	2.51634	14.6856	14.0897	14.9653	Q9P2B2	FPRP_HUMAN	PTGFRN	PTGFRN CD9P1 EWIF FPRP KIAA1436	Prostaglandin F2 receptor negative regulator (CD9 partner 1) (CD9P-1) (Glu-Trp-Ile EWI motif-containing protein F) (EWI-F) (Prostaglandin F2-alpha receptor regulatory protein) (Prostaglandin F2-alpha receptor-associated protein) (CD antigen CD315)
14.5943	14.714	14.3345	14.4196	14.0306	14.5641	14.4181	14.4513	14.5963	14.6832	14.0049	14.5688	sp				536	824	0.570779	0.619001	-0.21627	-1.21877	0.128901	0.95601	0.0360277	0.343152	14.5444	14.5084	14.2921	O60684	IMA7_HUMAN	KPNA6	KPNA6 IPOA7	Importin subunit alpha-7 (Karyopherin subunit alpha-6)
14.9189	14.4889	14.9511	15.1987	14.7787	14.6215	15.1056	12.3452	15.2114	11.9621	14.5177	15.064	sp				397	825	0.20545	0.837029	0.414663	0.51786	0.0396739	0.993434	-0.116158	-0.114343	14.2147	14.3308	14.7455	P31689	DNJA1_HUMAN	DNAJA1	DNAJA1 DNAJ2 HDJ2 HSJ2 HSPF4	DnaJ homolog subfamily A member 1 (DnaJ protein homolog 2) (HSDJ) (Heat shock 40 kDa protein 4) (Heat shock protein J2) (HSJ-2) (Human DnaJ protein 2) (hDj-2)
14.4443	13.6379	13.5045	13.6408	13.8711	13.8629	14.4788	12.819	11.5921	13.776	13.6688	13.7851	sp				483	826	0.61328	0.60127	0.668655	1.29281	0.506997	0.795743	0.71664	1.10579	13.845	13.1283	13.797	P26196	DDX6_HUMAN	DDX6	DDX6 HLR2 RCK	Probable ATP-dependent RNA helicase DDX6 (EC 3.6.4.13) (ATP-dependent RNA helicase p54) (DEAD box protein 6) (Oncogene RCK)
10.0208	12.8687	13.1709	9.87003	13.1685	12.9412	12.7958	12.8935	9.90919	13.0309	9.92067	13.1123	tr				1412	827	0.267222	0.796643	0.790401	0.648819	0.223311	0.894603	0.649458	0.556521	12.1447	11.4953	12.2857	F8W9S7	F8W9S7_HUMAN	GAPVD1	GAPVD1	GTPase-activating protein and VPS9 domain-containing protein 1
13.7775	14.0587	13.9802	13.8067	13.5491	13.9706	13.8368	13.9806	13.8685	13.9973	14.172	13.7599	tr				420	828	0.133825	0.893774	-0.0503063	-0.354894	0.000815689	1	0.000193596	0.00245136	13.9134	13.9132	13.8629	D6RAX7	D6RAX7_HUMAN	COPS4	COPS4	COP9 constitutive photomorphogenic-like protein subunit 4 isoform 2 (COP9 signalosome complex subunit 4)
12.7391	13.1814	13.0938	13.5521	12.7555	12.6951	13.3719	12.838	13.8117	13.3313	13.1288	13.1782	sp				740	829	1.37332	0.260439	-0.507824	-2.57004	1.0031	0.599979	-0.414608	-1.94832	13.0326	13.4472	12.9394	P51812	KS6A3_HUMAN	RPS6KA3	RPS6KA3 ISPK1 MAPKAPK1B RSK2	Ribosomal protein S6 kinase alpha-3 (S6K-alpha-3) (EC 2.7.11.1) (90 kDa ribosomal protein S6 kinase 3) (p90-RSK 3) (p90RSK3) (Insulin-stimulated protein kinase 1) (ISPK-1) (MAP kinase-activated protein kinase 1b) (MAPK-activated protein kinase 1b) (MAPKAP kinase 1b) (MAPKAPK-1b) (Ribosomal S6 kinase 2) (RSK-2) (pp90RSK2)
13.0181	13.709	13.3193	13.233	13.6156	13.9287	13.5843	13.6164	13.7932	13.5293	13.583	13.8287	sp				404	830	0.914152	0.436523	0.270329	1.80057	0.0225362	0.996375	0.0132535	0.0661182	13.4819	13.4687	13.739	P13861	KAP2_HUMAN	PRKAR2A	PRKAR2A PKR2 PRKAR2	cAMP-dependent protein kinase type II-alpha regulatory subunit
14.499	14.637	14.3446	14.2688	12.6725	15.5388	15.1991	14.241	14.7797	13.6288	14.276	14.6187	sp				350	831	0.0110364	0.993634	0.0210772	0.0327871	0.586303	0.780468	0.388579	1.24592	14.644	14.2554	14.2765	Q70UQ0	IKIP_HUMAN	IKBIP	IKBIP IKIP	Inhibitor of nuclear factor kappa-B kinase-interacting protein (I kappa-B kinase-interacting protein) (IKBKB-interacting protein) (IKK-interacting protein)
12.0755	14.6622	14.1335	12.9938	13.1769	14.3224	14.6369	14.6743	14.2474	14.5047	13.4267	13.1878	tr				301	832	0.462607	0.665797	-0.441386	-1.02555	0.0198019	0.997735	0.042367	0.0582667	14.0122	13.9698	13.5285	A0A1W2PPZ5	A0A1W2PPZ5_HUMAN	TCEA1	TCEA1	Transcription elongation factor A protein 1
14.2441	14.1003	14.2011	13.5474	13.6866	14.2172	14.0299	13.8264	14.0804	13.4352	14.1924	14.4561	sp				399	833	0.610868	0.601993	0.322075	1.28863	0.514121	0.793552	0.23419	1.11853	14.0502	13.816	14.1381	Q99442	SEC62_HUMAN	SEC62	SEC62 TLOC1	Translocation protein SEC62 (Translocation protein 1) (TP-1) (hTP-1)
12.0571	13.7049	13.6693	12.7469	14.1109	14.1869	14.0917	13.7137	13.7807	13.0326	13.693	14.0923	sp				286	834	1.39966	0.250561	0.713413	2.6152	0.0575965	0.984185	0.0844557	0.163097	13.3918	13.3074	14.0208	P47755	CAZA2_HUMAN	CAPZA2	CAPZA2	F-actin-capping protein subunit alpha-2 (CapZ alpha-2)
12.0295	13.1051	12.5353	11.441	13.4611	12.818	10.8538	12.0672	12.2929	11.9274	13.386	11.5483	sp				780	835	0.735395	0.523958	0.754205	1.50148	0.0232284	0.997872	-0.0352759	-0.0680985	12.0139	12.0491	12.8034	P08237	PFKAM_HUMAN	PFKM	PFKM PFKX	ATP-dependent 6-phosphofructokinase, muscle type (ATP-PFK) (PFK-M) (EC 2.7.1.11) (6-phosphofructokinase type A) (Phosphofructo-1-kinase isozyme A) (PFK-A) (Phosphohexokinase)
12.7037	13.4185	13.3298	11.7345	12.2014	10.5317	10.9609	13.2231	13.2843	13.286	13.3981	11.5739	sp				503	836	0.659352	0.564548	-0.982359	-1.37216	0.191176	0.910372	-0.332098	-0.486445	12.5765	12.9086	11.9263	Q8NC56	LEMD2_HUMAN	LEMD2	LEMD2	LEM domain-containing protein 2 (hLEM2)
16.3773	14.5558	14.1152	14.2522	14.735	16.0385	16.3532	14.0119	14.4099	14.7105	16.063	16.195	sp				571	837	2.0418	0.110949	1.38594	3.78916	0.749931	0.683258	0.952661	1.52601	15.3246	14.3719	15.7579	Q10471	GALT2_HUMAN	GALNT2	GALNT2	Polypeptide N-acetylgalactosaminyltransferase 2 (EC 2.4.1.41) (Polypeptide GalNAc transferase 2) (GalNAc-T2) (pp-GaNTase 2) (Protein-UDP acetylgalactosaminyltransferase 2) (UDP-GalNAc:polypeptide N-acetylgalactosaminyltransferase 2) [Cleaved into: Polypeptide N-acetylgalactosaminyltransferase 2 soluble form]
13.1851	13.1505	13.001	13.4294	12.1846	12.785	13.1438	13.3253	13.0951	13.04	13.0738	10.5319	sp				572	838	0.87157	0.454636	-0.997548	-1.72971	0.225237	0.894586	0.059818	0.560648	13.2012	13.1414	12.1438	Q96I24	FUBP3_HUMAN	FUBP3	FUBP3 FBP3	Far upstream element-binding protein 3 (FUSE-binding protein 3)
14.5802	15.0904	14.3423	14.5214	14.4776	14.7637	14.7896	14.5175	14.9196	13.9591	14.6463	14.8816	tr				584	839	0.549535	0.629533	0.256687	1.18141	0.6172	0.760587	0.3088	1.2996	14.7444	14.4356	14.6923	G5E977	G5E977_HUMAN	NAPRT	NAPRT NAPRT1 hCG_32062	Nicotinate phosphoribosyltransferase domain containing 1, isoform CRA_d
14.4858	14.4921	14.7524	14.1008	15.165	15.0858	14.0741	14.4675	14.4563	14.5465	15.0986	14.9245	tr				319	840	2.22656	0.0891859	0.604464	4.16139	0.194974	0.907735	-0.0841351	-0.494851	14.3799	14.464	15.0685	G3V150	G3V150_HUMAN	B3GAT3	B3GAT3 hCG_16017	Galactosylgalactosylxylosylprotein 3-beta-glucuronosyltransferase (EC 2.4.1.135)
13.7526	13.4268	13.4944	12.7718	12.3649	11.9928	13.7077	12.9323	13.4374	13.5158	13.4257	11.8505	sp			WM3734_MCU1_WM3734_PLKO	707	841	1.18468	0.3144	-0.896367	-2.25089	0.233344	0.887466	0.150012	0.577939	13.4549	13.3048	12.4085	P23246	SFPQ_HUMAN	SFPQ	SFPQ PSF	Splicing factor, proline- and glutamine-rich (100 kDa DNA-pairing protein) (hPOMp100) (DNA-binding p52/p100 complex, 100 kDa subunit) (Polypyrimidine tract-binding protein-associated-splicing factor) (PSF) (PTB-associated-splicing factor)
14.6933	15.3009	15.3465	14.5558	15.5097	15.6444	15.2167	15.4292	15.2817	15.0221	15.4933	15.0723	sp				519	842	0.874649	0.45323	0.378391	1.73483	0.174565	0.920571	0.108505	0.449264	15.16	15.0515	15.4299	Q14554	PDIA5_HUMAN	PDIA5	PDIA5 PDIR	Protein disulfide-isomerase A5 (EC 5.3.4.1) (Protein disulfide isomerase-related protein)
14.1822	14.2309	14.0824	14.2493	14.4931	14.2166	14.5113	14.3038	14.266	14.1767	14.4033	14.3648	sp				208	843	1.31446	0.270773	0.175824	2.4697	0.649471	0.743356	0.113441	1.35521	14.307	14.1936	14.3694	P20340	RAB6A_HUMAN	RAB6A	RAB6A RAB6	Ras-related protein Rab-6A (Rab-6)
17.1633	16.8558	17.0189	16.8153	16.8037	17.1188	17.0296	16.7237	17.02	16.6304	16.9521	17.1031	sp			WM3734_MCU1_WM3734_PLKO	215	844	0.467378	0.663809	0.123275	1.03424	0.213499	0.90076	0.0719562	0.535368	16.9431	16.8711	16.9944	P50914	RL14_HUMAN	RPL14	RPL14	60S ribosomal protein L14 (CAG-ISL 7) (Large ribosomal subunit protein eL14)
16.0856	16.1717	16.0109	15.9989	16.4601	16.1429	16.0796	16.2003	15.9693	15.9658	16.3884	16.0657	tr				130	845	1.57035	0.197684	0.278045	2.91248	2.41951	0.161574	0.148067	4.57106	16.1343	15.9862	16.2643	E9PR17	E9PR17_HUMAN			CD59 glycoprotein
11.3115	12.2472	11.3116	12.5524	12.1712	11.9131	11.9958	11.7381	11.5954	11.311	12.1569	11.385	tr			WM3734_MCU1_WM3734_PLKO	254	846	0.251718	0.80806	0.213928	0.616647	0.138914	0.947866	0.130522	0.36695	11.8232	11.6926	11.9066	A0A0G2JMH6	A0A0G2JMH6_HUMAN	HLA-DRA	HLA-DRA	HLA class II histocompatibility antigen, DR alpha chain (HLA-DRA)
15.625	15.0558	14.5655	14.69	15.07	15.1573	15.441	14.5742	14.9538	15.05	15.122	15.2302	sp			WM3734_MCU1_WM3734_PLKO	145	847	1.51035	0.213134	0.330078	2.807	0.670088	0.728821	0.359194	1.39053	15.174	14.8148	15.1449	P61254	RL26_HUMAN	RPL26	RPL26	60S ribosomal protein L26 (Large ribosomal subunit protein uL24)
13.2737	11.5746	12.9923	12.9906	13.6425	13.7629	12.3154	12.4921	12.8601	13.7892	13.7474	13.5572	tr				534	848	1.26278	0.284409	0.51943	2.3822	0.9269	0.620144	-0.744126	-1.82176	12.4139	13.1581	13.6775	Q53F23	Q53F23_HUMAN	TBXAS1	TBXAS1 hCG_14925	HCG14925, isoform CRA_a (Thromboxane A synthase 1 (Platelet, cytochrome P450, family 5, subfamily A) isoform TXS-I variant) (Thromboxane-A synthase) (Fragment)
12.579	12.2903	12.52	12.1612	12.443	12.3209	12.1482	12.9239	12.0578	12.7932	12.7436	12.6065	tr				1070	849	0.320092	0.760095	0.145448	0.755535	0.163953	0.926819	0.102301	0.425136	12.4854	12.3831	12.5285	B7ZM87	B7ZM87_HUMAN	SRGAP2	SRGAP2	SLIT-ROBO Rho GTPase-activating protein 2 (SRGAP2 protein)
11.6967	10.9419	12.2717	12.4507	11.9681	12.201	10.2144	11.8907	11.7283	11.496	11.2483	12.2815	sp				205	850	0.068001	0.952066	-0.0619607	-0.19068	0.916015	0.62622	-0.80072	-1.80367	11.1859	11.9867	11.9247	P49720	PSB3_HUMAN	PSMB3	PSMB3	Proteasome subunit beta type-3 (EC 3.4.25.1) (Proteasome chain 13) (Proteasome component C10-II) (Proteasome theta chain)
12.1999	11.1549	12.094	11.1867	12.6851	12.7186	12.6777	11.9981	11.5865	11.7755	11.3969	12.6007	tr				196	851	0.94966	0.418132	0.689671	1.85958	0.41478	0.812646	0.346966	0.93729	12.0076	11.6607	12.3503	E9PHS0	E9PHS0_HUMAN	LANCL1	LANCL1	LanC-like protein 1 (Fragment)
15.2249	14.7833	16.2308	15.8187	16.5283	16.119	15.0071	14.8517	15.0979	15.1926	13.787	16.3318	tr				215	852	0.0539947	0.963062	0.106511	0.153428	1.13368	0.572534	-0.618255	-2.16561	14.9668	15.585	15.6915	C9JF17	C9JF17_HUMAN	APOD	APOD	Apolipoprotein D (Fragment)
14.3142	13.2578	14.086	14.0647	13.4453	13.661	13.669	13.0026	14.1395	14.0067	14.0408	13.0257	tr				196	853	1.32346	0.268755	-0.530998	-2.48499	0.905036	0.623307	-0.513299	-1.78541	13.5609	14.0742	13.5432	A0A087X2I2	A0A087X2I2_HUMAN	GPX4	GPX4	Glutathione peroxidase
14.1154	14.7773	12.642	14.2326	14.0354	14.5488	14.4491	14.7994	14.338	14.8954	14.3178	14.7298	sp				258	854	0.318181	0.760602	0.380966	0.75175	0.446659	0.806277	0.508317	0.996341	14.5353	14.027	14.408	O75822	EIF3J_HUMAN	EIF3J	EIF3J EIF3S1 PRO0391	Eukaryotic translation initiation factor 3 subunit J (eIF3j) (Eukaryotic translation initiation factor 3 subunit 1) (eIF-3-alpha) (eIF3 p35)
15.6616	14.4061	15.5886	15.7097	15.6423	15.6896	15.6719	15.7265	15.8316	14.42	14.4057	15.6066	tr				287	855	0.0396356	0.977851	-0.0514603	-0.114238	0.0155007	0.999064	-0.0209563	-0.0458237	15.3665	15.3875	15.336	R4GMR5	R4GMR5_HUMAN	PSMD8	PSMD8	26S proteasome non-ATPase regulatory subunit 8
12.071	12.2208	12.0832	12.3392	12.8713	11.592	12.3733	12.6647	12.5542	12.766	12.7099	12.4731	sp				468	856	0.0256713	0.986769	-0.0240576	-0.0750655	0.212488	0.900516	-0.103196	-0.533177	12.3324	12.4356	12.4116	Q9UKX7	NUP50_HUMAN	NUP50	NUP50 NPAP60L PRO1146	Nuclear pore complex protein Nup50 (50 kDa nucleoporin) (Nuclear pore-associated protein 60 kDa-like) (Nucleoporin Nup50)
15.8808	15.7423	16.1614	15.8115	16.0847	15.4811	15.8681	15.7264	15.9816	16.1002	15.8144	15.5039	sp				325	857	0.914329	0.437268	-0.292649	-1.80086	1.27463	0.495718	-0.209289	-2.40223	15.8044	16.0137	15.721	P08574	CY1_HUMAN	CYC1	CYC1	Cytochrome c1, heme protein, mitochondrial (Complex III subunit 4) (Complex III subunit IV) (Cytochrome b-c1 complex subunit 4) (Ubiquinol-cytochrome-c reductase complex cytochrome c1 subunit) (Cytochrome c-1)
11.5867	12.8513	12.8156	13.6063	13.9345	14.1392	14.0423	13.651	13.5817	13.5384	13.9051	13.7598	sp				447	858	1.42986	0.240866	0.549141	2.66719	0.250361	0.883391	-0.35265	-0.613811	13.0328	13.3855	13.9346	P63151	2ABA_HUMAN	PPP2R2A	PPP2R2A	Serine/threonine-protein phosphatase 2A 55 kDa regulatory subunit B alpha isoform (PP2A subunit B isoform B55-alpha) (PP2A subunit B isoform PR55-alpha) (PP2A subunit B isoform R2-alpha) (PP2A subunit B isoform alpha)
14.1287	13.5944	12.9138	13.1954	12.9223	12.2639	13.8804	13.728	12.5737	10.6671	11.1484	12.7561	tr				1810	859	0.0319961	0.980969	-0.064805	-0.092943	1.37169	0.442645	1.49543	2.56725	13.8329	12.3375	12.2727	G3XAI2	G3XAI2_HUMAN	LAMB1	LAMB1 hCG_17112	Laminin subunit beta-1 (Laminin, beta 1, isoform CRA_a)
14.8064	14.7312	14.7954	14.7606	14.9881	15.2949	14.9002	14.7016	14.8816	14.689	15.1242	15.1365	sp				335	860	2.50508	0.0624362	0.354273	4.76028	0.018232	0.998279	0.00320983	0.0537382	14.7849	14.7817	15.1359	Q16698	DECR_HUMAN	DECR1	DECR1 DECR SDR18C1	2,4-dienoyl-CoA reductase, mitochondrial (EC 1.3.1.34) (2,4-dienoyl-CoA reductase [NADPH]) (4-enoyl-CoA reductase [NADPH]) (Short chain dehydrogenase/reductase family 18C member 1)
15.7445	15.1931	15.582	15.2194	15.8071	16.0157	15.7262	15.2438	15.5811	15.2217	15.7074	15.8957	tr			WM3734_MCU1_WM3734_PLKO	345	861	1.99581	0.114297	0.45542	3.69929	0.160012	0.930821	0.0758698	0.416098	15.4769	15.4011	15.8565	F8W914	F8W914_HUMAN	RTN4	RTN4	Reticulon
12.7247	13.173	13.0914	14.1113	13.5668	14.0116	13.0199	13.9588	13.231	13.9535	12.7687	12.9941	sp				392	862	0.286814	0.780472	-0.26153	-0.68888	0.46489	0.796397	-0.377706	-1.02971	13.2191	13.5968	13.3353	Q9H0C8	ILKAP_HUMAN	ILKAP	ILKAP	Integrin-linked kinase-associated serine/threonine phosphatase 2C (ILKAP) (EC 3.1.3.16)
12.2793	12.8865	13.8804	12.7445	14.2235	14.2682	11.5411	13.3327	12.0358	13.6025	14.2429	14.3133	sp				952	863	1.53242	0.209383	1.19616	2.84566	0.433337	0.80779	-0.555872	-0.971777	12.5099	13.0658	14.262	P10253	LYAG_HUMAN	GAA	GAA	Lysosomal alpha-glucosidase (EC 3.2.1.20) (Acid maltase) (Aglucosidase alfa) [Cleaved into: 76 kDa lysosomal alpha-glucosidase;70 kDa lysosomal alpha-glucosidase]
11.7426	11.8903	11.7466	12.8671	12.4366	12.3029	12.0109	12.3455	11.4765	11.542	12.9432	12.431	sp				426	864	0.884109	0.450675	0.620346	1.75059	0.093201	0.96755	0.0892413	0.255512	11.9973	11.9081	12.5284	Q9GZT9	EGLN1_HUMAN	EGLN1	EGLN1 C1orf12 PNAS-118 PNAS-137	Egl nine homolog 1 (EC 1.14.11.29) (Hypoxia-inducible factor prolyl hydroxylase 2) (HIF-PH2) (HIF-prolyl hydroxylase 2) (HPH-2) (Prolyl hydroxylase domain-containing protein 2) (PHD2) (SM-20)
16.366	16.3269	16.6386	16.6514	16.8703	16.8254	16.5552	16.3573	16.6701	16.5802	17.087	16.9611	sp				243	865	2.58431	0.0545942	0.300854	4.93985	2.25159	0.190272	-0.233746	-4.21327	16.4014	16.6351	16.936	Q96CG8	CTHR1_HUMAN	CTHRC1	CTHRC1 UNQ762/PRO1550	Collagen triple helix repeat-containing protein 1 (Protein NMTC1)
14.229	15.6191	13.1832	13.5085	13.6537	13.461	13.727	13.9479	15.4254	14.0777	14.5311	15.3159	sp				480	866	0.108332	0.913771	0.191717	0.293216	0.201345	0.905897	0.332026	0.508874	14.3807	14.0487	14.2404	P11172	UMPS_HUMAN	UMPS	UMPS OK/SW-cl.21	Uridine 5'-monophosphate synthase (UMP synthase) [Includes: Orotate phosphoribosyltransferase (OPRT) (OPRTase) (EC 2.4.2.10);Orotidine 5'-phosphate decarboxylase (ODC) (EC 4.1.1.23) (OMPdecase)]
15.8437	16.0748	15.8755	15.9969	16.0138	15.8823	16.0225	16.159	15.8024	16.0054	16.0578	15.8262	sp			WM3734_MCU1_WM3734_PLKO	98	867	0.127607	0.897024	0.0249324	0.340051	0.598327	0.774258	0.104931	1.26686	16.025	15.9201	15.945	P04080	CYTB_HUMAN	CSTB	CSTB CST6 STFB	Cystatin-B (CPI-B) (Liver thiol proteinase inhibitor) (Stefin-B)
11.0806	9.85807	11.1996	12.1308	10.4105	11.7321	9.70205	10.7315	11.4795	9.68678	12.3243	11.3646	tr				794	868	0.201741	0.839559	0.333709	0.509742	0.599116	0.774252	-0.781117	-1.26823	10.343	11.1242	11.4579	D6REM6	D6REM6_HUMAN	MATR3	MATR3	Matrin-3
15.6233	15.0916	15.4713	14.9603	15.6481	14.4459	15.2684	14.9834	15.2416	14.6626	15.2431	15.1728	tr				131	869	0.0499664	0.967068	0.0435255	0.14254	0.294008	0.861977	0.157734	0.703432	15.2417	15.084	15.1275	E7ETK0	E7ETK0_HUMAN	RPS24	RPS24	40S ribosomal protein S24
13.5489	11.9725	14.0363	13.4663	12.3722	13.8592	13.7814	13.2224	14.0769	13.9614	13.8158	13.2918	sp				136	870	0.718619	0.532094	-0.550466	-1.4731	0.892895	0.622611	-0.753925	-1.76521	13.1313	13.8852	13.3347	P37108	SRP14_HUMAN	SRP14	SRP14	Signal recognition particle 14 kDa protein (SRP14) (18 kDa Alu RNA-binding protein)
10.8771	11.7418	10.5479	10.7766	10.2885	10.8438	10.4862	15.0796	12.0104	10.0589	15.1888	14.7577	sp			WM3734_MCU1_WM3734_PLKO	169	871	0.691751	0.546348	1.92128	1.42748	0.484625	0.798142	1.19776	1.06553	12.0462	10.8484	12.7697	P13073	COX41_HUMAN	COX4I1	COX4I1 COX4	Cytochrome c oxidase subunit 4 isoform 1, mitochondrial (Cytochrome c oxidase polypeptide IV) (Cytochrome c oxidase subunit IV isoform 1) (COX IV-1)
12.284	12.7557	12.0935	12.1027	12.4849	12.2643	12.0322	12.3349	12.0696	12.2083	12.332	12.0896	sp				538	872	1.0286	0.380327	0.174175	1.9907	0.747931	0.68332	0.233185	1.52264	12.3517	12.1185	12.2927	Q13884	SNTB1_HUMAN	SNTB1	SNTB1 SNT2B1	Beta-1-syntrophin (59 kDa dystrophin-associated protein A1 basic component 1) (DAPA1B) (BSYN2) (Syntrophin-2) (Tax interaction protein 43) (TIP-43)
12.4952	12.9684	12.9066	12.304	12.937	12.6472	12.436	9.493	12.6274	12.2459	12.2117	11.6368	sp			WM3734_MCU1_WM3734_PLKO	502	873	0.199956	0.841031	-0.162814	-0.505825	0.359222	0.829645	-0.672821	-0.831932	11.8482	12.521	12.3582	P51688	SPHM_HUMAN	SGSH	SGSH HSS	N-sulphoglucosamine sulphohydrolase (EC 3.10.1.1) (Sulfoglucosamine sulfamidase) (Sulphamidase)
14.3786	14.2033	13.7429	12.3755	14.3096	12.7903	13.9729	13.9507	14.4042	12.5143	13.9182	12.9276	sp				437	874	0.139911	0.887054	0.227202	0.369303	0.873491	0.627679	0.867159	1.73291	14.1264	13.2592	13.4864	Q99541	PLIN2_HUMAN	PLIN2	PLIN2 ADFP	Perilipin-2 (Adipophilin) (Adipose differentiation-related protein) (ADRP)
14.0009	14.4305	13.6536	13.8588	13.6264	13.9041	13.6211	14.8718	14.105	14.5166	14.4698	13.4907	sp				689	875	0.226444	0.825617	-0.160749	-0.56323	0.245167	0.883385	0.197581	0.602922	14.2311	14.0335	13.8728	Q96EY7	PTCD3_HUMAN	PTCD3	PTCD3 MRPS39 TRG15	Pentatricopeptide repeat domain-containing protein 3, mitochondrial (28S ribosomal protein S39, mitochondrial) (MRP-S39) (Mitochondrial small ribosomal subunit protein mS39) (Transformation-related gene 15 protein) (TRG-15)
15.6962	15.8237	15.5016	15.5173	15.8279	15.9556	15.6691	15.6157	15.7101	15.6509	16.0304	15.7796	tr			WM3734_MCU1_WM3734_PLKO	222	876	2.12077	0.102863	0.303377	3.946	0.779636	0.660501	0.106222	1.57599	15.7012	15.595	15.8984	A0A087WYR3	A0A087WYR3_HUMAN	TPD52L2	TPD52L2	Tumor protein D54
13.962	15.2273	14.7186	15.1351	15.5277	14.8678	15.3315	14.6519	14.0861	15.0877	15.2499	14.7484	sp			WM3734_MCU1_WM3734_PLKO	283	877	0.523406	0.637571	0.341591	1.1351	0.0314547	0.993937	0.036309	0.0914215	14.7932	14.7569	15.0985	P21796	VDAC1_HUMAN	VDAC1	VDAC1 VDAC	Voltage-dependent anion-selective channel protein 1 (VDAC-1) (hVDAC1) (Outer mitochondrial membrane protein porin 1) (Plasmalemmal porin) (Porin 31HL) (Porin 31HM)
13.8906	14.2538	13.4221	13.2461	14.341	13.9297	13.5766	14.3652	14.1131	14.2957	13.8022	14.1928	sp				377	878	0.473651	0.663419	0.297211	1.04565	0.345703	0.830815	0.252323	0.80576	14.0216	13.7692	14.0665	Q9H7Z7	PGES2_HUMAN	PTGES2	PTGES2 C9orf15 PGES2	Prostaglandin E synthase 2 (Membrane-associated prostaglandin E synthase-2) (mPGE synthase-2) (Microsomal prostaglandin E synthase 2) (mPGES-2) (Prostaglandin-H(2) E-isomerase) (EC 5.3.99.3) [Cleaved into: Prostaglandin E synthase 2 truncated form]
15.4505	15.6503	15.0394	14.9388	14.5957	14.606	11.848	14.8238	14.7602	13.6006	14.8628	14.2927	tr				283	879	0.00431522	0.996569	0.00455832	0.0129167	0.0527521	0.988681	-0.141602	-0.150078	14.4431	14.5848	14.5893	D6RD18	D6RD18_HUMAN	HNRNPAB	HNRNPAB	Heterogeneous nuclear ribonucleoprotein A/B
13.2707	11.2068	12.4061	13.3529	12.7218	11.8616	10.6367	13.3945	10.8382	11.5641	12.2097	11.8458	sp				326	880	0.0738465	0.948668	0.11942	0.20596	0.0336468	0.992055	0.086863	0.0975713	12.1272	12.0403	12.1597	Q00534	CDK6_HUMAN	CDK6	CDK6 CDKN6	Cyclin-dependent kinase 6 (EC 2.7.11.22) (Cell division protein kinase 6) (Serine/threonine-protein kinase PLSTIRE)
14.9816	15.0344	15.1058	14.8908	14.469	14.8281	14.4394	14.4167	14.9353	15.0543	15.0015	15.0232	sp				225	881	0.56413	0.624316	-0.166112	-1.2071	0.788058	0.655492	-0.278536	-1.59013	14.718	14.9966	14.8305	P24534	EF1B_HUMAN	EEF1B2	EEF1B2 EEF1B EF1B	Elongation factor 1-beta (EF-1-beta)
19.7687	19.9023	19.9522	19.9389	19.8311	19.6227	19.6919	19.9625	20.0532	19.979	19.8132	19.6579	sp			WM3734_MCU1_WM3734_PLKO	115	882	2.26192	0.0876412	-0.249613	-4.23479	1.17803	0.552426	-0.149456	-2.23976	19.8314	19.9808	19.7312	P14174	MIF_HUMAN	MIF	MIF GLIF MMIF	Macrophage migration inhibitory factor (MIF) (EC 5.3.2.1) (Glycosylation-inhibiting factor) (GIF) (L-dopachrome isomerase) (L-dopachrome tautomerase) (EC 5.3.3.12) (Phenylpyruvate tautomerase)
14.2422	13.6025	14.9806	14.7462	14.8965	14.827	14.6376	14.975	14.8966	14.8877	14.4954	14.5304	sp				248	883	0.845469	0.47061	-0.190454	-1.68619	0.864802	0.629923	-0.513446	-1.71843	14.3643	14.8778	14.6873	Q15056	IF4H_HUMAN	EIF4H	EIF4H KIAA0038 WBSCR1 WSCR1	Eukaryotic translation initiation factor 4H (eIF-4H) (Williams-Beuren syndrome chromosomal region 1 protein)
16.1761	16.2575	16.1849	15.7749	15.639	15.6303	16.3369	16.282	16.018	16.0666	15.6994	15.6867	sp				118	884	2.12364	0.10301	-0.347232	-3.95175	1.46411	0.419577	0.252023	2.72646	16.2631	16.0111	15.6639	P62316	SMD2_HUMAN	SNRPD2	SNRPD2 SNRPD1	Small nuclear ribonucleoprotein Sm D2 (Sm-D2) (snRNP core protein D2)
13.7148	14.5182	13.8968	14.0787	14.7801	14.0632	14.4824	14.4794	14.5001	14.5095	14.1039	14.0208	sp				152	885	0.006022	0.995611	-0.00426173	-0.0179908	0.0758739	0.971927	0.0524335	0.211224	14.2987	14.2463	14.242	Q9Y3D6	FIS1_HUMAN	FIS1	FIS1 TTC11 CGI-135	Mitochondrial fission 1 protein (FIS1 homolog) (hFis1) (Tetratricopeptide repeat protein 11) (TPR repeat protein 11)
14.417	14.624	14.6828	14.8406	14.4967	14.592	14.4989	14.8176	14.6524	14.754	14.7295	14.6303	sp				108	886	0.965659	0.4139	-0.120352	-1.88615	0.72246	0.693361	-0.143094	-1.4796	14.5894	14.7325	14.6121	P62942	FKB1A_HUMAN	FKBP1A	FKBP1A FKBP1 FKBP12	Peptidyl-prolyl cis-trans isomerase FKBP1A (PPIase FKBP1A) (EC 5.2.1.8) (12 kDa FK506-binding protein) (12 kDa FKBP) (FKBP-12) (Calstabin-1) (FK506-binding protein 1A) (FKBP-1A) (Immunophilin FKBP12) (Rotamase)
15.7951	14.8519	15.8821	16.0577	15.7558	15.657	14.8466	16.1027	14.5474	15.8082	14.736	14.5733	sp			WM3734_MCU1_WM3734_PLKO	118	887	0.369282	0.724806	-0.393341	-0.851262	0.139752	0.948224	-0.174815	-0.368928	15.399	15.5739	15.1805	P58546	MTPN_HUMAN	MTPN	MTPN	Myotrophin (Protein V-1)
13.4607	12.1484	11.8075	12.9033	12.0231	12.3891	12.9262	12.9177	12.8286	12.4912	10.3089	11.5986	sp				780	888	0.908857	0.437266	-0.927728	-1.79176	0.430383	0.810168	0.3556	0.966309	12.8633	12.5077	11.5799	O43815	STRN_HUMAN	STRN	STRN	Striatin
14.8945	15.1938	15.0908	14.8316	14.9424	15.1511	14.271	14.8017	15.0354	15.072	15.1624	15.2378	sp				334	889	0.636011	0.585065	0.115968	1.33207	0.492098	0.797106	-0.217204	-1.07902	14.7903	15.0075	15.1234	Q9NZL9	MAT2B_HUMAN	MAT2B	MAT2B TGR MSTP045 Nbla02999 UNQ2435/PRO4995	Methionine adenosyltransferase 2 subunit beta (Methionine adenosyltransferase II beta) (MAT II beta) (Putative dTDP-4-keto-6-deoxy-D-glucose 4-reductase)
17.6157	17.5528	17.6254	17.5362	17.5049	17.4103	17.6065	17.6586	17.6597	17.7063	17.4531	17.5249	tr				95	890	1.93338	0.124499	-0.158559	-3.57894	0.224438	0.895441	-0.023488	-0.558936	17.6084	17.6319	17.4733	K7ERI7	K7ERI7_HUMAN	RPL22	RPL22 hCG_2009685	60S ribosomal protein L22 (Ribosomal protein L22, isoform CRA_b)
13.6469	14.2287	12.9045	14.107	13.4115	14.0212	13.8175	14.1002	13.4074	14.346	13.1034	13.6648	tr				235	891	0.139658	0.886931	-0.141	-0.368707	0.304531	0.858494	0.257089	0.724574	13.9483	13.6912	13.5502	J3QQX2	J3QQX2_HUMAN	ARHGDIA	ARHGDIA	Rho GDP-dissociation inhibitor 1
13.6105	14.3742	14.2282	14.6784	14.5092	14.1562	14.1061	14.2999	14.263	13.9064	14.6761	13.7613	tr				161	892	0.00878613	0.995211	0.00673294	0.0261674	0.308798	0.854455	-0.171348	-0.733099	14.0977	14.269	14.2757	H3BPJ9	H3BPJ9_HUMAN	NDUFB10	NDUFB10	NADH dehydrogenase [ubiquinone] 1 beta subcomplex subunit 10
13.496	13.7923	13.6988	14.2707	13.3667	13.4367	14.0719	12.1662	14.7962	14.392	13.5597	14.7419	tr				254	893	0.615609	0.598925	-0.513145	-1.29684	0.971427	0.618932	-0.90782	-1.89573	13.3816	14.2894	13.7763	D6RG15	D6RG15_HUMAN	TWF2	TWF2	Twinfilin-2
13.3472	12.7508	12.9261	13.0133	13.3878	13.4188	13.2962	12.7733	11.1647	12.7732	13.4008	13.706	tr				748	894	1.19667	0.310232	1.00897	2.27099	0.575309	0.783802	0.572526	1.22671	13.0419	12.4693	13.4783	A0A1B0GW05	A0A1B0GW05_HUMAN	DPY19L1	DPY19L1	Probable C-mannosyltransferase DPY19L1
15.561	15.8017	15.4019	15.4889	15.5737	15.6901	13.7063	15.6065	15.4017	13.7757	15.3041	15.3462	sp				270	895	0.496703	0.650296	0.461466	1.08731	0.0856864	0.967358	0.151784	0.236456	15.1689	15.0171	15.4785	Q9NQ88	TIGAR_HUMAN	TIGAR	TIGAR C12orf5	Fructose-2,6-bisphosphatase TIGAR (EC 3.1.3.46) (TP53-induced glycolysis and apoptosis regulator) (TP53-induced glycolysis regulatory phosphatase)
14.7464	14.7678	14.0393	12.2901	14.911	14.746	14.3097	14.6153	14.1131	14.1044	14.3041	14.7816	sp				176	896	1.17852	0.315315	1.049	2.24058	1.0997	0.564724	0.973114	2.10896	14.6098	13.6367	14.6857	Q9BRG1	VPS25_HUMAN	VPS25	VPS25 DERP9 EAP20	Vacuolar protein-sorting-associated protein 25 (hVps25) (Dermal papilla-derived protein 9) (ELL-associated protein of 20 kDa) (ESCRT-II complex subunit VPS25)
12.0689	12.352	9.83496	9.35313	9.32069	10.1629	8.44062	12.2201	12.0785	8.93236	9.75241	9.10171	sp				356	897	0.257777	0.803692	-0.465306	-0.629272	0.469137	0.799587	1.22066	1.03744	11.2704	10.0497	9.58443	Q14558	KPRA_HUMAN	PRPSAP1	PRPSAP1	Phosphoribosyl pyrophosphate synthase-associated protein 1 (PRPP synthase-associated protein 1) (39 kDa phosphoribosypyrophosphate synthase-associated protein) (PAP39)
12.7903	12.012	12.8739	12.0707	13.0649	12.507	11.2761	13.0102	13.1985	12.6654	12.2022	12.4004	sp				115	898	0.20954	0.832477	-0.158468	-0.526774	0.412424	0.811014	-0.429953	-0.932888	12.2722	12.7021	12.5436	P62854	RS26_HUMAN	RPS26	RPS26	40S ribosomal protein S26 (Small ribosomal subunit protein eS26)
12.301	13.2032	13.9619	14.1384	14.1537	13.7266	13.9889	13.9618	12.7917	13.8871	14.0795	13.4822	sp				274	899	0.189424	0.85099	0.165747	0.482555	0.272384	0.87453	-0.331064	-0.659438	13.3637	13.6948	13.8605	Q9H0E2	TOLIP_HUMAN	TOLLIP	TOLLIP	Toll-interacting protein
13.1057	14.3589	14.55	13.3061	14.1718	12.8274	13.3083	14.5152	14.7064	14.4817	14.5271	14.598	sp				321	900	0.170459	0.865492	-0.229969	-0.439964	0.400646	0.811276	-0.439037	-0.910798	13.822	14.2611	14.0311	A6NDG6	PGP_HUMAN	PGP	PGP	Glycerol-3-phosphate phosphatase (G3PP) (EC 3.1.3.21) (Aspartate-based ubiquitous Mg(2+)-dependent phosphatase) (AUM) (EC 3.1.3.48) (Phosphoglycolate phosphatase) (PGP)
15.0316	15.0879	15.2411	15.0609	15.5618	15.1957	15.1176	15.3199	15.2439	15.3399	15.524	15.4053	tr				192	901	1.02491	0.382663	0.200235	1.98455	0.426765	0.81173	-0.0821941	-0.959599	15.1393	15.2215	15.4217	H0YGR4	H0YGR4_HUMAN	REXO2	REXO2	Oligoribonuclease, mitochondrial (Fragment)
13.8757	12.1141	13.8207	13.4565	13.9404	13.7761	13.0319	9.94276	13.5764	12.721	12.9417	13.874	sp				1253	902	0.302779	0.770819	0.239429	0.721065	0.62407	0.754247	-1.15253	-1.31147	12.2411	13.3936	13.6331	Q7L576	CYFP1_HUMAN	CYFIP1	CYFIP1 KIAA0068	Cytoplasmic FMR1-interacting protein 1 (Specifically Rac1-associated protein 1) (Sra-1) (p140sra-1)
15.2337	15.4502	14.9198	15.2007	13.4277	14.3624	15.1963	14.0252	15.1505	15.1347	14.075	13.3904	tr				235	903	2.68383	0.0509632	-1.28755	-5.17172	0.145054	0.943992	-0.125054	-0.381389	14.9764	15.1014	13.8139	C9JAB2	C9JAB2_HUMAN	SRSF7	SRSF7	Serine/arginine-rich-splicing factor 7
15.8694	15.4412	15.5325	15.7722	15.8718	15.3357	15.7691	15.5009	15.6136	15.3731	15.5229	15.8259	tr				157	904	0.168387	0.867013	0.0661871	0.435254	0.217991	0.898505	0.0722752	0.545078	15.6451	15.5729	15.6391	C9JUE0	C9JUE0_HUMAN	TFG	TFG	Protein TFG (Fragment)
13.0778	12.914	13.9389	13.7567	13.2224	14.2552	14.1748	13.794	12.8519	14.1723	13.7859	12.8677	sp				420	905	0.131635	0.894447	-0.147177	-0.349681	0.178268	0.91647	-0.189799	-0.457612	13.4902	13.68	13.5328	Q96IJ6	GMPPA_HUMAN	GMPPA	GMPPA	Mannose-1-phosphate guanyltransferase alpha (GDP-mannose pyrophosphorylase A) (GMPP-alpha) (GTP-mannose-1-phosphate guanylyltransferase alpha)
14.0452	13.4689	13.0972	12.5535	15.0434	14.558	14.1474	13.0654	13.0496	13.1887	15.173	14.893	sp	+		1205LU_MCU1_1205LU_PLKO	480	906	4.23447	0.00824684	1.94459	9.98909	1.29454	0.484151	0.709465	2.43591	13.6817	12.9723	14.9169	Q92743	HTRA1_HUMAN	HTRA1	HTRA1 HTRA PRSS11	Serine protease HTRA1 (EC 3.4.21.-) (High-temperature requirement A serine peptidase 1) (L56) (Serine protease 11)
13.1131	12.1534	12.5194	12.4405	11.7134	12.4259	12.5232	12.3489	13.1489	11.8286	12.8811	13.3484	sp				1217	907	0.0889603	0.934162	0.107866	0.244786	0.0519024	0.988019	0.0502861	0.147783	12.5346	12.4843	12.5922	Q15393	SF3B3_HUMAN	SF3B3	SF3B3 KIAA0017 SAP130	Splicing factor 3B subunit 3 (Pre-mRNA-splicing factor SF3b 130 kDa subunit) (SF3b130) (STAF130) (Spliceosome-associated protein 130) (SAP 130)
12.9581	12.7687	12.8817	8.91734	12.3724	12.689	12.7266	12.5279	13.0719	12.3786	12.6708	12.8906	sp				444	908	0.373271	0.723964	0.843314	0.858896	0.422659	0.811151	0.93295	0.951973	12.7453	11.8124	12.6557	O75351	VPS4B_HUMAN	VPS4B	VPS4B SKD1 VPS42 MIG1	Vacuolar protein sorting-associated protein 4B (EC 3.6.4.6) (Cell migration-inducing gene 1 protein) (Suppressor of K(+) transport growth defect 1) (Protein SKD1)
12.2675	10.7662	11.9949	11.7972	12.3896	12.6189	12.3221	11.0169	12.6074	12.3727	12.1963	10.9834	sp				701	909	0.135047	0.892541	-0.14599	-0.357796	0.641088	0.746185	-0.59987	-1.34081	11.5932	12.193	12.047	Q9NR19	ACSA_HUMAN	ACSS2	ACSS2 ACAS2	Acetyl-coenzyme A synthetase, cytoplasmic (EC 6.2.1.1) (Acetate--CoA ligase) (Acetyl-CoA synthetase) (ACS) (AceCS) (Acyl-CoA synthetase short-chain family member 2) (Acyl-activating enzyme)
13.6372	13.0047	13.5163	13.5665	13.1851	13.1183	13.5992	13.7106	13.6753	13.0879	12.6252	13.411	sp				1384	910	0.910943	0.436995	-0.376627	-1.79523	0.0443526	0.991689	0.0264101	0.127229	13.4879	13.4615	13.0849	P78357	CNTP1_HUMAN	CNTNAP1	CNTNAP1 CASPR NRXN4	Contactin-associated protein 1 (Caspr) (Caspr1) (Neurexin IV) (Neurexin-4) (p190)
13.0797	12.9911	13.1477	13.1473	13.0699	13.1171	12.9851	13.0873	12.9349	13.2162	12.7001	13.1017	sp				249	911	0.437393	0.676357	-0.114339	-0.979272	0.520618	0.79389	-0.0757337	-1.13013	13.0358	13.1115	12.9972	P13984	T2FB_HUMAN	GTF2F2	GTF2F2 RAP30	General transcription factor IIF subunit 2 (EC 3.6.4.12) (ATP-dependent helicase GTF2F2) (General transcription factor IIF 30 kDa subunit) (Transcription initiation factor IIF subunit beta) (TFIIF-beta) (Transcription initiation factor RAP30)
14.2577	14.2895	13.8317	13.3464	14.0316	13.7789	14.0979	14.3071	14.0478	13.1446	14.0079	13.1399	sp				689	912	0.196464	0.844506	0.146944	0.49814	1.62305	0.378006	0.645407	3.00609	14.238	13.5926	13.7396	Q6NUQ4	TM214_HUMAN	TMEM214	TMEM214 PP446	Transmembrane protein 214
14.8201	13.3917	14.5378	14.4451	15.4225	14.3586	15.1632	14.4709	14.9634	13.4746	15.291	14.9233	sp				212	913	0.812895	0.483781	0.643669	1.63175	0.0770417	0.971967	0.10627	0.214249	14.4615	14.3552	14.9989	P61019	RAB2A_HUMAN	RAB2A	RAB2A RAB2	Ras-related protein Rab-2A
13.4589	13.6093	13.3392	10.4357	13.5047	14.1241	14.0121	13.5624	12.673	13.341	13.8267	10.9359	tr				147	914	0.266601	0.795021	0.650651	0.64754	0.874923	0.630841	1.21348	1.73529	13.6607	12.4472	13.0978	M0R1A7	M0R1A7_HUMAN	RPL18A	RPL18A hCG_36873	60S ribosomal protein L18a
14.3733	13.7804	14.5403	14.5023	15.0549	14.5806	14.7318	14.4051	14.7828	14.8777	15.2832	14.6384	tr			WM3734_MCU1_WM3734_PLKO	580	915	0.511084	0.640666	0.213505	1.1131	0.804693	0.647744	-0.3531	-1.61802	14.3227	14.6758	14.8893	A0A0D9SG72	A0A0D9SG72_HUMAN	STXBP1	STXBP1	Syntaxin-binding protein 1
12.1443	11.4031	12.1755	11.6393	12.3872	12.3392	11.9987	11.914	11.5556	11.8975	12.6622	12.3074	sp				1204	916	2.02407	0.11234	0.607024	3.75438	0.0812422	0.969237	0.048034	0.225079	11.865	11.817	12.424	Q9HD20	AT131_HUMAN	ATP13A1	ATP13A1 ATP13A KIAA1825 CGI-152	Manganese-transporting ATPase 13A1 (EC 3.6.3.-)
10.9107	12.752	12.8675	13.4365	13.3792	13.1677	12.6975	13.9193	13.31	11.3192	12.478	11.7826	tr				336	917	0.017559	0.991921	-0.0314174	-0.0517924	0.0742989	0.96951	-0.163406	-0.207136	12.5699	12.7333	12.7019	H0Y4X3	H0Y4X3_HUMAN	RBM39	RBM39	RNA-binding protein 39 (Fragment)
15.4489	14.7249	15.1511	15.0426	15.4098	15.403	15.4737	14.5324	15.1946	14.9091	15.2865	15.3352	tr			WM3734_MCU1_WM3734_PLKO	114	918	2.17493	0.095381	0.284304	4.05548	0.0404996	0.994096	-0.0293651	-0.116626	15.045	15.0743	15.3586	E5RI99	E5RI99_HUMAN	RPL30	RPL30	60S ribosomal protein L30 (Fragment)
14.7385	13.9202	14.1539	14.9693	15.0852	15.3727	15.0015	13.2241	14.3531	15.0073	15.2371	14.559	tr			WM3734_MCU1_WM3734_PLKO	482	919	0.782343	0.496074	0.442654	1.58054	0.380245	0.824527	-0.399817	-0.872196	14.2211	14.6209	15.0635	B4DR61	B4DR61_HUMAN	SEC61A1	SEC61A1	cDNA FLJ59739, highly similar to Protein transport protein Sec61 subunit alpha isoform 1
11.9991	12.0942	11.8922	10.0939	11.8283	11.6371	11.6782	11.5553	10.3144	11.5481	12.2783	12.2104	sp				89	920	1.14125	0.327959	1.02636	2.17824	0.959344	0.61539	0.869506	1.87566	11.8317	10.9622	11.9885	Q96FJ2	DYL2_HUMAN	DYNLL2	DYNLL2 DLC2	Dynein light chain 2, cytoplasmic (8 kDa dynein light chain b) (DLC8b) (Dynein light chain LC8-type 2)
14.1213	14.3501	13.8067	13.7384	12.1629	13.9637	13.9273	14.2469	12.686	13.9452	14.0678	14.1787	sp				380	921	0.0302286	0.982526	0.0492103	0.0879699	1.05579	0.574341	0.61733	2.03589	14.1614	13.5441	13.5933	P50552	VASP_HUMAN	VASP	VASP	Vasodilator-stimulated phosphoprotein (VASP)
15.1487	14.8815	14.5523	14.6785	15.0875	14.8966	14.7763	13.9657	14.9998	14.8757	14.9746	15.0324	tr				613	922	1.06479	0.36751	0.221208	2.05084	0.113191	0.960659	-0.0835068	-0.305145	14.6931	14.7766	14.9978	H7C463	H7C463_HUMAN	IMMT	IMMT	MICOS complex subunit MIC60 (Mitofilin) (Fragment)
12.3963	9.7343	11.8934	11.8994	11.4131	12.1242	11.9948	9.65714	12.2195	12.0687	11.7752	11.5544	sp				790	923	0.884203	0.451495	-0.303531	-1.75074	0.717266	0.691275	-1.07459	-1.4708	10.9457	12.0202	11.7167	Q09161	NCBP1_HUMAN	NCBP1	NCBP1 CBP80 NCBP	Nuclear cap-binding protein subunit 1 (80 kDa nuclear cap-binding protein) (CBP80) (NCBP 80 kDa subunit)
13.9303	13.2062	14.0704	11.8415	13.9809	14.5338	13.2625	13.4371	13.4397	13.9176	14.2559	13.2663	tr				146	924	0.558472	0.625755	0.691962	1.19716	0.0967854	0.962316	0.14174	0.264522	13.459	13.3173	14.0093	E9PIV9	E9PIV9_HUMAN	CYB5R2	CYB5R2	NADH-cytochrome b5 reductase 2 (Fragment)
12.816	13.1383	12.8142	11.7814	12.4893	12.6425	13.0975	12.6289	11.4037	13.1217	12.9278	11.7993	sp				333	925	0.148291	0.884125	0.18449	0.388957	0.734344	0.683484	0.639946	1.4997	12.9202	12.2802	12.4647	Q11206	SIA4C_HUMAN	ST3GAL4	ST3GAL4 CGS23 NANTA3 SIAT4C STZ	CMP-N-acetylneuraminate-beta-galactosamide-alpha-2,3-sialyltransferase 4 (Alpha 2,3-ST 4) (Beta-galactoside alpha-2,3-sialyltransferase 4) (EC 2.4.99.2) (EC 2.4.99.4) (Alpha 2,3-sialyltransferase IV) (Gal-NAc6S) (Gal-beta-1,4-GalNAc-alpha-2,3-sialyltransferase) (SAT-3) (ST-4) (ST3Gal IV) (ST3GalIV) (ST3GalA.2) (STZ) (Sialyltransferase 4C) (SIAT4-C)
16.1513	16.616	16.2595	16.3049	16.4774	16.6422	16.3727	16.5024	16.3162	16.336	16.4603	16.5701	sp				178	926	2.6697	0.0518964	0.233324	5.13837	0.478044	0.798867	0.106434	1.05362	16.4106	16.3042	16.5375	O15145	ARPC3_HUMAN	ARPC3	ARPC3 ARC21	Actin-related protein 2/3 complex subunit 3 (Arp2/3 complex 21 kDa subunit) (p21-ARC)
12.1762	11.8538	11.7361	11.22	11.9525	12.0924	12.0956	9.34707	10.9327	11.7196	11.8509	12.0375	sp			WM3734_MCU1_WM3734_PLKO	1086	927	1.53461	0.210094	0.581238	2.84951	0.0162835	0.999703	-0.0339208	-0.0480967	11.3682	11.4021	11.9833	Q13423	NNTM_HUMAN	NNT	NNT	NAD(P) transhydrogenase, mitochondrial (EC 1.6.1.2) (Nicotinamide nucleotide transhydrogenase) (Pyridine nucleotide transhydrogenase)
16.0195	16.1932	15.6842	15.8735	16.1312	16.4007	16.4676	16.1882	15.4109	15.4849	15.8338	16.16	sp				417	928	1.79595	0.15091	0.518045	3.32034	2.30702	0.186081	0.603729	4.32948	16.2171	15.6134	16.1314	P11279	LAMP1_HUMAN	LAMP1	LAMP1	Lysosome-associated membrane glycoprotein 1 (LAMP-1) (Lysosome-associated membrane protein 1) (CD107 antigen-like family member A) (CD antigen CD107a)
12.5489	12.6759	13.0043	12.2681	13.3444	13.6145	12.2873	12.4591	12.6844	12.6231	10.8407	13.3319	sp				201	929	0.0740392	0.948876	0.137902	0.206461	0.388048	0.819396	-0.152192	-0.887013	12.4928	12.645	12.7829	Q9NYL4	FKB11_HUMAN	FKBP11	FKBP11 FKBP19 UNQ336/PRO535	Peptidyl-prolyl cis-trans isomerase FKBP11 (PPIase FKBP11) (EC 5.2.1.8) (19 kDa FK506-binding protein) (19 kDa FKBP) (FKBP-19) (FK506-binding protein 11) (FKBP-11) (Rotamase)
17.2873	17.5055	17.2599	17.324	17.5022	17.3908	17.447	17.545	17.3563	17.3766	17.399	17.4365	sp			WM3734_MCU1_WM3734_PLKO	151	930	1.54	0.208389	0.102899	2.85897	0.963264	0.61596	0.116973	1.88217	17.4462	17.3292	17.4321	O15511	ARPC5_HUMAN	ARPC5	ARPC5 ARC16	Actin-related protein 2/3 complex subunit 5 (Arp2/3 complex 16 kDa subunit) (p16-ARC)
13.8269	10.5535	14.3917	12.2064	11.0406	13.9092	14.3589	14.3805	14.2076	13.4311	11.9234	14.0313	tr				169	931	0.412988	0.696465	-0.833101	-0.933941	0.0980175	0.962999	-0.279261	-0.267608	13.28	13.5592	12.7261	B5MCD7	B5MCD7_HUMAN	SYNGR1	SYNGR1	cDNA FLJ52856, highly similar to Synaptogyrin-1
15.5814	15.9065	15.9054	15.8128	15.7897	15.8141	15.7874	15.7671	15.7867	15.7696	15.8328	15.6635	sp				310	932	0.392287	0.714536	-0.0436144	-0.895035	0.336226	0.840032	-0.0580082	-0.787277	15.7606	15.8186	15.775	O00487	PSDE_HUMAN	PSMD14	PSMD14 POH1	26S proteasome non-ATPase regulatory subunit 14 (EC 3.4.19.-) (26S proteasome regulatory subunit RPN11) (26S proteasome-associated PAD1 homolog 1)
9.68666	11.7732	11.3908	8.5159	11.5623	10.9492	10.4119	10.258	11.2879	11.8038	9.50886	11.5759	sp				333	933	0.0589873	0.959449	0.149471	0.166813	0.0905125	0.968089	-0.21714	-0.24872	10.5324	10.7496	10.899	P20042	IF2B_HUMAN	EIF2S2	EIF2S2 EIF2B	Eukaryotic translation initiation factor 2 subunit 2 (Eukaryotic translation initiation factor 2 subunit beta) (eIF-2-beta)
12.078	12.0673	11.4097	12.1625	12.8999	13.2241	12.2054	12.4693	13.2563	13.1065	12.7508	12.5107	sp				227	934	0.339202	0.74982	0.362642	0.793094	0.258313	0.87711	-0.278755	-0.630385	12.205	12.4837	12.8464	Q13445	TMED1_HUMAN	TMED1	TMED1 IL1RL1L IL1RL1LG	Transmembrane emp24 domain-containing protein 1 (Interleukin-1 receptor-like 1 ligand) (Putative T1/ST2 receptor-binding protein) (p24 family protein gamma-1) (Tp24) (p24gamma1)
12.5792	11.6282	12.8506	12.8573	12.3814	12.3564	12.7939	12.5015	12.1538	12.6525	12.1879	12.0016	sp				440	935	1.10607	0.34104	-0.396713	-2.11956	0.357288	0.830565	-0.252835	-0.828201	12.3757	12.6285	12.2318	Q13363	CTBP1_HUMAN	CTBP1	CTBP1 CTBP	C-terminal-binding protein 1 (CtBP1) (EC 1.1.1.-)
13.6005	14.0421	14.6982	13.9056	13.9233	13.7814	14.0311	14.1599	13.5925	13.6476	13.3046	13.4705	sp			WM3734_MCU1_WM3734_PLKO	154	936	0.542694	0.628786	-0.340977	-1.16932	0.00300946	0.998978	-0.0025537	-0.00902157	13.9584	13.9609	13.62	Q9UHV9	PFD2_HUMAN	PFDN2	PFDN2 PFD2 HSPC231	Prefoldin subunit 2
14.2441	14.6899	14.3938	14.3304	12.7463	12.2029	14.3075	14.5518	14.4937	14.2365	14.357	13.7142	tr				494	937	1.20451	0.309125	-1.10845	-2.28414	0.302879	0.860013	0.0847638	0.721265	14.4483	14.3636	13.2551	Q5JW30	Q5JW30_HUMAN	STAU1	STAU1	Double-stranded RNA-binding protein Staufen homolog 1
13.7798	11.9499	13.6076	13.827	13.6632	13.2808	14.1938	13.5079	13.6982	13.764	13.6517	13.7648	sp				937	938	0.534386	0.632756	-0.134048	-1.15461	0.314351	0.848819	-0.366338	-0.744152	13.3578	13.7242	13.5901	P63010	AP2B1_HUMAN	AP2B1	AP2B1 ADTB2 CLAPB1	AP-2 complex subunit beta (AP105B) (Adaptor protein complex AP-2 subunit beta) (Adaptor-related protein complex 2 subunit beta) (Beta-2-adaptin) (Beta-adaptin) (Clathrin assembly protein complex 2 beta large chain) (Plasma membrane adaptor HA2/AP2 adaptin beta subunit)
13.1688	13.1332	13.1314	12.9134	13.1293	13.0944	13.3509	13.3202	12.9787	13.121	13.3344	13.1285	tr				618	939	0.892785	0.445382	0.135534	1.76503	1.45834	0.419159	0.207191	2.71645	13.2433	13.0361	13.1716	B0QYK0	B0QYK0_HUMAN	EWSR1	EWSR1	RNA-binding protein EWS
14.6735	14.5574	14.8622	15.0153	13.6499	13.715	14.582	14.5077	14.6421	14.8946	14.428	14.3514	tr				167	940	2.00913	0.113881	-0.817466	-3.72521	1.73518	0.343335	-0.273371	-3.20857	14.5802	14.8535	14.0361	H0YNW5	H0YNW5_HUMAN	DUT	DUT	Deoxyuridine 5'-triphosphate nucleotidohydrolase, mitochondrial
15.2386	15.2255	15.3397	15.2424	15.2595	15.3031	15.0094	14.924	15.1327	14.8676	14.8216	14.8017	tr				223	941	0.236045	0.825135	-0.0991445	-0.583671	0.135661	0.948429	-0.0462229	-0.359254	15.0994	15.1456	15.0465	J3KS22	J3KS22_HUMAN	DCXR	DCXR	L-xylulose reductase (Fragment)
13.8887	14.0048	13.6331	13.9513	13.9832	13.9205	13.681	14.0378	13.5637	13.5864	13.8515	13.9266	sp				547	942	1.33841	0.265864	0.236803	2.51043	0.920944	0.624851	0.219467	1.81186	13.9031	13.6836	13.9204	P22307	NLTP_HUMAN	SCP2	SCP2	Non-specific lipid-transfer protein (NSL-TP) (EC 2.3.1.176) (Propanoyl-CoA C-acyltransferase) (SCP-chi) (SCPX) (Sterol carrier protein 2) (SCP-2) (Sterol carrier protein X) (SCP-X)
16.2462	16.2979	15.4171	15.879	14.9451	15.936	16.1956	15.7874	15.1605	16.0489	15.6844	15.1721	sp				589	943	0.256624	0.804451	-0.19198	-0.626875	1.12108	0.578767	0.505432	2.14459	16.1318	15.6264	15.4344	Q8NHP8	PLBL2_HUMAN	PLBD2	PLBD2	Putative phospholipase B-like 2 (EC 3.1.1.-) (76 kDa protein) (p76) (LAMA-like protein 2) (Lamina ancestor homolog 2) (Phospholipase B domain-containing protein 2) [Cleaved into: Putative phospholipase B-like 2 32 kDa form;Putative phospholipase B-like 2 45 kDa form]
12.8365	11.7331	12.2365	11.5972	10.7218	12.5953	12.2982	11.3498	12.5743	11.6647	12.2211	13.3515	sp				585	944	0.127672	0.897525	0.20424	0.340208	0.0310699	0.994193	0.0362279	0.0903391	12.0544	12.0182	12.2224	Q08380	LG3BP_HUMAN	LGALS3BP	LGALS3BP M2BP	Galectin-3-binding protein (Basement membrane autoantigen p105) (Lectin galactoside-binding soluble 3-binding protein) (Mac-2-binding protein) (MAC2BP) (Mac-2 BP) (Tumor-associated antigen 90K)
13.9219	14.1494	13.8925	14.0355	12.257	14.0493	13.9148	14.1215	12.9945	14.0359	14.0748	12.9577	sp				321	945	0.339982	0.749921	-0.404912	-0.794616	0.510292	0.793313	0.287313	1.11169	14.0269	13.7396	13.3347	Q13630	FCL_HUMAN	TSTA3	TSTA3 SDR4E1	GDP-L-fucose synthase (EC 1.1.1.271) (GDP-4-keto-6-deoxy-D-mannose-3,5-epimerase-4-reductase) (Protein FX) (Red cell NADP(H)-binding protein) (Short-chain dehydrogenase/reductase family 4E member 1)
13.3991	13.8407	11.9251	13.1182	12.9389	13.371	13.3857	13.452	10.066	12.8751	13.5649	13.5464	sp				305	946	0.985772	0.403345	1.35919	1.91955	1.13749	0.570145	1.52329	2.17198	13.5194	11.9961	13.3553	Q9UHQ9	NB5R1_HUMAN	CYB5R1	CYB5R1 NQO3A2 UNQ3049/PRO9865	NADH-cytochrome b5 reductase 1 (b5R.1) (EC 1.6.2.2) (Humb5R2) (NAD(P)H:quinone oxidoreductase type 3 polypeptide A2)
13.7047	14.167	13.4596	13.8157	14.1574	13.7713	14.6359	12.6874	13.2808	12.9166	14.2902	13.7753	sp				675	947	1.47593	0.222572	0.630387	2.74698	0.417993	0.809677	0.430594	0.943285	13.7988	13.3682	13.9986	Q9UJS0	CMC2_HUMAN	SLC25A13	SLC25A13 ARALAR2	Calcium-binding mitochondrial carrier protein Aralar2 (Citrin) (Mitochondrial aspartate glutamate carrier 2) (Solute carrier family 25 member 13)
12.9622	13.1459	12.3942	12.8331	11.438	13.0653	12.678	12.7385	12.7628	11.6872	12.6756	12.6753	sp				535	948	0.0346591	0.978625	0.0442359	0.100402	0.811463	0.647173	0.461833	1.62935	12.8811	12.4193	12.4635	Q9UHY1	NRBP_HUMAN	NRBP1	NRBP1 BCON3 NRBP	Nuclear receptor-binding protein
14.4555	14.1786	14.0762	14.3873	11.8989	13.9853	14.7307	12.9444	13.9274	13.7912	14.389	14.5416	tr				509	949	0.218363	0.829572	-0.341805	-0.545879	0.0262823	0.995819	0.0318217	0.0768026	14.0773	14.0455	13.7037	A0A0C4DFL7	A0A0C4DFL7_HUMAN	CYP51A1	CYP51A1	Lanosterol 14-alpha demethylase
11.1611	11.5562	10.7506	11.1952	10.4519	9.75779	11.2721	11.7239	11.2361	9.74276	11.4143	9.82303	sp				419	950	0.298922	0.769974	-0.369424	-0.713325	0.962943	0.614368	0.697127	1.88164	11.4283	10.7312	10.3618	O14929	HAT1_HUMAN	HAT1	HAT1 KAT1	Histone acetyltransferase type B catalytic subunit (EC 2.3.1.48) (Histone acetyltransferase 1)
13.2849	13.4005	12.0289	13.1838	13.0767	10.6393	12.6816	12.5951	13.1439	13.5376	13.2774	12.0768	tr				628	951	0.464684	0.664131	-0.706028	-1.02934	0.0148128	1	0.0169265	0.0438233	12.9905	12.9736	12.2675	G3V153	G3V153_HUMAN	CAPRIN1	CAPRIN1 GPIAP1 hCG_27570	Caprin-1 (GPI-anchored membrane protein 1, isoform CRA_d)
13.2565	12.958	12.4329	11.0511	13.0036	13.1971	12.8691	13.2017	12.9681	12.947	12.722	12.0892	tr				449	952	0.337113	0.75054	0.40323	0.789012	0.7756	0.663561	0.721598	1.56921	13.0713	12.3497	12.753	J3KQL8	J3KQL8_HUMAN	APOL2	APOL2	Apolipoprotein L2
14.6563	14.5394	14.2599	14.3546	14.1442	13.9713	13.9585	14.1587	14.5821	16.3611	16.3212	14.9598	sp				212	953	0.0187583	0.992203	-0.0403214	-0.0552582	0.490824	0.795966	-0.561231	-1.07672	14.3282	14.8894	14.8491	P45877	PPIC_HUMAN	PPIC	PPIC CYPC	Peptidyl-prolyl cis-trans isomerase C (PPIase C) (EC 5.2.1.8) (Cyclophilin C) (Rotamase C)
13.1507	12.5403	12.6766	13.2296	13.7762	11.0873	13.9039	13.8229	12.387	14.5588	14.2012	13.2617	sp				591	954	0.0548866	0.961704	-0.131359	-0.155828	0.0889605	0.970192	0.141456	0.244787	13.3544	13.213	13.0816	P17812	PYRG1_HUMAN	CTPS1	CTPS1 CTPS	CTP synthase 1 (EC 6.3.4.2) (CTP synthetase 1) (UTP--ammonia ligase 1)
14.6575	14.6286	14.4061	14.3609	14.4915	14.387	14.5692	14.5293	14.371	14.2327	14.4458	14.372	sp				469	955	0.876183	0.453446	0.081413	1.73739	2.74526	0.122107	0.25347	5.31847	14.5962	14.3427	14.4241	Q53EL6	PDCD4_HUMAN	PDCD4	PDCD4 H731	Programmed cell death protein 4 (Neoplastic transformation inhibitor protein) (Nuclear antigen H731-like) (Protein 197/15a)
13.2485	13.9533	13.4335	13.4897	12.9832	13.5451	13.9073	13.3608	13.8804	13.5338	14.2203	13.6727	tr				225	956	0.0262281	0.986721	0.0209374	0.0766487	0.0560323	0.983829	0.0331023	0.158905	13.6175	13.5844	13.6053	C9JJ19	C9JJ19_HUMAN	MRPS34	MRPS34	28S ribosomal protein S34, mitochondrial
15.4012	15.7076	15.5679	15.2893	15.4536	15.4057	15.5893	15.6415	15.4956	15.2723	15.571	15.5313	sp				507	957	0.456699	0.666574	0.0841088	1.01475	0.915523	0.623142	0.178595	1.80285	15.5849	15.4063	15.4904	Q7Z4H8	KDEL2_HUMAN	KDELC2	KDELC2 UNQ1904/PRO4350	KDEL motif-containing protein 2
13.1435	13.4497	13.2117	13.0872	12.8429	12.969	13.6789	12.384	12.8243	13.0174	11.6373	13.4301	tr				150	958	0.346313	0.7441	-0.315311	-0.806947	0.170048	0.923462	0.128891	0.43903	13.164	13.0351	12.7198	J3KNF8	J3KNF8_HUMAN	CYB5B	CYB5B hCG_28205	Cytochrome b5 type B (Outer mitochondrial membrane), isoform CRA_a
15.8615	16.0825	15.8636	16.0846	15.9273	15.9145	16.0361	15.9943	15.9381	15.9771	15.9604	15.7631	sp				178	959	0.544602	0.630921	-0.0745564	-1.1727	0.161422	0.929278	0.0277629	0.419335	15.9936	15.9659	15.8913	P62913	RL11_HUMAN	RPL11	RPL11	60S ribosomal protein L11 (CLL-associated antigen KW-12) (Large ribosomal subunit protein uL5)
15.1496	14.0516	15.1503	14.4655	15.1094	15.1823	14.335	14.3763	14.9974	15.3916	14.9371	15.2307	tr				408	960	0.220671	0.829867	0.113699	0.550849	0.858631	0.633772	-0.523084	-1.70814	14.4781	15.0012	15.1149	E7ETZ4	E7ETZ4_HUMAN	BZW2	BZW2	Basic leucine zipper and W2 domain-containing protein 2 (Fragment)
11.0847	11.1976	11.1246	11.2472	12.0414	11.4345	10.689	12.1629	12.5633	10.8828	11.9347	11.726	tr			WM3734_MCU1_WM3734_PLKO	326	961	0.354906	0.735245	0.329668	0.8236	0.131237	0.954497	-0.170895	-0.348733	11.2836	11.4545	11.7841	E9PRM7	E9PRM7_HUMAN	SLC22A18	SLC22A18	Solute carrier family 22 member 18
14.1874	13.8919	12.8105	13.9883	10.9372	14.2386	14.0129	13.6729	14.0921	13.8514	14.1812	14.0592	tr				230	962	0.147018	0.885425	-0.33157	-0.385983	0.348831	0.830255	0.255686	0.811836	13.9413	13.6856	13.354	Q6ICJ4	Q6ICJ4_HUMAN	GSTT2B	GSTT2B Em:AP000351.3 GSTT2 hCG_41095	Em:AP000351.3 protein (Glutathione S-transferase theta 2, isoform CRA_a) (Glutathione S-transferase theta-2B)
15.0701	15.0934	15.3213	15.406	15.3147	14.8072	15.3134	14.5854	14.8192	14.501	15.2439	15.2463	sp				183	963	0.234118	0.826038	0.141159	0.579584	0.00471641	1	0.00371552	0.0141111	15.0156	15.0119	15.153	P61081	UBC12_HUMAN	UBE2M	UBE2M UBC12	NEDD8-conjugating enzyme Ubc12 (EC 2.3.2.-) (NEDD8 carrier protein) (Ubiquitin-conjugating enzyme E2 M)
14.2567	14.0711	13.8752	13.8148	14.2411	12.7844	14.3527	14.1887	14.1845	14.2155	14.0944	13.9059	sp				558	964	0.325799	0.754407	-0.266058	-0.766802	0.814584	0.6522	0.1948	1.63458	14.2173	14.0225	13.7564	P35052	GPC1_HUMAN	GPC1	GPC1	Glypican-1 [Cleaved into: Secreted glypican-1]
15.1786	14.7119	15.3294	15.0269	15.1025	15.0549	14.9988	15.1501	12.7763	15.2694	14.92	15.2651	sp				368	965	0.336547	0.748643	0.485116	0.787905	0.272355	0.873745	0.409369	0.659379	15.0099	14.6005	15.0856	Q99961	SH3G1_HUMAN	SH3GL1	SH3GL1 CNSA1 SH3D2B	Endophilin-A2 (EEN fusion partner of MLL) (Endophilin-2) (Extra eleven-nineteen leukemia fusion gene protein) (EEN) (SH3 domain protein 2B) (SH3 domain-containing GRB2-like protein 1)
12.3717	12.0692	12.5079	10.8409	12.3728	12.645	11.5345	10.7453	11.5122	11.7239	12.8297	12.5799	sp				1094	966	1.44743	0.233996	0.960589	2.69755	0.0233859	0.998129	0.0339289	0.0685489	11.6802	11.6462	12.6068	O00203	AP3B1_HUMAN	AP3B1	AP3B1 ADTB3A	AP-3 complex subunit beta-1 (Adaptor protein complex AP-3 subunit beta-1) (Adaptor-related protein complex 3 subunit beta-1) (Beta-3A-adaptin) (Clathrin assembly protein complex 3 beta-1 large chain)
9.45754	12.2153	11.2373	11.8777	14.0731	9.30396	9.0418	9.74567	11.487	12.2139	12.1034	11.7398	sp				895	967	0.034838	0.979444	0.101102	0.100902	1.11143	0.5762	-1.58887	-2.1285	10.1151	11.7039	11.805	Q13435	SF3B2_HUMAN	SF3B2	SF3B2 SAP145	Splicing factor 3B subunit 2 (Pre-mRNA-splicing factor SF3b 145 kDa subunit) (SF3b145) (Spliceosome-associated protein 145) (SAP 145)
14.6953	14.8163	14.1819	14.8389	15.1223	14.5946	14.7971	14.902	14.8032	14.5329	15.1971	14.8154	sp				103	968	0.831386	0.471474	0.343135	1.66267	0.647988	0.742997	0.21344	1.35266	14.8027	14.5892	14.9324	P62805	H4_HUMAN	HIST1H4A	HIST1H4A H4/A H4FA;HIST1H4B H4/I H4FI;HIST1H4C H4/G H4FG;HIST1H4D H4/B H4FB;HIST1H4E H4/J H4FJ;HIST1H4F H4/C H4FC;HIST1H4H H4/H H4FH;HIST1H4I H4/M H4FM;HIST1H4J H4/E H4FE;HIST1H4K H4/D H4FD;HIST1H4L H4/K H4FK;HIST2H4A H4/N H4F2 H4FN HIST2H4;HIST2H4B H4/O H4FO;HIST4H4	Histone H4
14.3541	14.9399	15.0824	15.0493	14.971	15.143	15.0139	14.7656	14.9388	15.0585	14.8263	15.0206	sp				286	969	0.232609	0.82342	-0.0420041	-0.576378	0.882349	0.627134	-0.263872	-1.74766	14.7684	15.0322	14.9902	O75323	NIPS2_HUMAN	NIPSNAP2	NIPSNAP2 GBAS	Protein NipSnap homolog 2 (NipSnap2) (Glioblastoma-amplified sequence)
14.4061	14.5418	14.5408	14.7847	14.1207	12.229	14.5173	14.5223	14.2753	14.4027	12.9921	14.179	sp			WM3734_MCU1_WM3734_PLKO	558	970	1.22466	0.300365	-1.12068	-2.31799	0.0118988	0.998857	-0.0040009	-0.0353153	14.4969	14.5009	13.3802	Q9NPH2	INO1_HUMAN	ISYNA1	ISYNA1 INO1	Inositol-3-phosphate synthase 1 (IPS 1) (EC 5.5.1.4) (Myo-inositol 1-phosphate synthase) (MI-1-P synthase) (MIP synthase) (hIPS) (Myo-inositol 1-phosphate synthase A1) (hINO1)
13.7394	13.1579	13.5198	13.5475	13.5444	13.0956	13.4276	9.59044	13.5906	13.2613	13.3095	13.5138	sp			WM3734_MCU1_WM3734_PLKO	245	971	0.390318	0.714815	-0.113961	-0.891311	0.464399	0.796211	-1.00097	-1.02881	12.4788	13.4798	13.3658	P56537	IF6_HUMAN	EIF6	EIF6 EIF3A ITGB4BP OK/SW-cl.27	Eukaryotic translation initiation factor 6 (eIF-6) (B(2)GCN homolog) (B4 integrin interactor) (CAB) (p27(BBP))
12.9661	14.9677	15.1866	14.9396	14.8572	14.9876	14.8407	15.042	14.5831	14.9797	15.0837	15.1839	sp				172	972	0.311317	0.767	0.105839	0.738118	0.401312	0.812965	-0.468129	-0.91205	14.4541	14.9223	15.0281	O95881	TXD12_HUMAN	TXNDC12	TXNDC12 TLP19 UNQ713/PRO1376	Thioredoxin domain-containing protein 12 (EC 1.8.4.2) (Endoplasmic reticulum resident protein 18) (ER protein 18) (ERp18) (Endoplasmic reticulum resident protein 19) (ER protein 19) (ERp19) (Thioredoxin-like protein p19) (hTLP19)
15.077	15.1641	15.2827	14.7564	15.2307	15.3686	15.1317	15.0753	15.1492	15.2493	15.2557	15.2875	sp				137	973	0.683343	0.5475	0.176214	1.41315	0.00711903	0.999039	0.00261211	0.0212419	15.112	15.1094	15.2856	P52758	RIDA_HUMAN	RIDA	RIDA HRSP12	2-iminobutanoate/2-iminopropanoate deaminase (EC 3.5.99.10) (14.5 kDa translational inhibitor protein) (hp14.5) (p14.5) (Heat-responsive protein 12) (Reactive intermediate imine deaminase A homolog) (Translation inhibitor L-PSP ribonuclease) (EC 3.1.-.-) (UK114 antigen homolog)
14.1715	13.8198	13.5776	13.9879	13.3644	13.1349	14.2244	13.8564	13.9012	13.9983	11.7787	12.8329	sp				1304	974	1.61443	0.186688	-1.08855	-2.99071	0.478772	0.802066	0.151768	1.05494	14.018	13.8663	12.7777	O75533	SF3B1_HUMAN	SF3B1	SF3B1 SAP155	Splicing factor 3B subunit 1 (Pre-mRNA-splicing factor SF3b 155 kDa subunit) (SF3b155) (Spliceosome-associated protein 155) (SAP 155)
11.7685	13.1074	12.9761	12.2584	13.5322	12.5543	13.1705	13.1665	12.6848	12.9201	13.8629	12.6971	sp				821	975	0.596674	0.607058	0.451819	1.26399	0.088854	0.96975	0.0933638	0.244516	12.8032	12.7098	13.1617	Q14566	MCM6_HUMAN	MCM6	MCM6	DNA replication licensing factor MCM6 (EC 3.6.4.12) (p105MCM)
15.2992	15.5892	15.397	15.3402	15.6854	15.6827	15.5039	15.5682	15.2779	15.3551	15.6451	15.5933	sp			1205LU_MCU1_1205LU_PLKO	135	976	4.09578	0.00801143	0.309111	9.44347	1.08817	0.563426	0.147605	2.08974	15.4901	15.3425	15.6516	Q8N5K1	CISD2_HUMAN	CISD2	CISD2 CDGSH2 ERIS ZCD2	CDGSH iron-sulfur domain-containing protein 2 (Endoplasmic reticulum intermembrane small protein) (MitoNEET-related 1 protein) (Miner1) (Nutrient-deprivation autophagy factor-1) (NAF-1)
10.0208	13.1226	11.0439	12.8659	13.4648	9.96065	12.8353	9.39823	10.1266	10.7258	11.0656	9.47344	tr				286	977	0.0665484	0.952134	-0.199409	-0.186859	0.0479347	0.989947	0.153701	0.137017	11.3442	11.1905	10.9911	B5MCT7	B5MCT7_HUMAN	PPM1F	PPM1F hCG_26717	Protein phosphatase 1F (PP2C domain containing), isoform CRA_a
12.918	12.4586	12.4111	11.1655	13.3507	12.5595	13.0993	10.5776	12.7173	12.1358	12.519	12.1825	sp				355	978	0.622013	0.595357	0.545465	1.30792	0.0844702	0.967386	0.15595	0.233351	12.2634	12.1074	12.6529	P04899	GNAI2_HUMAN	GNAI2	GNAI2 GNAI2B	Guanine nucleotide-binding protein G(i) subunit alpha-2 (Adenylate cyclase-inhibiting G alpha protein)
11.8055	11.8499	12.032	12.9723	10.6984	13.1163	12.2228	13.0791	12.0941	11.2295	10.9266	12.1497	tr				153	979	0.215203	0.829599	-0.359237	-0.539056	0.127688	0.957235	0.157379	0.340245	12.2393	12.082	11.7227	A0A0J9YWR7	A0A0J9YWR7_HUMAN	ARMC10	ARMC10	Armadillo repeat-containing protein 10 (Fragment)
14.7028	14.6597	14.2345	14.9519	14.9491	15.591	15.6363	15.0855	15.1382	15.1468	15.1053	15.6699	tr			WM3734_MCU1_WM3734_PLKO	423	980	0.822998	0.475298	0.460991	1.64865	0.19278	0.909288	0.153239	0.489998	15.0211	14.8678	15.3288	B7Z7P8	B7Z7P8_HUMAN	ETF1	ETF1	Eukaryotic peptide chain release factor subunit 1 (cDNA FLJ56175, highly similar to Eukaryotic peptide chain release factor subunit1)
15.3759	15.4581	15.4505	15.3527	15.7251	15.7136	15.4095	15.4709	15.4893	15.512	15.5904	15.7726	tr				187	981	2.50459	0.0617809	0.249305	4.75917	0.216907	0.899178	-0.0225105	-0.542739	15.4286	15.4511	15.7004	C9JBI3	C9JBI3_HUMAN	PSPH	PSPH	Phosphoserine phosphatase (Fragment)
13.1188	12.6837	12.971	14.3551	12.768	12.9317	14.7289	14.125	12.7284	14.5106	13.947	14.6915	tr				164	982	0.030193	0.981389	-0.0567071	-0.0878696	0.0117214	0.998662	0.0228014	0.0347955	13.6641	13.6413	13.5846	C9JCJ5	C9JCJ5_HUMAN			Uncharacterized protein (Fragment)
13.1843	11.3236	12.5665	12.8613	12.9755	12.3351	12.8956	12.7331	11.9613	12.6698	12.2465	12.1367	sp				186	983	0.126477	0.896817	-0.0913081	-0.337342	0.0143399	1	0.019418	0.0424462	12.5342	12.5147	12.4234	Q9NVJ2	ARL8B_HUMAN	ARL8B	ARL8B ARL10C GIE1	ADP-ribosylation factor-like protein 8B (ADP-ribosylation factor-like protein 10C) (Novel small G protein indispensable for equal chromosome segregation 1)
14.599	14.7958	14.7135	14.4783	14.5336	14.6329	14.6978	14.7528	13.8081	14.6458	14.7471	14.6991	sp				253	984	0.52586	0.637172	0.241789	1.13946	0.686654	0.715918	0.299953	1.4188	14.7114	14.4114	14.6532	O75937	DNJC8_HUMAN	DNAJC8	DNAJC8 SPF31 HSPC315 HSPC331	DnaJ homolog subfamily C member 8 (Splicing protein spf31)
13.5114	12.2719	13.2012	12.5029	13.1578	12.3374	13.709	12.4428	13.2029	12.5094	13.366	12.4544	sp				1129	985	0.0266083	0.987077	-0.0252151	-0.0777287	0.115518	0.964019	0.129655	0.310828	12.9838	12.8541	12.8289	Q92900	RENT1_HUMAN	UPF1	UPF1 KIAA0221 RENT1	Regulator of nonsense transcripts 1 (EC 3.6.4.-) (ATP-dependent helicase RENT1) (Nonsense mRNA reducing factor 1) (NORF1) (Up-frameshift suppressor 1 homolog) (hUpf1)
11.7772	9.60418	13.7581	12.2927	10.4099	13.9733	12.9356	10.362	13.4482	13.5401	11.5531	12.4534	sp				494	986	0.684947	0.547183	-1.16237	-1.41589	1.37786	0.444588	-2.09003	-2.57781	11.1698	13.2598	12.0974	P49189	AL9A1_HUMAN	ALDH9A1	ALDH9A1 ALDH4 ALDH7 ALDH9	4-trimethylaminobutyraldehyde dehydrogenase (TMABADH) (EC 1.2.1.47) (Aldehyde dehydrogenase E3 isozyme) (Aldehyde dehydrogenase family 9 member A1) (EC 1.2.1.3) (Gamma-aminobutyraldehyde dehydrogenase) (EC 1.2.1.19) (R-aminobutyraldehyde dehydrogenase) [Cleaved into: 4-trimethylaminobutyraldehyde dehydrogenase, N-terminally processed]
14.8478	14.6627	14.5496	13.9733	14.1513	14.1544	14.5904	14.3833	14.5185	14.1167	14.0327	13.8605	tr				533	987	0.733472	0.525402	-0.239785	-1.49823	0.981502	0.615238	0.331529	1.91246	14.621	14.2895	14.0497	F2Z2V0	F2Z2V0_HUMAN	CPNE1	CPNE1	Copine-1 (Fragment)
15.0403	15.0196	14.7602	14.4294	13.8084	14.653	14.974	14.6645	15.028	15.0758	14.7266	14.9073	tr				756	988	0.474615	0.664265	-0.29955	-1.0474	0.237502	0.884548	0.101243	0.586757	14.9246	14.8234	14.5238	G3V1D3	G3V1D3_HUMAN	DPP3	DPP3 hCG_2016942	Dipeptidyl peptidase 3 (EC 3.4.14.4) (Dipeptidyl aminopeptidase III) (Dipeptidyl peptidase III)
13.0207	13.5717	12.1072	12.0803	12.8391	12.0476	11.0639	12.4381	11.8263	11.3346	11.3677	12.6582	sp				613	989	0.467278	0.663201	0.391024	1.03406	0.565272	0.785757	0.686496	1.20911	12.5236	11.8371	12.2281	Q969P0	IGSF8_HUMAN	IGSF8	IGSF8 CD81P3 EWI2 KCT4	Immunoglobulin superfamily member 8 (IgSF8) (CD81 partner 3) (Glu-Trp-Ile EWI motif-containing protein 2) (EWI-2) (Keratinocytes-associated transmembrane protein 4) (KCT-4) (LIR-D1) (Prostaglandin regulatory-like protein) (PGRL) (CD antigen CD316)
14.3902	14.062	14.0485	13.4761	12.5605	14.5575	14.7849	14.2712	13.3844	14.3946	12.8622	14.3492	sp				1041	990	0.167481	0.866867	-0.243511	-0.433191	0.998955	0.603578	0.551189	1.94145	14.3771	13.8259	13.5824	Q96P70	IPO9_HUMAN	IPO9	IPO9 IMP9 KIAA1192 RANBP9 HSPC273	Importin-9 (Imp9) (Ran-binding protein 9) (RanBP9)
11.4837	11.8759	13.6923	13.5249	13.6011	11.8764	13.1122	10.0827	13.203	12.9243	12.6125	12.1621	sp				206	991	0.95293	0.416823	-0.773099	-1.86501	1.40471	0.437051	-1.6975	-2.62388	11.6386	13.3361	12.563	P11233	RALA_HUMAN	RALA	RALA RAL	Ras-related protein Ral-A
11.4917	12.2218	11.6383	11.9123	11.7112	15.4284	12.4987	11.597	11.4252	13.0553	13.0064	10.3857	sp				521	992	0.22086	0.830181	0.625206	0.551255	0.0442179	0.991356	-0.0554414	-0.126859	11.9523	12.0077	12.6329	Q08209	PP2BA_HUMAN	PPP3CA	PPP3CA CALNA CNA	Serine/threonine-protein phosphatase 2B catalytic subunit alpha isoform (EC 3.1.3.16) (CAM-PRP catalytic subunit) (Calmodulin-dependent calcineurin A subunit alpha isoform)
14.2618	14.1666	14.1095	14.4383	12.1214	14.3168	13.7762	14.48	14.1384	14.0928	12.6565	12.0003	tr				151	993	1.40924	0.246923	-1.42098	-2.63167	0.0490804	0.989271	-0.0235796	-0.140134	14.1712	14.1947	12.7738	X6RCK5	X6RCK5_HUMAN	DCTN3	DCTN3	Dynactin subunit 3 (Fragment)
12.254	12.5533	11.4916	12.3068	11.8062	12.3541	11.7442	11.8901	12.829	11.8604	11.5788	11.0933	sp				290	994	0.482772	0.661164	-0.413833	-1.06218	0.0113774	0.998849	-0.011538	-0.0337872	12.1104	12.1219	11.7081	P35219	CAH8_HUMAN	CA8	CA8 CALS	Carbonic anhydrase-related protein (CARP) (Carbonic anhydrase VIII) (CA-VIII)
12.5732	10.8099	11.9974	11.4296	12.9215	10.3169	12.4557	9.91573	11.4806	12.2628	10.8001	11.3124	sp				175	995	0.320853	0.759476	-0.454869	-0.757039	0.207102	0.903934	-0.35394	-0.521466	11.4386	11.7926	11.3377	P62330	ARF6_HUMAN	ARF6	ARF6	ADP-ribosylation factor 6
13.451	10.5556	10.5861	12.9677	13.6073	12.9385	13.5874	12.9472	12.9469	12.8843	11.8631	13.3688	sp			WM3734_MCU1_WM3734_PLKO	822	996	0.369362	0.725398	0.598191	0.851415	0.117087	0.962684	0.289075	0.314647	12.6353	12.3462	12.9444	O43747	AP1G1_HUMAN	AP1G1	AP1G1 ADTG CLAPG1	AP-1 complex subunit gamma-1 (Adaptor protein complex AP-1 subunit gamma-1) (Adaptor-related protein complex 1 subunit gamma-1) (Clathrin assembly protein complex 1 gamma-1 large chain) (Gamma1-adaptin) (Golgi adaptor HA1/AP1 adaptin subunit gamma-1)
12.4415	12.4308	11.68	12.8177	11.5267	12.2492	12.0265	12.663	13.0597	13.0421	13.1183	11.2374	sp				482	997	0.536492	0.632114	-0.616968	-1.15834	0.308956	0.855021	-0.259423	-0.733414	12.3904	12.6499	12.0329	Q9UN86	G3BP2_HUMAN	G3BP2	G3BP2 KIAA0660	Ras GTPase-activating protein-binding protein 2 (G3BP-2) (GAP SH3 domain-binding protein 2)
14.1548	13.9764	13.8115	13.9036	12.6288	14.168	13.7863	13.9277	11.2792	13.5367	14.0436	14.2264	tr				219	998	0.378168	0.723867	0.633959	0.868239	0.629385	0.752103	0.828537	1.32065	13.9613	13.1328	13.7667	H3BV55	H3BV55_HUMAN	PMM2	PMM2	Phosphomannomutase (EC 5.4.2.8)
10.9988	12.2612	11.5777	9.75804	10.5026	12.4111	10.0893	11.9093	10.4099	9.65042	11.2629	10.5524	sp				126	999	0.633512	0.585821	0.833234	1.32776	0.714856	0.689268	0.965635	1.46672	11.3146	10.349	11.1822	P62318	SMD3_HUMAN	SNRPD3	SNRPD3	Small nuclear ribonucleoprotein Sm D3 (Sm-D3) (snRNP core protein D3)
17.1621	16.905	16.864	17.1013	17.0983	16.4462	17.1058	16.9168	16.864	17.0292	17.0831	16.4633	sp				227	1000	0.445113	0.670287	-0.191897	-0.993498	0.268441	0.873243	0.0578008	0.651332	17.0224	16.9646	16.7727	P00403	COX2_HUMAN	MT-CO2	MT-CO2 COII COX2 COXII MTCO2	Cytochrome c oxidase subunit 2 (Cytochrome c oxidase polypeptide II)
13.7244	13.1527	13.4865	15.009	14.9809	13.9563	14.8556	13.3505	14.0829	14.0491	13.2052	13.7514	sp				704	1001	0.142979	0.886562	-0.183407	-0.376524	0.333135	0.841516	-0.386044	-0.781224	13.7708	14.1569	13.9735	Q12931	TRAP1_HUMAN	TRAP1	TRAP1 HSP75	Heat shock protein 75 kDa, mitochondrial (HSP 75) (TNFR-associated protein 1) (Tumor necrosis factor type 1 receptor-associated protein) (TRAP-1)
12.9799	12.4836	12.1529	10.1897	11.4961	11.9253	12.5832	11.3792	12.578	9.99789	11.0126	12.9688	sp				308	1002	0.339378	0.75024	0.621083	0.793437	0.740622	0.685651	1.12687	1.51031	12.3565	11.2296	11.8507	Q9NZ01	TECR_HUMAN	TECR	TECR GPSN2 SC2	Very-long-chain enoyl-CoA reductase (EC 1.3.1.93) (Synaptic glycoprotein SC2) (Trans-2,3-enoyl-CoA reductase) (TER)
14.127	10.646	14.233	14.0771	12.7135	14.2731	14.4659	13.7497	13.2184	14.1826	14.0228	13.7769	sp				259	1003	0.221798	0.829064	-0.23119	-0.553271	0.315781	0.847776	-0.680598	-0.746993	13.2472	13.9278	13.6966	Q16563	SYPL1_HUMAN	SYPL1	SYPL1 SYPL	Synaptophysin-like protein 1 (Pantophysin)
13.05	13.7489	13.4708	13.3021	13.8129	13.5967	13.3573	13.282	13.8337	13.111	13.2289	13.938	tr				594	1004	0.439551	0.675213	0.214731	0.983254	0.123555	0.961298	-0.0698235	-0.330311	13.3595	13.4294	13.6441	E9PFR3	E9PFR3_HUMAN	PPP2R5D	PPP2R5D	Serine/threonine-protein phosphatase 2A 56 kDa regulatory subunit
15.4622	15.716	15.931	15.783	15.7973	15.8195	15.6619	15.6729	15.7019	15.6546	16.0147	15.8072	tr				523	1005	0.534127	0.632326	0.0920601	1.15415	0.842803	0.640044	-0.13939	-1.68174	15.6282	15.7676	15.8597	F5H6I7	F5H6I7_HUMAN	ATL3	ATL3	Atlastin-3
16.2578	16.0301	16.3898	16.6153	16.4596	16.4822	16.39	16.2738	16.632	16.6335	16.6576	16.282	sp				123	1006	0.449835	0.669669	-0.0973201	-1.00218	1.85909	0.279618	-0.329711	-3.43812	16.2379	16.5677	16.4703	Q9BRA2	TXD17_HUMAN	TXNDC17	TXNDC17 TXNL5	Thioredoxin domain-containing protein 17 (14 kDa thioredoxin-related protein) (TRP14) (Protein 42-9-9) (Thioredoxin-like protein 5)
15.6862	14.9557	15.3199	15.2865	15.9369	15.9213	15.567	14.9454	15.4311	15.3159	15.5044	15.9132	sp			WM3734_MCU1_WM3734_PLKO	649	1007	2.33171	0.0807246	0.480596	4.38182	0.0909181	0.968545	-0.0497596	-0.249747	15.2886	15.3383	15.8189	P46063	RECQ1_HUMAN	RECQL	RECQL RECQ1 RECQL1	ATP-dependent DNA helicase Q1 (EC 3.6.4.12) (DNA helicase, RecQ-like type 1) (RecQ1) (DNA-dependent ATPase Q1) (RecQ protein-like 1)
12.6283	12.5107	12.2225	8.83753	12.6103	12.3462	12.3299	11.9715	11.912	12.5385	12.8945	12.8655	sp				379	1008	0.736411	0.523612	1.30149	1.5032	0.521448	0.794838	0.98248	1.13161	12.3601	11.3776	12.6791	Q9UH62	ARMX3_HUMAN	ARMCX3	ARMCX3 ALEX3 BM-017 UNQ2517/PRO6007	Armadillo repeat-containing X-linked protein 3 (ARM protein lost in epithelial cancers on chromosome X 3) (Protein ALEX3)
13.984	13.7054	13.381	13.4498	13.7515	13.1654	13.9126	13.7175	13.4411	12.1221	13.6911	13.4157	sp				130	1009	0.534727	0.633876	0.407428	1.15521	1.15105	0.568332	0.731355	2.19463	13.8299	13.0985	13.5059	Q15121	PEA15_HUMAN	PEA15	PEA15	Astrocytic phosphoprotein PEA-15 (15 kDa phosphoprotein enriched in astrocytes) (Phosphoprotein enriched in diabetes) (PED)
13.3618	14.0126	13.4085	11.5249	13.3771	13.3822	13.6967	11.591	13.3277	12.9061	12.7065	13.7983	tr				186	1010	0.485307	0.659657	0.524211	1.06677	0.214481	0.90107	0.373766	0.537495	13.1656	12.7918	13.316	A0A087WUM0	A0A087WUM0_HUMAN	SYNJ2BP-COX16	SYNJ2BP-COX16	SYNJ2BP-COX16 readthrough (Fragment)
13.9841	13.508	14.4444	14.5096	14.9496	14.859	13.3647	14.266	14.4394	14.6613	14.9691	14.8895	tr			1205LU_MCU1_1205LU_PLKO	468	1011	3.36648	0.0187236	0.403112	6.98018	1.84063	0.284975	-0.732936	-3.40351	13.7807	14.5137	14.9168	D6REA1	D6REA1_HUMAN	SIL1	SIL1	Nucleotide exchange factor SIL1
12.2003	13.277	13.3919	12.7046	13.4337	13.5035	13.3725	13.3652	11.2687	13.2184	12.1118	13.5665	sp				138	1012	0.370916	0.725708	0.507939	0.854392	0.306478	0.855527	0.407833	0.728466	13.0538	12.6459	13.1539	P29373	RABP2_HUMAN	CRABP2	CRABP2	Cellular retinoic acid-binding protein 2 (Cellular retinoic acid-binding protein II) (CRABP-II)
14.3204	13.7248	14.063	14.0427	14.251	12.9566	14.0555	13.7011	14.2052	14.0398	14.0859	14.2503	sp				463	1013	0.263432	0.796023	-0.201718	-0.640996	0.394079	0.816764	-0.137177	-0.89842	13.9505	14.0877	13.8859	Q05639	EF1A2_HUMAN	EEF1A2	EEF1A2 EEF1AL STN	Elongation factor 1-alpha 2 (EF-1-alpha-2) (Eukaryotic elongation factor 1 A-2) (eEF1A-2) (Statin-S1)
13.7016	13.9949	14.2085	14.4367	13.4062	13.8621	13.7663	13.8274	13.9324	14.2726	14.3775	13.1096	tr			WM3734_MCU1_WM3734_PLKO	338	1014	0.894922	0.444106	-0.523664	-1.76859	1.7225	0.342224	-0.389947	-3.18544	13.8226	14.2125	13.6889	E9PKG6	E9PKG6_HUMAN	NUCB2	NUCB2	Nucleobindin-2
11.225	12.3354	13.509	12.5094	12.6409	12.9971	13.0838	13.1094	12.5114	13.3489	12.1213	12.6017	tr				152	1015	0.547741	0.629655	-0.37946	-1.17824	0.463882	0.796072	-0.531313	-1.02787	12.4384	12.9697	12.5902	A0A087WZT3	A0A087WZT3_HUMAN	BOLA2	BOLA2	BolA-like protein 2
14.4551	14.1333	14.6247	14.6948	14.6459	12.6163	14.9974	14.0201	14.7455	14.6081	14.94	13.0404	sp				432	1016	0.725358	0.530864	-0.857627	-1.48451	0.563399	0.785147	-0.266812	-1.20582	14.4015	14.6683	13.8107	Q8TB61	S35B2_HUMAN	SLC35B2	SLC35B2 PAPST1 PSEC0149	Adenosine 3'-phospho 5'-phosphosulfate transporter 1 (PAPS transporter 1) (Putative MAPK-activating protein PM15) (Putative NF-kappa-B-activating protein 48) (Solute carrier family 35 member B2)
12.5512	11.951	13.0392	12.8347	12.0803	12.6975	12.7009	12.6366	12.8004	12.5658	10.6738	11.4519	sp				808	1017	1.29838	0.275545	-1.08415	-2.44243	0.895784	0.625655	-0.350118	-1.77002	12.4599	12.81	11.7259	P25205	MCM3_HUMAN	MCM3	MCM3	DNA replication licensing factor MCM3 (EC 3.6.4.12) (DNA polymerase alpha holoenzyme-associated protein P1) (P1-MCM3) (RLF subunit beta) (p102)
12.8884	13.03	13.3951	12.2172	12.97	12.9583	12.7271	13.1473	12.6936	11.6615	12.6825	13.6069	tr			WM3734_MCU1_WM3734_PLKO	493	1018	0.646911	0.577449	0.562577	1.35081	0.563066	0.784422	0.456334	1.20524	12.9482	12.4919	13.0544	E7ETB3	E7ETB3_HUMAN	DNPEP	DNPEP hCG_15581	Aspartyl aminopeptidase, isoform CRA_c
12.5351	12.47	12.8945	12.6658	12.3623	12.3229	12.5071	12.5365	12.346	12.4297	10.6196	12.7618	sp				548	1019	0.533641	0.632229	-0.567332	-1.15329	0.232526	0.886761	-0.0718241	-0.5762	12.5122	12.584	12.0167	O15371	EIF3D_HUMAN	EIF3D	EIF3D EIF3S7	Eukaryotic translation initiation factor 3 subunit D (eIF3d) (Eukaryotic translation initiation factor 3 subunit 7) (eIF-3-zeta) (eIF3 p66)
13.4963	13.334	9.07221	13.3115	12.3954	13.2686	13.4438	13.1739	12.9965	8.81833	12.6244	12.8736	sp				1037	1020	0.683274	0.546737	1.74088	1.41304	0.971387	0.616884	2.3124	1.89566	13.362	11.0496	12.7905	O15397	IPO8_HUMAN	IPO8	IPO8 RANBP8	Importin-8 (Imp8) (Ran-binding protein 8) (RanBP8)
9.75387	9.57317	9.55564	9.68986	11.3115	9.5831	10.9177	11.0165	10.2453	11.1943	10.6618	10.5441	tr				474	1021	0.285673	0.781135	0.353854	0.686565	0.0994721	0.96389	0.144023	0.271244	10.3153	10.1713	10.5251	H0YML5	H0YML5_HUMAN	PCK2	PCK2	Phosphoenolpyruvate carboxykinase [GTP], mitochondrial
13.0998	12.6857	12.1635	12.6161	12.9634	12.8818	12.7907	13.1716	13.0361	12.7359	12.7749	12.9822	tr				418	1022	0.677583	0.54968	0.26268	1.40333	0.66654	0.728943	0.299024	1.38446	12.9369	12.6379	12.9006	A0A0A0MRI2	A0A0A0MRI2_HUMAN	SNX6	SNX6 hCG_2013610	Sorting nexin
14.0596	13.7884	13.1638	14.3578	13.0576	11.8306	14.6342	14.5461	14.2363	12.9051	12.269	14.3221	tr			WM3734_MCU1_WM3734_PLKO	802	1023	0.563877	0.623	-0.795887	-1.20666	0.679763	0.719992	0.591349	1.40705	14.2571	13.6657	12.8699	A0A0U1RRM6	A0A0U1RRM6_HUMAN	ENAH	ENAH	Protein enabled homolog
12.8801	13.4755	13.7852	13.0046	11.5316	12.6106	13.2482	13.1574	13.2518	13.241	10.8871	11.1911	sp				687	1024	2.29453	0.0828652	-1.76559	-4.30313	0.259627	0.879399	-0.130361	-0.633115	13.1903	13.3207	11.5551	P21980	TGM2_HUMAN	TGM2	TGM2	Protein-glutamine gamma-glutamyltransferase 2 (EC 2.3.2.13) (Tissue transglutaminase) (Transglutaminase C) (TG(C)) (TGC) (TGase C) (Transglutaminase H) (TGase H) (Transglutaminase-2) (TGase-2)
13.9895	13.8007	13.6971	12.6433	13.3079	13.035	14.0606	13.5541	13.6316	13.8422	13.693	13.2092	sp				1047	1025	0.180836	0.858007	-0.14227	-0.463383	0.642247	0.748515	0.397668	1.3428	13.8512	13.4536	13.3113	Q9Y5B9	SP16H_HUMAN	SUPT16H	SUPT16H FACT140 FACTP140	FACT complex subunit SPT16 (Chromatin-specific transcription elongation factor 140 kDa subunit) (FACT 140 kDa subunit) (FACTp140) (Facilitates chromatin transcription complex subunit SPT16) (hSPT16)
11.9116	11.6945	9.83112	12.0703	12.3014	9.60066	9.96838	11.7222	11.774	12.0354	12.0269	12.4428	tr				232	1026	0.0687342	0.951708	0.165245	0.192605	0.0517111	0.987807	-0.103523	-0.147266	11.3242	11.4277	11.5929	C9JRZ6	C9JRZ6_HUMAN	CHCHD3	CHCHD3	MICOS complex subunit
13.3899	12.5203	12.0745	12.8322	13.839	13.5634	13.6867	12.0631	13.2263	12.0713	13.4579	13.0507	sp				5183	1027	1.50726	0.212926	0.926691	2.80159	0.326391	0.84122	0.363936	0.76797	12.915	12.5511	13.4778	Q5T4S7	UBR4_HUMAN	UBR4	UBR4 KIAA0462 KIAA1307 RBAF600 ZUBR1	E3 ubiquitin-protein ligase UBR4 (EC 2.3.2.27) (600 kDa retinoblastoma protein-associated factor) (N-recognin-4) (RING-type E3 ubiquitin transferase UBR4) (Retinoblastoma-associated factor of 600 kDa) (RBAF600) (p600) (Zinc finger UBR1-type protein 1)
13.8889	13.6721	13.5221	12.483	13.3264	12.7214	13.4931	13.7627	11.6892	13.5278	13.4362	13.2942	tr				324	1028	0.353493	0.736918	0.38902	0.820868	1.023	0.594246	0.898685	1.98139	13.7042	12.8055	13.1945	B4DHE8	B4DHE8_HUMAN	MSI2	MSI2	cDNA FLJ56904, highly similar to RNA-binding protein Musashi homolog 2
13.7923	13.9624	13.8598	14.3062	13.8977	14.0998	13.9147	14.0903	13.6525	14.1257	14.0419	13.9068	sp				197	1029	0.00105484	0.998162	0.000483513	0.00316922	0.108856	0.961822	-0.0461538	-0.294507	13.9399	13.986	13.9865	P36639	8ODP_HUMAN	NUDT1	NUDT1 MTH1	7,8-dihydro-8-oxoguanine triphosphatase (EC 3.6.1.55) (2-hydroxy-dATP diphosphatase) (EC 3.6.1.56) (8-oxo-dGTPase) (Nucleoside diphosphate-linked moiety X motif 1) (Nudix motif 1)
11.0112	14.3987	14.4221	13.2093	12.9687	13.8527	14.0583	11.2634	13.5464	12.1749	14.4783	14.5665	sp				206	1030	0.481468	0.659251	0.628372	1.05982	0.267301	0.874704	-0.655265	-0.648983	12.6829	13.3382	13.9666	Q9NP72	RAB18_HUMAN	RAB18	RAB18	Ras-related protein Rab-18
14.8463	14.7384	15.0645	15.0118	13.6369	14.1906	14.7023	15.1462	15.2167	15.1123	14.1425	14.3266	sp	+		1205LU_MCU1_1205LU_PLKO	409	1031	3.21404	0.0225494	-1.02719	-6.53994	1.16283	0.563821	-0.243043	-2.21431	14.8583	15.1013	14.0741	P54727	RD23B_HUMAN	RAD23B	RAD23B	UV excision repair protein RAD23 homolog B (HR23B) (hHR23B) (XP-C repair-complementing complex 58 kDa protein) (p58)
13.6477	14.3519	14.2536	12.5322	14.3089	14.0588	14.2526	14.4261	13.8409	14.2599	14.1573	14.1968	sp			WM3734_MCU1_WM3734_PLKO	195	1032	0.511862	0.642666	0.458822	1.1145	0.451825	0.804219	0.447942	1.00582	14.1696	13.7216	14.1804	O00264	PGRC1_HUMAN	PGRMC1	PGRMC1 HPR6.6 PGRMC	Membrane-associated progesterone receptor component 1 (mPR) (Dap1) (IZA)
13.7947	13.4193	14.1991	12.356	12.4406	13.8568	14.3087	14.4752	12.5454	13.4107	13.3756	14.5133	sp				314	1033	0.286372	0.780572	0.418754	0.687983	0.904555	0.622162	0.871677	1.78461	13.9995	13.1278	13.5466	Q96DB5	RMD1_HUMAN	RMDN1	RMDN1 FAM82B CGI-90	Regulator of microtubule dynamics protein 1 (RMD-1) (hRMD-1) (Protein FAM82B)
15.098	15.5293	15.6696	15.5636	15.1463	15.804	15.2643	15.5915	14.9282	15.7786	15.7423	15.756	tr				191	1034	0.204735	0.837745	0.127162	0.516298	0.203006	0.905512	-0.114227	-0.512514	15.3708	15.485	15.6122	K7EK42	K7EK42_HUMAN	TBCB	TBCB	Tubulin-folding cofactor B
11.3389	13.7795	11.2357	14.0393	10.9727	13.8484	13.9554	14.0937	13.8251	13.9951	13.813	13.7757	tr				172	1035	0.0617401	0.957104	-0.171321	-0.174142	0.00641113	0.999473	0.0180774	0.0191449	13.2919	13.2738	13.1025	A0A087X0R6	A0A087X0R6_HUMAN	SNX12	SNX12	Sorting nexin-12
14.3784	12.4286	13.464	14.3048	14.6224	14.2527	14.2464	13.5725	14.3574	12.4659	13.9509	13.2853	sp				551	1036	0.302913	0.771284	0.379821	0.721333	0.00450162	0.998509	0.00847554	0.0134718	13.6565	13.648	14.0278	Q16630-2	CPSF6_HUMAN	CPSF6	CPSF6 CFIM68	Cleavage and polyadenylation specificity factor subunit 6 (Cleavage and polyadenylation specificity factor 68 kDa subunit) (CPSF 68 kDa subunit) (Cleavage factor Im complex 68 kDa subunit) (CFIm68) (Pre-mRNA cleavage factor Im 68 kDa subunit) (Protein HPBRII-4/7)
12.6062	11.6518	12.119	12.5278	12.4955	11.676	12.6257	11.853	11.9824	11.878	11.4507	11.7668	sp				183	1037	0.473861	0.66387	-0.279527	-1.04603	0.0707236	0.970946	0.0573814	0.197816	12.1842	12.1268	11.8473	Q13185	CBX3_HUMAN	CBX3	CBX3	Chromobox protein homolog 3 (HECH) (Heterochromatin protein 1 homolog gamma) (HP1 gamma) (Modifier 2 protein)
13.5361	14.0294	10.75	13.595	13.6627	13.8534	13.5988	14.1641	13.5614	13.3054	13.762	13.8005	tr				365	1038	0.677956	0.550906	0.96668	1.40397	0.711017	0.692472	1.02914	1.46021	13.8321	12.803	13.7696	F5H442	F5H442_HUMAN	TSG101	TSG101	Tumor susceptibility gene 101 protein
13.416	13.7302	13.5624	13.6762	13.2707	10.4027	13.8632	13.6067	13.6198	13.6571	13.4323	13.0752	tr				191	1039	0.739595	0.52154	-1.08365	-1.50857	0.0934563	0.967665	0.0251834	0.256155	13.654	13.6288	12.5452	J3KNJ2	J3KNJ2_HUMAN	EIF3M	EIF3M	Eukaryotic translation initiation factor 3 subunit M (Fragment)
14.0861	14.3684	13.4176	14.167	12.6943	13.6114	14.1422	14.3831	13.8027	14.0731	12.9771	13.9831	sp				86	1040	0.807337	0.485516	-0.548629	-1.62245	1.06934	0.569856	0.379868	2.05841	14.245	13.8651	13.3165	P49458	SRP09_HUMAN	SRP9	SRP9	Signal recognition particle 9 kDa protein (SRP9)
15.9608	16.0198	16.2724	16.2072	16.3118	16.3876	15.9158	16.1241	16.2361	16.138	16.4678	16.1785	sp			WM3734_MCU1_WM3734_PLKO	229	1041	0.922248	0.435816	0.122971	1.81403	2.10359	0.212327	-0.208303	-3.9116	16.0051	16.2134	16.3364	P68402	PA1B2_HUMAN	PAFAH1B2	PAFAH1B2 PAFAHB	Platelet-activating factor acetylhydrolase IB subunit beta (EC 3.1.1.47) (PAF acetylhydrolase 30 kDa subunit) (PAF-AH 30 kDa subunit) (PAF-AH subunit beta) (PAFAH subunit beta)
14.5051	14.378	11.3778	14.504	14.5594	14.0433	14.6087	14.2356	14.1625	14.5054	14.2642	14.1092	sp				75	1042	0.338483	0.748896	0.606578	0.791689	0.472072	0.798631	0.794393	1.04278	14.4318	13.6375	14.244	P09669	COX6C_HUMAN	COX6C	COX6C	Cytochrome c oxidase subunit 6C (Cytochrome c oxidase polypeptide VIc)
12.4142	11.7532	12.2006	11.5923	11.7574	12.4663	12.2504	12.2537	11.5134	11.1681	12.0404	12.4748	tr				1312	1043	1.0609	0.368036	0.566133	2.04438	1.11056	0.569855	0.549265	2.12705	12.1679	11.6186	12.1847	A0A087X2D8	A0A087X2D8_HUMAN	SPAG9	SPAG9	C-Jun-amino-terminal kinase-interacting protein 4
11.805	11.6252	11.5918	11.5906	10.9263	11.4219	11.68	11.7451	10.2834	10.1273	10.5086	11.5505	sp				379	1044	0.168562	0.867316	0.20353	0.435653	1.0478	0.578344	0.815525	2.02259	11.7138	10.8983	11.1018	P27361	MK03_HUMAN	MAPK3	MAPK3 ERK1 PRKM3	Mitogen-activated protein kinase 3 (MAP kinase 3) (MAPK 3) (EC 2.7.11.24) (ERT2) (Extracellular signal-regulated kinase 1) (ERK-1) (Insulin-stimulated MAP2 kinase) (MAP kinase isoform p44) (p44-MAPK) (Microtubule-associated protein 2 kinase) (p44-ERK1)
12.8614	10.982	12.295	12.64	12.0822	12.1329	12.5826	12.6862	12.4048	12.8201	10.6254	11.7544	tr				864	1045	1.27643	0.277308	-0.891207	-2.40527	0.234342	0.887811	-0.261898	-0.580059	12.2781	12.54	11.6487	A0A0D9SFE4	A0A0D9SFE4_HUMAN	DNM1	DNM1	Dynamin-1
14.3991	14.4054	14.2373	14.3737	12.8651	14.4254	14.2669	14.1938	14.1591	11.7373	14.1794	11.336	sp				290	1046	0.17387	0.86132	-0.425341	-0.447693	0.497243	0.797012	0.68946	1.08828	14.3163	13.6268	13.2015	P30084	ECHM_HUMAN	ECHS1	ECHS1	Enoyl-CoA hydratase, mitochondrial (EC 4.2.1.17) (Enoyl-CoA hydratase 1) (Short-chain enoyl-CoA hydratase) (SCEH)
9.45461	13.332	11.7502	10.6606	12.7134	12.9452	13.3127	12.668	13.3821	13.0233	11.1747	12.6928	sp				717	1047	0.0866099	0.936071	0.177485	0.23881	0.00364691	0.998696	-0.0121825	-0.0109245	12.1919	12.204	12.3815	Q9UH99	SUN2_HUMAN	SUN2	SUN2 FRIGG KIAA0668 RAB5IP UNC84B	SUN domain-containing protein 2 (Protein unc-84 homolog B) (Rab5-interacting protein) (Rab5IP) (Sad1/unc-84 protein-like 2)
13.1946	11.2412	13.1957	13.0489	14.2479	12.6302	12.3063	11.9083	13.1965	12.6783	13.0869	12.3952	sp				671	1048	0.0491045	0.965288	0.0602229	0.140199	1.05551	0.572519	-0.867247	-2.03541	12.1626	13.0298	13.0901	O76094	SRP72_HUMAN	SRP72	SRP72	Signal recognition particle subunit SRP72 (SRP72) (Signal recognition particle 72 kDa protein)
15.1849	15.0463	15.5985	15.6148	15.3109	15.6156	14.5671	14.6291	14.7011	15.3907	15.3874	15.1096	sp				331	1049	0.0431767	0.972364	0.0295928	0.124001	0.903773	0.621456	-0.469469	-1.78331	14.8568	15.3263	15.3559	Q15293	RCN1_HUMAN	RCN1	RCN1 RCN	Reticulocalbin-1
15.6599	15.5147	15.6993	15.5139	14.1891	15.5412	15.5005	15.5351	15.5967	15.2438	15.4824	15.5345	sp				451	1050	0.41722	0.693391	-0.326648	-0.941843	0.14244	0.946019	0.0390835	0.375256	15.5525	15.5134	15.1868	P23258	TBG1_HUMAN	TUBG1	TUBG1 TUBG	Tubulin gamma-1 chain (Gamma-1-tubulin) (Gamma-tubulin complex component 1) (GCP-1)
14.8702	14.9352	14.4831	14.5958	14.709	14.8254	15.0355	14.9049	12.1144	14.4025	14.6642	14.621	sp				380	1051	0.645425	0.578555	0.805967	1.34826	0.876068	0.632705	1.03749	1.7372	14.9364	13.899	14.7049	P39748	FEN1_HUMAN	FEN1	FEN1 RAD2	Flap endonuclease 1 (FEN-1) (EC 3.1.-.-) (DNase IV) (Flap structure-specific endonuclease 1) (Maturation factor 1) (MF1) (hFEN-1)
9.47549	10.7178	10.9498	9.70352	11.5704	10.4452	11.1573	11.5441	11.8789	10.5359	11.6187	10.4929	tr				239	1052	0.186177	0.854726	0.264765	0.475327	0.0232035	0.997311	-0.0433517	-0.0680275	10.7237	10.767	11.0318	H3BPK3	H3BPK3_HUMAN	HAGH	HAGH	Hydroxyacylglutathione hydrolase, mitochondrial (Fragment)
13.7619	13.2726	12.9313	13.1024	13.6297	13.154	12.5611	12.8864	11.2583	13.0274	12.9496	13.4413	sp				2491	1053	0.751577	0.514286	0.713778	1.52879	0.479341	0.803302	0.540633	1.05597	13.1205	12.5798	13.2936	P11717	MPRI_HUMAN	IGF2R	IGF2R MPRI	Cation-independent mannose-6-phosphate receptor (CI Man-6-P receptor) (CI-MPR) (M6PR) (300 kDa mannose 6-phosphate receptor) (MPR 300) (Insulin-like growth factor 2 receptor) (Insulin-like growth factor II receptor) (IGF-II receptor) (M6P/IGF2 receptor) (M6P/IGF2R) (CD antigen CD222)
11.7569	11.3211	13.0254	11.138	12.2856	11.3905	12.9512	12.0189	12.1098	13.198	13.3516	13.2156	sp				1194	1054	0.108332	0.914402	0.19302	0.293216	0.247011	0.882874	-0.355779	-0.606794	12.012	12.3678	12.5608	Q7L2E3	DHX30_HUMAN	DHX30	DHX30 DDX30 KIAA0890	ATP-dependent RNA helicase DHX30 (EC 3.6.4.13) (DEAH box protein 30)
12.7351	13.0321	14.622	14.5605	14.6117	14.6457	13.0564	13.9058	14.2515	14.676	15.0597	14.9503	sp				562	1055	1.02176	0.38453	0.289334	1.97932	2.60856	0.130687	-1.34514	-4.99569	13.1824	14.5275	14.8168	P00750	TPA_HUMAN	PLAT	PLAT	Tissue-type plasminogen activator (t-PA) (t-plasminogen activator) (tPA) (EC 3.4.21.68) (Alteplase) (Reteplase) [Cleaved into: Tissue-type plasminogen activator chain A;Tissue-type plasminogen activator chain B]
12.3727	10.1313	12.1408	11.8102	12.4813	11.879	10.651	12.7162	11.1403	11.4893	11.945	11.1684	sp				523	1056	0.266971	0.796411	0.2233	0.648303	0.0968795	0.962789	-0.177319	-0.264758	11.4678	11.6451	11.8684	Q8WXF1	PSPC1_HUMAN	PSPC1	PSPC1 PSP1	Paraspeckle component 1 (Paraspeckle protein 1)
12.008	12.0964	12.7335	12.3324	11.3544	11.8904	11.3879	11.4193	12.168	10.9599	12.2852	12.0608	sp				536	1057	0.131939	0.895097	-0.150749	-0.350407	0.318883	0.847875	-0.320573	-0.753141	11.7279	12.0485	11.8977	O75191	XYLB_HUMAN	XYLB	XYLB	Xylulose kinase (Xylulokinase) (EC 2.7.1.17)
13.5445	13.4006	13.4619	13.1979	15.0235	14.8726	13.7888	14.5846	14.5299	13.4381	13.4949	13.7352	sp				611	1058	0.603508	0.606142	0.624606	1.27586	0.168038	0.923289	0.172685	0.434459	13.8296	13.6569	14.2816	P09960	LKHA4_HUMAN	LTA4H	LTA4H LTA4	Leukotriene A-4 hydrolase (LTA-4 hydrolase) (EC 3.3.2.6) (Leukotriene A(4) hydrolase)
15.9382	15.9998	16.0197	15.8188	15.8157	15.8776	15.9079	15.2496	15.8914	15.8421	15.9255	15.8784	sp			WM3734_MCU1_WM3734_PLKO	165	1059	0.140976	0.88744	-0.0186682	-0.371814	0.270926	0.87326	-0.119105	-0.656444	15.7739	15.893	15.8743	P60981	DEST_HUMAN	DSTN	DSTN ACTDP DSN	Destrin (Actin-depolymerizing factor) (ADF)
13.8232	14.3019	14.5868	14.6449	14.7602	14.8704	14.1909	14.4145	14.2791	14.5073	14.8041	14.7174	sp				334	1060	1.76965	0.156843	0.283511	3.2718	1.11119	0.571505	-0.321906	-2.1281	14.1826	14.5045	14.788	Q9H2U2	IPYR2_HUMAN	PPA2	PPA2 HSPC124	Inorganic pyrophosphatase 2, mitochondrial (EC 3.6.1.1) (Pyrophosphatase SID6-306) (Pyrophosphate phospho-hydrolase 2) (PPase 2)
13.2636	13.3648	13.4836	13.2182	13.3656	12.3969	13.4799	13.2553	13.2586	13.1273	12.7361	12.611	tr				513	1061	1.17346	0.316356	-0.494518	-2.2321	0.316345	0.847551	0.068965	0.748112	13.3409	13.2719	12.7774	C9J381	C9J381_HUMAN	IMPDH1	IMPDH1 IMPDH	Inosine-5'-monophosphate dehydrogenase (IMP dehydrogenase) (IMPD) (IMPDH) (EC 1.1.1.205)
13.6238	11.8175	13.6855	13.0972	14.1637	13.4281	13.1863	14.0686	13.1025	14.0293	13.6727	13.6823	tr				115	1062	0.412632	0.696296	0.258083	0.933277	0.227708	0.891879	-0.304583	-0.565933	13.174	13.4786	13.7367	E7EPV7	E7EPV7_HUMAN	SNCA	SNCA	Alpha-synuclein
13.7567	12.981	13.7345	13.6129	14.2334	12.9799	13.868	13.516	13.8235	13.9342	14.0339	14.0548	sp				237	1063	0.0594024	0.959775	0.0492668	0.167921	0.547548	0.783829	-0.245857	-1.1779	13.5304	13.7762	13.8255	Q5VWZ2	LYPL1_HUMAN	LYPLAL1	LYPLAL1	Lysophospholipase-like protein 1 (EC 3.1.2.-)
14.3564	14.293	14.2907	14.2594	14.0722	14.522	14.7015	14.8383	14.2358	14.2551	14.3618	14.1156	sp				454	1064	0.0245532	0.988094	0.00766468	0.0718812	1.13263	0.5713	0.287033	2.16386	14.5473	14.2603	14.2679	P42167	LAP2B_HUMAN	TMPO	TMPO LAP2	Lamina-associated polypeptide 2, isoforms beta/gamma (Thymopoietin, isoforms beta/gamma) (TP beta/gamma) (Thymopoietin-related peptide isoforms beta/gamma) (TPRP isoforms beta/gamma) [Cleaved into: Thymopoietin (TP) (Splenin);Thymopentin (TP5)]
14.7932	13.6256	13.9141	14.2129	14.6413	14.4232	14.6502	14.8593	14.4832	14.4142	14.7582	14.1399	tr				586	1065	0.592999	0.607924	0.234505	1.25759	0.300026	0.856964	0.225927	0.715543	14.4821	14.2561	14.4906	A0A1B0GW23	A0A1B0GW23_HUMAN	ABHD14A-ACY1	ABHD14A-ACY1	ABHD14A-ACY1 readthrough (Fragment)
13.8357	14.0036	13.1423	13.5721	14.3315	13.8579	12.8706	13.4083	14.0336	13.4956	14.1562	13.7097	sp				359	1066	1.0099	0.390525	0.452904	1.95962	0.0346572	0.993513	-0.0313532	-0.100397	13.5296	13.5609	14.0138	Q7L513	FCRLA_HUMAN	FCRLA	FCRLA FCRL FCRL1 FCRLM1 FCRX FREB UNQ291/PRO329	Fc receptor-like A (Fc receptor homolog expressed in B-cells) (Fc receptor-like and mucin-like protein 1) (Fc receptor-like protein) (Fc receptor-related protein X) (FcRX)
11.9777	8.85534	12.6204	12.2065	12.1541	11.7198	11.4638	11.4705	11.0315	11.5038	11.1154	11.405	sp				1132	1067	0.233274	0.823525	-0.241949	-0.577791	0.524854	0.793566	-0.898714	-1.13767	10.9418	11.8406	11.5986	Q9Y2H2	SAC2_HUMAN	INPP5F	INPP5F KIAA0966 SAC2 MSTP007 MSTP047	Phosphatidylinositide phosphatase SAC2 (EC 3.1.3.25) (Inositol polyphosphate 5-phosphatase F) (Sac domain-containing inositol phosphatase 2) (Sac domain-containing phosphoinositide 4-phosphatase 2) (hSAC2)
14.5175	13.5854	14.6257	14.7428	14.7121	14.929	12.9998	14.3271	14.5631	14.5939	14.5926	14.6846	tr				530	1068	0.564308	0.624902	0.0982144	1.20742	1.15455	0.566456	-0.773904	-2.20047	13.8575	14.6314	14.7296	A0A1W2PR68	A0A1W2PR68_HUMAN	ME2	ME2	Malic enzyme
12.813	13.0962	13.1435	12.5963	13.325	12.0229	13.0896	11.2724	13.0921	13.0135	12.8801	12.9603	sp				760	1069	0.21705	0.828071	-0.164264	-0.543047	0.37716	0.826552	-0.39352	-0.866319	12.5678	12.9613	12.7971	Q9UGP8	SEC63_HUMAN	SEC63	SEC63 SEC63L	Translocation protein SEC63 homolog
12.3741	11.8153	11.5276	11.8382	11.609	10.71	11.5556	12.4906	12.3918	11.4035	11.9413	12.4403	sp				392	1070	0.0991394	0.923749	-0.115122	-0.270413	0.371844	0.829992	0.268605	0.856167	12.0589	11.7903	11.6752	Q9Y383	LC7L2_HUMAN	LUC7L2	LUC7L2 CGI-59 CGI-74	Putative RNA-binding protein Luc7-like 2
13.0186	12.0906	13.1553	9.95684	13.5085	13.6255	10.4514	12.0113	13.3847	13.1684	13.8545	13.6601	sp				538	1071	0.740919	0.522596	1.24587	1.51081	0.21317	0.900662	-0.523318	-0.534655	11.893	12.4163	13.6622	P10155	RO60_HUMAN	TROVE2	TROVE2 RO60 SSA2	60 kDa SS-A/Ro ribonucleoprotein (60 kDa Ro protein) (60 kDa ribonucleoprotein Ro) (RoRNP) (Ro 60 kDa autoantigen) (Sjoegren syndrome antigen A2) (Sjoegren syndrome type A antigen) (SS-A) (TROVE domain family member 2)
10.8456	12.2356	13.3719	11.5887	14.2411	13.9853	10.9282	13.065	12.9257	12.0442	13.7058	14.0261	tr				365	1072	1.93514	0.124779	1.50697	3.58231	0.482087	0.800523	-0.714013	-1.06094	11.7686	12.4826	13.9896	M0QXM4	M0QXM4_HUMAN	SLC1A5	SLC1A5	Amino acid transporter
13.1645	13.2788	13.4529	13.7221	14.0268	13.701	13.5589	13.7218	13.8917	13.1852	13.9846	13.3028	sp				272	1073	0.362409	0.729806	0.190835	0.838068	0.271389	0.873168	-0.131936	-0.657395	13.431	13.563	13.7538	O75663	TIPRL_HUMAN	TIPRL	TIPRL	TIP41-like protein (Putative MAPK-activating protein PM10) (Type 2A-interacting protein) (TIP)
13.4868	12.3342	13.748	13.9077	14.2438	13.8004	13.1172	13.7318	13.2949	13.6459	11.8684	13.8977	tr				1026	1074	0.134324	0.893386	-0.196563	-0.356081	0.706391	0.695513	-0.481601	-1.45236	13.1675	13.6491	13.4526	A0A087X0S5	A0A087X0S5_HUMAN	COL6A1	COL6A1	Collagen alpha-1(VI) chain
13.316	12.9835	13.4761	12.7216	10.2298	12.8469	10.8981	12.696	12.1616	12.9521	12.57	12.3157	sp				471	1075	0.603626	0.607718	-0.837262	-1.27607	0.237108	0.884556	-0.35448	-0.585922	12.4734	12.8279	11.9906	Q15233	NONO_HUMAN	NONO	NONO NRB54	Non-POU domain-containing octamer-binding protein (NonO protein) (54 kDa nuclear RNA- and DNA-binding protein) (55 kDa nuclear protein) (DNA-binding p52/p100 complex, 52 kDa subunit) (NMT55) (p54(nrb)) (p54nrb)
11.6344	9.78588	10.1818	9.23888	10.1619	8.4816	8.90752	11.1481	11.2482	9.91645	9.20127	9.38873	sp				1621	1076	0.76228	0.508723	-0.837947	-1.54681	0.109584	0.96091	0.222646	0.296298	10.369	10.1463	9.30837	P48681	NEST_HUMAN	NES	NES Nbla00170	Nestin
11.5657	12.3052	12.402	11.9958	9.10287	12.6589	12.3824	11.541	10.2564	12.1476	10.3941	12.1717	sp			WM3734_MCU1_WM3734_PLKO	452	1077	0.266892	0.795176	-0.61853	-0.64814	0.179314	0.916501	0.248142	0.459966	11.9486	11.7004	11.0819	Q9H8Y8	GORS2_HUMAN	GORASP2	GORASP2 GOLPH6	Golgi reassembly-stacking protein 2 (GRS2) (Golgi phosphoprotein 6) (GOLPH6) (Golgi reassembly-stacking protein of 55 kDa) (GRASP55) (p59)
12.8187	13.1466	12.4402	12.6916	12.8734	12.8498	12.8307	12.793	12.4947	12.5684	12.7633	12.8843	sp				297	1078	2.53422	0.0605202	0.294008	4.82583	1.89063	0.266376	0.348521	3.4976	12.8972	12.5487	12.8427	P25325	THTM_HUMAN	MPST	MPST TST2	3-mercaptopyruvate sulfurtransferase (MST) (EC 2.8.1.2)
12.6299	13.4324	13.3949	13.3566	12.7723	10.6983	11.9084	12.3908	11.1074	12.769	9.60722	11.9474	sp				289	1079	0.790923	0.49247	-1.40065	-1.59494	0.0369402	0.992076	-0.0665529	-0.106761	12.5904	12.6569	11.2563	P00491	PNPH_HUMAN	PNP	PNP NP	Purine nucleoside phosphorylase (PNP) (EC 2.4.2.1) (Inosine phosphorylase) (Inosine-guanosine phosphorylase)
13.7882	10.1525	13.068	10.3402	13.0476	10.1544	13.4748	9.92299	12.607	10.6683	11.9278	10.6753	sp				216	1080	0.0843142	0.935994	-0.219599	-0.232952	0.0459349	0.990646	0.16377	0.131561	11.8346	11.6709	11.4513	Q9H8S9	MOB1A_HUMAN	MOB1A	MOB1A C2orf6 MOB4B MOBK1B MOBKL1B	MOB kinase activator 1A (Mob1 alpha) (Mob1A) (Mob1 homolog 1B) (Mps one binder kinase activator-like 1B)
14.2139	14.2532	13.9616	13.9755	14.0346	14.0103	14.3088	14.2997	14.0592	14.278	13.8313	14.2507	tr				307	1081	0.122033	0.899684	-0.0368416	-0.326638	1.40569	0.441847	0.20034	2.62556	14.2689	14.0686	14.0317	K7ENG2	K7ENG2_HUMAN	U2AF2	U2AF2	U2 snRNP auxiliary factor large subunit
14.2453	14.4696	13.9741	14.9282	14.3735	14.7306	14.1223	13.3814	14.9182	14.1355	13.7895	14.3342	sp				710	1082	0.230049	0.82419	-0.182004	-0.570929	0.592519	0.776259	-0.434356	-1.25675	14.0546	14.489	14.307	P48147	PPCE_HUMAN	PREP	PREP PEP	Prolyl endopeptidase (PE) (EC 3.4.21.26) (Post-proline cleaving enzyme)
12.6764	12.5721	12.4235	8.90035	8.61423	9.41967	12.1494	8.84458	7.85649	12.2817	10.7713	10.9148	sp				370	1083	0.12641	0.896322	-0.435499	-0.33718	0.34616	0.830842	1.19511	0.806648	11.5606	10.3655	9.93001	Q9UNZ2	NSF1C_HUMAN	NSFL1C	NSFL1C UBXN2C	NSFL1 cofactor p47 (UBX domain-containing protein 2C) (p97 cofactor p47)
13.0576	13.019	13.229	11.0334	13.8131	13.6118	14.0993	14.5643	11.6248	12.5968	11.422	12.9843	sp			WM3734_MCU1_WM3734_PLKO	472	1084	0.529315	0.63613	0.836758	1.14561	1.33723	0.451509	1.56402	2.50841	13.6851	12.121	12.9578	P41091	IF2G_HUMAN	EIF2S3	EIF2S3 EIF2G	Eukaryotic translation initiation factor 2 subunit 3 (Eukaryotic translation initiation factor 2 subunit gamma X) (eIF-2-gamma X) (eIF-2gX)
13.8709	14.5154	13.8681	13.9972	14.1787	13.1768	14.2752	13.6366	14.3254	13.877	11.8229	13.4105	tr			WM3734_MCU1_WM3734_PLKO	231	1085	0.873066	0.453977	-0.869706	-1.7322	0.0936459	0.967927	0.0576284	0.256633	14.0746	14.0169	13.1472	G3V576	G3V576_HUMAN	HNRNPC	HNRNPC	Heterogeneous nuclear ribonucleoproteins C1/C2
12.6943	13.3198	12.857	12.7199	12.7426	12.8978	12.9714	13.3132	12.9365	12.8951	12.6342	13.185	tr				144	1086	0.034274	0.978882	0.0127645	0.0993259	0.68177	0.719592	0.222562	1.41047	13.0747	12.8521	12.8649	F8W7Q4	F8W7Q4_HUMAN	FAM162A	FAM162A	Protein FAM162A
12.6817	12.996	9.3763	12.6765	11.9434	10.5323	12.65	10.197	12.7988	12.477	10.8249	12.2011	sp				1052	1087	0.196196	0.844368	-0.456749	-0.497547	0.105231	0.963572	0.298993	0.285559	12.1311	11.8322	11.3754	A0AVT1	UBA6_HUMAN	UBA6	UBA6 MOP4 UBE1L2	Ubiquitin-like modifier-activating enzyme 6 (Ubiquitin-activating enzyme 6) (EC 6.2.1.45) (Monocyte protein 4) (MOP-4) (Ubiquitin-activating enzyme E1-like protein 2) (E1-L2)
12.1102	11.8614	11.9096	11.2433	11.6383	11.8005	12.0661	11.7256	11.8546	11.8934	11.3021	11.718	sp				245	1088	0.228515	0.82439	-0.110496	-0.567655	0.542442	0.779141	0.215585	1.16888	11.9408	11.7252	11.6147	Q96DG6	CMBL_HUMAN	CMBL	CMBL	Carboxymethylenebutenolidase homolog (EC 3.1.-.-)
12.282	10.7261	12.91	10.532	12.7061	12.9423	10.8595	9.7277	12.5989	10.0344	13.2999	10.7492	sp				523	1089	0.438984	0.675356	0.905544	0.982208	0.289013	0.859922	-0.619991	-0.693336	10.8988	11.5188	12.4244	Q9Y6G9	DC1L1_HUMAN	DYNC1LI1	DYNC1LI1 DNCLI1	Cytoplasmic dynein 1 light intermediate chain 1 (LIC1) (Dynein light chain A) (DLC-A) (Dynein light intermediate chain 1, cytosolic)
8.24255	10.6763	8.05463	9.66883	9.02339	10.0723	11.0738	9.46344	11.6388	9.83056	10.3836	8.91193	sp				382	1090	0.0886954	0.934102	-0.20042	-0.244114	0.0230691	0.997002	0.0658112	0.0676432	9.86403	9.79822	9.5978	P35813	PPM1A_HUMAN	PPM1A	PPM1A PPPM1A	Protein phosphatase 1A (EC 3.1.3.16) (Protein phosphatase 2C isoform alpha) (PP2C-alpha) (Protein phosphatase IA)
14.2879	14.8027	14.5109	14.6281	14.4658	13.9282	14.5494	14.3865	14.5794	14.555	13.871	14.951	tr				314	1091	0.468581	0.662733	-0.264355	-1.03643	0.214002	0.901281	-0.0617397	-0.536458	14.5066	14.5683	14.304	H3BLU7	H3BLU7_HUMAN	AKR7A2	AKR7A2	Aflatoxin B1 aldehyde reductase member 2 (Fragment)
12.6074	12.3405	9.64216	12.5518	10.7494	10.3023	12.5017	11.6511	12.6433	11.6611	12.8068	12.7225	sp				489	1092	0.00724935	0.995761	0.0206547	0.0216276	0.390648	0.819336	0.650572	0.891936	12.2752	11.6246	11.6452	O75439	MPPB_HUMAN	PMPCB	PMPCB MPPB	Mitochondrial-processing peptidase subunit beta (EC 3.4.24.64) (Beta-MPP) (P-52)
13.4042	13.9913	13.8868	12.7123	13.8639	13.9074	14.1796	14.2086	12.2501	12.3515	13.0618	13.8265	sp			WM3734_MCU1_WM3734_PLKO	375	1093	1.05134	0.372517	0.864741	2.02848	1.46691	0.426073	1.14576	2.73133	13.9459	12.8002	13.6649	Q01085	TIAR_HUMAN	TIAL1	TIAL1	Nucleolysin TIAR (TIA-1-related protein)
14.4157	14.6563	14.2598	14.4907	14.9445	11.1188	14.3639	14.6391	14.4812	14.3896	14.8918	14.6705	sp				367	1094	0.213307	0.831894	-0.498915	-0.534953	0.575963	0.78672	0.113456	1.22785	14.5188	14.4053	13.9064	P06132	DCUP_HUMAN	UROD	UROD	Uroporphyrinogen decarboxylase (UPD) (URO-D) (EC 4.1.1.37)
12.8129	13.814	11.2425	13.7939	13.756	13.3052	12.0686	13.0007	14.3496	13.849	13.2117	12.0976	tr				251	1095	0.101286	0.924885	-0.21611	-0.275765	0.192397	0.909331	-0.384696	-0.48915	12.9241	13.3088	13.0926	G8JLH6	G8JLH6_HUMAN	CD9	CD9	Tetraspanin
12.9221	14.2437	13.2624	12.4462	14.1581	12.7921	13.57	13.1958	13.8196	13.5748	11.9441	13.9523	sp				527	1096	0.0370647	0.978103	-0.0641177	-0.107107	0.197424	0.907953	0.207111	0.500254	13.4829	13.2758	13.2116	Q15813	TBCE_HUMAN	TBCE	TBCE	Tubulin-specific chaperone E (Tubulin-folding cofactor E)
14.3299	13.4299	13.8515	12.5866	14.6342	14.601	14.0631	13.3692	14.3006	12.823	13.4476	12.8958	sp				522	1097	0.367054	0.726357	0.504215	0.846992	0.374984	0.826868	0.407582	0.862167	13.798	13.3904	13.8947	Q16222	UAP1_HUMAN	UAP1	UAP1 SPAG2	UDP-N-acetylhexosamine pyrophosphorylase (Antigen X) (AGX) (Sperm-associated antigen 2) [Includes: UDP-N-acetylgalactosamine pyrophosphorylase (EC 2.7.7.83) (AGX-1);UDP-N-acetylglucosamine pyrophosphorylase (EC 2.7.7.23) (AGX-2)]
12.8639	13.5388	13.469	12.2665	12.7516	12.6133	13.7183	13.2807	12.3531	12.7002	13.4227	13.6366	tr				173	1098	0.505254	0.643807	0.408859	1.10267	1.01953	0.594622	0.653243	1.97563	13.3504	12.6972	13.1061	E9PGT6	E9PGT6_HUMAN	COPS8	COPS8	COP9 signalosome complex subunit 8
13.9615	14.3235	13.9681	10.811	11.766	13.2466	14.2642	13.97	13.9045	14.0613	13.8591	13.9541	sp				292	1099	0.00720473	0.99527	0.0201991	0.0214956	0.549988	0.785837	0.943544	1.18221	14.1298	13.1863	13.2065	Q99614	TTC1_HUMAN	TTC1	TTC1 TPR1	Tetratricopeptide repeat protein 1 (TPR repeat protein 1)
9.27805	12.8455	13.1697	12.587	12.729	12.1891	13.4147	11.3187	11.601	12.69	12.7472	9.82147	sp				144	1100	0.359268	0.731482	-0.640237	-0.832021	0.349258	0.831253	-0.797711	-0.812665	11.7142	12.5119	11.8717	Q9P0J0	NDUAD_HUMAN	NDUFA13	NDUFA13 GRIM19 CDA016 CGI-39	NADH dehydrogenase [ubiquinone] 1 alpha subcomplex subunit 13 (Cell death regulatory protein GRIM-19) (Complex I-B16.6) (CI-B16.6) (Gene associated with retinoic and interferon-induced mortality 19 protein) (GRIM-19) (Gene associated with retinoic and IFN-induced mortality 19 protein) (NADH-ubiquinone oxidoreductase B16.6 subunit)
13.0349	12.7929	12.9076	12.9701	12.367	12.1495	13.0947	12.8951	13.1214	12.8923	13.385	13.1239	sp				183	1101	0.302504	0.769903	-0.216455	-0.720514	0.0770573	0.972597	-0.0184116	-0.214289	12.9544	12.9728	12.7564	P61225	RAP2B_HUMAN	RAP2B	RAP2B	Ras-related protein Rap-2b
14.8816	14.9268	14.984	15.0255	15.1961	14.9148	14.847	14.8355	14.9407	15.0219	15.0066	15.0689	sp				147	1102	0.374032	0.724156	0.05358	0.860349	2.25298	0.193535	-0.120279	-4.21616	14.8727	14.993	15.0466	P61077	UB2D3_HUMAN	UBE2D3	UBE2D3 UBC5C UBCH5C	Ubiquitin-conjugating enzyme E2 D3 (EC 2.3.2.23) ((E3-independent) E2 ubiquitin-conjugating enzyme D3) (EC 2.3.2.24) (E2 ubiquitin-conjugating enzyme D3) (Ubiquitin carrier protein D3) (Ubiquitin-conjugating enzyme E2(17)KB 3) (Ubiquitin-conjugating enzyme E2-17 kDa 3) (Ubiquitin-protein ligase D3)
13.4324	13.5236	13.856	14.0492	14.5701	14.1512	13.7201	13.3637	14.034	13.5948	14.5296	13.7899	sp				1016	1103	0.90343	0.439097	0.376705	1.78274	1.5356	0.398949	-0.373546	-2.85124	13.51	13.8835	14.2602	Q9Y6C2	EMIL1_HUMAN	EMILIN1	EMILIN1 EMI	EMILIN-1 (Elastin microfibril interface-located protein 1) (Elastin microfibril interfacer 1)
[truncated: 595 more rows]
