# Supplementary material for: MCU controls melanoma progression through a redox‐controlled phenotype switch
Source: EMBO Rep. 2022 Sep 26;23(11):e54746. doi: 10.15252/embr.202254746 (PMC9638851; doi:10.15252/embr.202254746)
Supplement: Supplementary file 9 — Dataset EV3 [file EMBR-23-e54746-s003.xlsx]

## Sheet: legend
Dataset EV3: Reverse phase protein array (RPPA) data set
Cell lines: 1205Lu shCTRL, 1205Lu shMCU_1, 1205Lu shMCU_2, WM3734 shCTRL, WM3734 shMCU_1, WM3734 shMCU_2
Normalized log2 median centered expression values for 297 proteins important for melanoma (patho)biology

## Sheet: NormLinear
Filename	14-3-3-beta-R-V_GBL1121755	14-3-3-epsilon-M-C_GBL1121811	14-3-3-zeta-R-V_GBL1121756	4E-BP1-R-V_GBL1121541	4E-BP1_pS65-R-V_GBL1121542	4E-BP1_pT37_T46-R-V_GBL1121543	53BP1-R-V_GBL1121646	A-Raf-R-V_GBL1121696	ACC_pS79-R-V_GBL1121544	ACC1-R-C_GBL1121545	ACVRL1-R-C_GBL1121667	ADAR1-M-V_GBL1121794	Akt-R-V_GBL1121666	Akt_pS473-R-V_GBL1121568	Akt_pT308-R-V_GBL1121684	AMPKa-R-C_GBL1121546	AMPKa_pT172-R-C_GBL1121547	Annexin-I-M-V_GBL1121797	Annexin-VII-M-V_GBL1121793	AR-R-V_GBL1121622	ARHI-M-C_GBL1121800	ARID1A-R-C_GBL1121730	Atg3-R-V_GBL1121737	Atg7-R-V_GBL1121738	ATM-R-V_GBL1121721	ATM_pS1981-R-V_GBL1121722	ATP5A-M-C_GBL1121852	Aurora-B-R-V_GBL1121844	Axl-R-V_GBL1121710	b-Actin-R-C_GBL1121689	b-Catenin-R-V_GBL1121551	b-Catenin_pT41_S45-R-V_GBL1121854	B-Raf-R-V_GBL1121555	B-Raf_pS445-R-V_GBL1121556	B7-H3-R-C_GBL1121747	B7-H4-R-C_GBL1121748	Bad_pS112-R-V_GBL1121548	Bak-R-C_GBL1121549	BAP1-M-V_GBL1121819	Bax-R-V_GBL1121550	Bcl-xL-R-V_GBL1121552	Bcl2-M-V_GBL1121805	Bcl2A1-R-V_GBL1121713	Beclin-G-C_GBL1121836	Bid-R-C_GBL1121553	Bim-R-V_GBL1121554	BRD4-R-V_GBL1121733	c-Abl-R-V_GBL1121732	c-Jun_pS73-R-V_GBL1121561
Gene Name	YWHAB	YWHAE	YWHAZ	EIF4EBP1	EIF4EBP1	EIF4EBP1	TP53BP1	ARAF	ACACA, ACACB	ACACA	ACVRL1	ADAR	AKT1,2,3	AKT1,2,3	AKT1,2,3	PRKAA1	PRKAA1	ANXA1	ANXA7	AR	DIRAS3	ARID1A	ATG3	ATG7	ATM	ATM	ATP5A	AIM1	AXL	ACTB	CTNNB1	CTNNB1	BRAF	BRAF	CD276	VTCN1	BAD	BAK1	BAP1	BAX	BCL2L1	BCL2	BCL2A1	BECN1	BID	BCL2L11	BRD4	ABL	JUN
Probabilities (QC Score)	0.917525	0.907042	0.917524	0.933518	0.939933	0.91916	0.944709	0.928336	0.912812	0.942624	0.922178	0.943154	0.92603	0.920041	0.944794	0.953888	0.949691	0.87949	0.93065	0.948918	0.913176	0.957269	0.899588	0.93909	0.924152	0.924152	0.854603	0.847098	0.943915	0.92807	0.946656	0.916634	0.947281	0.943844	0.807936	0.830331	0.943186	0.91657	0.923581	0.907413	0.937437	0.863341	0.93511	0.917243	0.939451	0.933891	0.955075	0.912037	0.943349
Antibody Name in Heatmap	14-3-3-beta-R-V	14-3-3-epsilon-M-C	14-3-3-zeta-R-V	4E-BP1-R-V	4E-BP1_pS65-R-V	4E-BP1_pT37_T46-R-V	53BP1-R-V	A-Raf-R-V	ACC_pS79-R-V	ACC1-R-C	ACVRL1-R-C	ADAR1-M-V	Akt-R-V	Akt_pS473-R-V	Akt_pT308-R-V	AMPKa-R-C	AMPKa_pT172-R-C	Annexin-I-M-V	Annexin-VII-M-V	AR-R-V	ARHI-M-C	ARID1A-R-C	Atg3-R-V	Atg7-R-V	ATM-R-V	ATM_pS1981-R-V	ATP5A-M-C	Aurora-B-R-V	Axl-R-V	b-Actin-R-C	b-Catenin-R-V	b-Catenin_pT41_S45-R-V	B-Raf-R-V	B-Raf_pS445-R-V	B7-H3-R-C	B7-H4-R-C	Bad_pS112-R-V	Bak-R-C	BAP1-M-V	Bax-R-V	Bcl-xL-R-V	Bcl2-M-V	Bcl2A1-R-V	Beclin-G-C	Bid-R-C	Bim-R-V	BRD4-R-V	c-Abl-R-V	c-Jun_pS73-R-V
Antibody Origin	R	M	R	R	R	R	R	R	R	R	R	M	R	R	R	R	R	M	M	R	M	R	R	R	R	R	M	R	R	R	R	R	R	R	R	R	R	R	M	R	R	M	R	G	R	R	R	R	R
0 Replicated Antibody	1	2	3	4	5	6	7	8	9	10	11	12	13	14	15	16	17	18	19	20	21	22	23	24	25	26	27	28	29	30	31	32	33	34	35	36	37	38	39	40	41	42	43	44	45	46	47	48	49
96-well definition	14-3-3-beta-R-V_GBL1121755	14-3-3-epsilon-M-C_GBL1121811	14-3-3-zeta-R-V_GBL1121756	4E-BP1-R-V_GBL1121541	4E-BP1_pS65-R-V_GBL1121542	4E-BP1_pT37_T46-R-V_GBL1121543	53BP1-R-V_GBL1121646	A-Raf-R-V_GBL1121696	ACC_pS79-R-V_GBL1121544	ACC1-R-C_GBL1121545	ACVRL1-R-C_GBL1121667	ADAR1-M-V_GBL1121794	Akt-R-V_GBL1121666	Akt_pS473-R-V_GBL1121568	Akt_pT308-R-V_GBL1121684	AMPKa-R-C_GBL1121546	AMPKa_pT172-R-C_GBL1121547	Annexin-I-M-V_GBL1121797	Annexin-VII-M-V_GBL1121793	AR-R-V_GBL1121622	ARHI-M-C_GBL1121800	ARID1A-R-C_GBL1121730	Atg3-R-V_GBL1121737	Atg7-R-V_GBL1121738	ATM-R-V_GBL1121721	ATM_pS1981-R-V_GBL1121722	ATP5A-M-C_GBL1121852	Aurora-B-R-V_GBL1121844	Axl-R-V_GBL1121710	b-Actin-R-C_GBL1121689	b-Catenin-R-V_GBL1121551	b-Catenin_pT41_S45-R-V_GBL1121854	B-Raf-R-V_GBL1121555	B-Raf_pS445-R-V_GBL1121556	B7-H3-R-C_GBL1121747	B7-H4-R-C_GBL1121748	Bad_pS112-R-V_GBL1121548	Bak-R-C_GBL1121549	BAP1-M-V_GBL1121819	Bax-R-V_GBL1121550	Bcl-xL-R-V_GBL1121552	Bcl2-M-V_GBL1121805	Bcl2A1-R-V_GBL1121713	Beclin-G-C_GBL1121836	Bid-R-C_GBL1121553	Bim-R-V_GBL1121554	BRD4-R-V_GBL1121733	c-Abl-R-V_GBL1121732	c-Jun_pS73-R-V_GBL1121561
	Normalized Linear	Normalized Linear	Normalized Linear	Normalized Linear	Normalized Linear	Normalized Linear	Normalized Linear	Normalized Linear	Normalized Linear	Normalized Linear	Normalized Linear	Normalized Linear	Normalized Linear	Normalized Linear	Normalized Linear	Normalized Linear	Normalized Linear	Normalized Linear	Normalized Linear	Normalized Linear	Normalized Linear	Normalized Linear	Normalized Linear	Normalized Linear	Normalized Linear	Normalized Linear	Normalized Linear	Normalized Linear	Normalized Linear	Normalized Linear	Normalized Linear	Normalized Linear	Normalized Linear	Normalized Linear	Normalized Linear	Normalized Linear	Normalized Linear	Normalized Linear	Normalized Linear	Normalized Linear	Normalized Linear	Normalized Linear	Normalized Linear	Normalized Linear	Normalized Linear	Normalized Linear	Normalized Linear	Normalized Linear	Normalized Linear
MH_KZ_WM3734Ctrl	0.99735	0.993552	0.886225	1.39066	1.10098	1.37954	0.809821	0.90989	1.11872	1.22496	1.00093	0.989453	1.15255	0.60126	0.656437	1.03659	0.980698	1.49085	1.08929	1.05479	0.987346	0.741458	1.28178	0.868356	1.00673	1.00673	1.12914	0.991348	0.200876	0.922399	1.38846	1.00876	0.99638	0.95588	1.03453	1.03214	0.909438	0.918069	0.887483	0.973951	1.00439	1.14555	1.01445	1.02502	0.972443	1.11117	0.981609	1.07993	0.785682
MH_KZ_WM3734shMCU#1	1.00348	1.00357	0.881075	1.33838	1.06173	1.34665	0.908425	0.989492	1.13713	1.3276	0.999908	1.01135	1.05818	0.623325	0.676013	1.0861	1.15195	1.64563	1.0229	1.08273	0.993145	0.978428	1.20522	0.79876	0.929376	0.929376	0.992663	1.04261	0.181238	0.832977	1.42334	1.03885	0.996727	1.0333	1.2282	0.976508	0.895457	0.979361	0.925905	1.00804	0.950109	1.08865	0.986423	1.0634	1.01491	1.10475	1.0204	1.06986	0.864663
MH_KZ_WM3734shMCU#2	1.04359	1.05266	0.886297	1.22022	1.03287	1.18868	0.644779	0.927644	0.986998	1.24275	1.01693	1.05455	1.07146	0.528005	0.694216	1.00401	0.981285	1.46099	1.06433	1.05306	1.09026	0.571034	1.22268	0.681106	0.951015	0.951015	1.16253	1.06002	0.219286	0.987312	1.22439	1.0614	0.973445	0.919553	1.11416	1.05505	0.886607	0.939018	0.701023	0.914474	0.819828	1.09233	1.03027	1.08216	0.934493	1.0474	0.850445	1.11547	0.785086
MH_KZ_1205LUCtrl	1.57629	1.34876	1.2197	0.917149	0.81808	0.885997	1.0102	1.5972	0.972672	0.753643	0.910775	1.05719	0.842027	1.90352	1.80434	0.840013	1.06187	0.459213	0.888094	0.836577	1.09557	0.872434	0.802639	1.09265	0.915373	0.915373	0.81531	1.01949	1.81309	1.11439	0.817984	0.834155	1.17382	1.03094	0.791654	0.906425	1.07634	0.959117	0.952789	1.09729	2.08939	0.813374	1.0487	0.861354	1.16934	0.855937	0.97781	0.830893	1.15733
MH_KZ_1205LUshMCU#1	1.08105	1.02536	1.22837	0.921794	0.86148	0.840682	1.19161	1.9131	1.14146	0.828473	0.957604	1.02058	1.0536	1.69459	1.45893	0.888239	1.12575	0.446741	0.938281	0.908566	0.969407	1.00866	0.87741	1.18305	0.946618	0.946618	0.959228	1.10057	1.87416	1.1136	0.958908	0.958031	0.936684	1.06464	0.710863	0.82181	1.12868	0.959067	1.11003	1.09252	1.06321	0.843171	1.06617	0.906637	0.98191	0.943666	1.08147	0.941389	1.21702
MH_KZ_1205LUshMCU#2	1.03728	0.961293	1.29769	0.852747	0.919181	0.78457	1.24516	2.67373	0.8937	0.768976	0.944228	1.02025	0.995255	2.33942	2.07703	0.861552	1	0.543829	0.904291	0.908257	0.942282	0.979085	0.841445	1.21214	0.964042	0.964042	0.970324	1.47324	2.47391	1.23257	0.913621	0.945163	1.0061	0.974241	0.896216	0.947314	1.12678	0.990926	1.10474	1.1915	1.11526	0.840873	1.15853	0.898453	0.963653	0.925249	1.13034	0.891488	1.30738
[truncated: 240 more columns]
