# Supplementary material for: MCU controls melanoma progression through a redox‐controlled phenotype switch
Source: EMBO Rep. 2022 Sep 26;23(11):e54746. doi: 10.15252/embr.202254746 (PMC9638851; doi:10.15252/embr.202254746)
Supplement: Supplementary file 10 — Dataset EV4 [file EMBR-23-e54746-s005.xlsx]

## Sheet: legend
Dataset EV4: TCGA-derived melanoma patient dataset
(downloaded from cBioPortal on 26.08.2020)
RNA sequencing data
Genes are listed as their NCBI entry IDs.

## Sheet: results_expression
Entrez_ID	q-value	p-value	log2FC	abs(log2FC)
100130426	0.246765	0.19096	1.5087	1.5087
100133144	3.21706e-05	5.02044e-06	0.849408	0.849408
100134869	0.00881936	0.00361392	0.586796	0.586796
10357	1.07393e-06	8.0188e-08	0.444421	0.444421
10431	0.000155747	3.2263e-05	0.24784	0.24784
136542	1	1	0	0
155060	0.0306543	0.0154459	0.223529	0.223529
26823	0.000788502	0.000214149	0.750284	0.750284
280660	0.00976118	0.00406374	3.18795	3.18795
317712	1	1	0	0
340602	0.0141092	0.00624814	3.03052	3.03052
388795	0.057476	0.0323871	1.28932	1.28932
390284	0.213157	0.158921	0.0995701	0.0995701
391343	0.016764	0.00761815	1.4711	1.4711
391714	0.444256	0.414503	-0.192709	0.192709
404770	0.365451	0.318815	0.116042	0.116042
441362	1	1	0	0
442388	0.353044	0.304707	inf	#VALUE!
553137	0.428352	0.394282	0.86447	0.86447
57714	0.239763	0.183895	0.0282618	0.0282618
645851	0.000513547	0.000130279	0.38868	0.38868
652919	0.028296	0.0140801	0.45186	0.45186
653553	0.000109661	2.12955e-05	-0.655239	0.655239
728045	1	1	0	0
728603	0.353044	0.304707	inf	#VALUE!
728788	0.0113539	0.00484548	0.0747125	0.0747125
729884	0.368401	0.322161	1.53016	1.53016
8225	0.000109297	2.12088e-05	-0.385388	0.385388
90288	0.229477	0.174128	-0.10052	0.10052
1	0.000103499	1.9867e-05	-0.463639	0.463639
29974	0.169775	0.119448	1.52858	1.52858
54715	0.434342	0.401902	2.23185	2.23185
87769	0.26273	0.206834	-0.0672394	0.0672394
2	0.358011	0.310563	-0.169547	0.169547
144568	0.186558	0.134537	-0.0364634	0.0364634
53947	0.155296	0.107159	0.402691	0.402691
51146	0.0259758	0.0127392	0.649531	0.649531
404744	0.307583	0.253366	-0.350895	0.350895
8086	0.00689088	0.00270755	-0.315722	0.315722
65985	0.0760953	0.0452695	-0.155112	0.155112
729522	0.000979259	0.000275114	1.57655	1.57655
13	0.0856404	0.0521267	3.59881	3.59881
344752	0.415898	0.378422	1.39795	1.39795
126767	0.409818	0.371054	6.2796	6.2796
343066	0.00869181	0.00355403	3.82757	3.82757
51166	0.000221683	4.90097e-05	0.658089	0.658089
79719	0.000106701	2.06115e-05	0.206556	0.206556
22848	1.48521e-05	2.00526e-06	0.307774	0.307774
14	1.53238e-07	7.15027e-09	-0.355983	0.355983
15	0.250033	0.194269	-0.212896	0.212896
16	6.91972e-06	8.01476e-07	-0.50045	0.50045
57505	6.05438e-11	4.15869e-13	-0.587002	0.587002
80755	6.30639e-05	1.11101e-05	-0.24631	0.24631
132949	0.0885986	0.0542829	0.0622866	0.0622866
60496	0.000582303	0.000150858	0.314132	0.314132
10157	0.0017396	0.00053448	0.219307	0.219307
26574	0.000115946	2.2821e-05	-0.347029	0.347029
9625	0.000157141	3.26513e-05	-0.836591	0.836591
18	1.98702e-05	2.8386e-06	0.700121	0.700121
10349	0.00210972	0.000672857	0.965546	0.965546
19	0.000242637	5.4434e-05	0.503815	0.503815
79963	0.0265216	0.0130535	0.28276	0.28276
26154	0.0475072	0.0258535	0.638018	0.638018
154664	0.00819659	0.00331757	1.3247	1.3247
650655	0.110206	0.0707799	-0.356436	0.356436
20	0.000277892	6.36426e-05	-0.634974	0.634974
21	0.497899	0.485676	-0.0762841	0.0762841
24	0.311092	0.256998	1.45963	1.45963
23461	0.400177	0.359401	-0.215703	0.215703
23460	1.16541e-05	1.49288e-06	1.16037	1.16037
10347	0.353044	0.304252	-0.290907	0.290907
10351	0.00212149	0.000677233	1.03086	1.03086
10350	0.0388597	0.0204245	-0.0266067	0.0266067
23456	0.000294436	6.83208e-05	0.394392	0.394392
8647	0.0134301	0.00589379	1.19825	1.19825
5243	2.47081e-05	3.65128e-06	1.23763	1.23763
5244	0.0289465	0.0144471	0.36634	0.36634
340273	0.000600798	0.000156147	-0.529356	0.529356
10058	2.96378e-09	5.22569e-11	-0.706388	0.706388
22	0.000160624	3.35079e-05	0.303789	0.303789
11194	2.24367e-06	1.99768e-07	-0.683458	0.683458
23457	0.000563227	0.00014545	-0.282733	0.282733
89845	0.00327145	0.00113483	-0.290105	0.290105
85320	0.00500099	0.00186389	-1.31972	1.31972
94160	0.452698	0.425665	0.143926	0.143926
150000	0.0220261	0.0104847	3.37641	3.37641
4363	0.270924	0.214749	-0.16676	0.16676
1244	0.0255045	0.0124622	-0.309914	0.309914
8714	0.00330593	0.00114921	0.911287	0.911287
10257	0.0608425	0.0346575	0.24966	0.24966
10057	0.0059728	0.00229388	-0.220658	0.220658
368	0.0178935	0.00820633	1.01076	1.01076
653190	0.00299544	0.00101939	2.13258	2.13258
730013	0.00730855	0.0029005	1.12468	1.12468
6833	0.45093	0.423186	0.175774	0.175774
10060	6.4321e-05	1.13943e-05	0.85432	0.85432
215	1.0863e-06	8.14292e-08	-0.98764	0.98764
225	2.97563e-08	9.26124e-10	1.77212	1.77212
5825	0.0601119	0.0341535	0.146141	0.146141
5826	0.0433157	0.0231779	0.106672	0.106672
6059	2.87284e-05	4.38531e-06	0.336624	0.336624
23	1.36037e-06	1.06678e-07	-0.357631	0.357631
10061	0.000298099	6.9374e-05	-0.282721	0.282721
55324	5.11726e-09	1.02689e-10	-0.491687	0.491687
9619	0.117974	0.0767891	-0.107726	0.107726
9429	0.00393399	0.0014118	0.935757	0.935757
64137	0.432993	0.400025	-0.825272	0.825272
64240	0.00336457	0.00117418	-0.669495	0.669495
64241	0.486842	0.469816	0.394967	0.394967
55347	0.00429152	0.00156268	0.225518	0.225518
83451	0.000175292	3.72253e-05	-0.476436	0.476436
26090	0.00148696	0.000446428	-0.447648	0.447648
145447	0.412981	0.374984	-0.0548028	0.0548028
84945	2.44082e-05	3.59506e-06	0.363117	0.363117
25864	5.00885e-05	8.47047e-06	-0.588137	0.588137
84836	5.52621e-07	3.56912e-08	-0.614311	0.614311
116236	0.036497	0.0189356	-0.235416	0.235416
84696	0.416379	0.379009	-0.527691	0.527691
11057	0.0408229	0.0216174	0.480696	0.480696
171586	3.50536e-08	1.14051e-09	0.524685	0.524685
63874	6.16243e-06	6.98755e-07	-0.588787	0.588787
51099	0.099097	0.0620762	0.13393	0.13393
57406	0.356015	0.308065	-0.0839326	0.0839326
79575	0.116377	0.0755707	-0.38564	0.38564
10006	9.2158e-08	3.80195e-09	0.442306	0.442306
10152	0.0017496	0.000538064	0.285947	0.285947
51225	0.0920174	0.0568257	0.328594	0.328594
25890	2.49176e-05	3.69195e-06	1.67751	1.67751
25	1.66688e-06	1.3802e-07	-0.471433	0.471433
27	0.470189	0.447745	-0.107844	0.107844
3983	8.17105e-05	1.5012e-05	0.702196	0.702196
84448	0.131019	0.0872289	0.64145	0.64145
22885	0.142	0.09593	0.0139545	0.0139545
28	0.312533	0.258599	0.200539	0.200539
26	0.390847	0.347975	0.188895	0.188895
29	0.000306598	7.17999e-05	-0.54161	0.54161
137735	0.0845499	0.0512958	-0.233044	0.233044
29777	0.00481914	0.00178673	-0.161597	0.161597
80325	0.110273	0.0708442	-0.136073	0.136073
25841	0.0744089	0.0440234	-0.19228	0.19228
30	0.00036164	8.69619e-05	-0.322313	0.322313
10449	0.0265678	0.0130853	0.185371	0.185371
31	0.0832012	0.0503438	-0.0948161	0.0948161
32	0.00384315	0.00137302	-0.298736	0.298736
80724	3.5902e-09	6.64177e-11	-0.445176	0.445176
84129	0.000285287	6.57533e-05	0.230406	0.230406
27034	0.447855	0.419127	-0.0184631	0.0184631
28976	0.0614506	0.0350578	-0.0937925	0.0937925
33	0.157717	0.109152	0.327175	0.327175
34	0.0282825	0.0140703	0.237414	0.237414
35	2.6758e-08	8.04135e-10	-0.812	0.812
36	1.7573e-06	1.48075e-07	0.495261	0.495261
37	0.139032	0.0935391	0.0366233	0.0366233
176	0.448411	0.419865	1.75213	1.75213
9744	0.00403223	0.00145157	1.19604	1.19604
23527	2.42483e-07	1.28027e-08	0.457577	0.457577
116983	0.00710023	0.00280364	-0.180068	0.180068
38	0.0118141	0.00507758	0.172906	0.172906
39	0.00558762	0.00212665	0.212725	0.212725
64746	0.0302153	0.0151908	0.135932	0.135932
79777	0.191801	0.139401	-0.183589	0.183589
91452	2.25679e-07	1.16736e-08	0.501642	0.501642
84320	0.0067283	0.00263744	-0.197511	0.197511
414149	0.00136178	0.000403141	0.430251	0.430251
40	0.0198832	0.0093033	2.94334	2.94334
41	0.462783	0.438416	-0.0945116	0.0945116
9311	0.180086	0.128983	-0.321355	0.321355
55515	0.27238	0.216275	0.654057	0.654057
51802	0.0878423	0.0537254	-1.02373	1.02373
84680	0.282326	0.226235	-0.051049	0.051049
390110	4.25667e-06	4.39952e-07	-1.08792	1.08792
65057	0.0146696	0.00653846	-0.37861	0.37861
1636	0.355331	0.307234	-0.0377694	0.0377694
59272	0.448885	0.42043	0.266534	0.266534
125981	0.081338	0.0489748	-0.575049	0.575049
340485	9.22809e-05	1.73496e-05	0.521197	0.521197
55331	7.83591e-08	3.122e-09	0.617405	0.617405
43	0.273628	0.217519	0.227629	0.227629
22985	0.0823665	0.0497585	-0.0476004	0.0476004
47	0.038259	0.0200547	-0.108593	0.108593
130013	0.471259	0.449154	0.0199998	0.0199998
57001	0.0118141	0.00507758	0.25845	0.25845
48	0.339333	0.287601	-0.0629007	0.0629007
50	1.07211e-10	8.30287e-13	-0.793198	0.793198
26027	0.02051	0.00964415	-0.542437	0.542437
134526	0.274561	0.218455	-1.32377	1.32377
55856	0.0438124	0.0234907	0.144142	0.144142
641371	0.0030029	0.00102237	-0.31297	0.31297
10965	4.02476e-05	6.54752e-06	-0.384169	0.384169
122970	0.409591	0.370769	0.0257868	0.0257868
641372	0.29115	0.23644	0.0232391	0.0232391
11332	0.000987978	0.000277997	-0.473689	0.473689
10005	4.77027e-05	7.97872e-06	-0.449935	0.449935
23597	0.0020378	0.000645774	0.203275	0.203275
51	0.00953771	0.00395891	0.176266	0.176266
8309	0.0445339	0.0239665	0.172545	0.172545
8310	4.79014e-06	5.10022e-07	-0.304524	0.304524
55289	0.0106994	0.0045224	0.629512	0.629512
52	0.0426398	0.0227664	0.163458	0.163458
53	0.446348	0.417281	-0.0469835	0.0469835
54	0.00258277	0.000851909	-0.549079	0.549079
51205	0.254357	0.19883	0.0590631	0.0590631
92370	3.62096e-10	3.73895e-12	0.986688	0.986688
55	0.0175201	0.00801039	1.37037	1.37037
93650	0.178909	0.127818	0.379712	0.379712
49	0.470271	0.447869	-0.18687	0.18687
84519	9.11719e-05	1.71011e-05	0.524525	0.524525
93953	0.000300395	7.00399e-05	0.530675	0.530675
56	0.00154142	0.000465106	0.570062	0.570062
23205	0.236678	0.180895	0.315164	0.315164
81616	0.187788	0.135579	0.291179	0.291179
80221	0.0626663	0.035907	-0.320572	0.320572
197322	0.00121742	0.00035329	-0.472534	0.472534
2180	0.199555	0.146223	0.114929	0.114929
2181	0.395089	0.353061	0.0912153	0.0912153
2182	1.96947e-08	5.39107e-10	0.660003	0.660003
51703	0.00191472	0.000600501	0.724305	0.724305
23305	0.000359061	8.62545e-05	0.0611217	0.0611217
116285	0.00147905	0.00044362	0.975802	0.975802
123876	0.0185433	0.00855947	0.728043	0.728043
348158	0.147111	0.100114	-0.628915	0.628915
6296	9.14883e-07	6.59504e-08	1.29615	1.29615
341392	0.0295017	0.0147582	3.56244	3.56244
54988	0.100162	0.0628871	0.173898	0.173898
84532	0.0857786	0.0522334	-0.172209	0.172209
55902	0.0017702	0.000546209	-0.239997	0.239997
79611	0.000107797	2.08652e-05	0.354934	0.354934
58	0.339333	0.287599	0.972614	0.972614
59	0.412716	0.374703	-0.0318782	0.0318782
60	0.11831	0.0770618	-0.265843	0.265843
345651	0.141991	0.095903	0.59649	0.59649
70	0.227752	0.172531	0.664078	0.664078
71	9.25899e-05	1.74212e-05	-0.428538	0.428538
72	0.274742	0.218632	-0.0311721	0.0311721
86	0.0017396	0.00053448	0.22863	0.22863
51412	0.00572135	0.00218375	4.78202	4.78202
10881	0.385933	0.342417	-0.183891	0.183891
10880	0.495413	0.482281	-0.241046	0.241046
81569	0.427698	0.393263	1.73886	1.73886
284382	0.16162	0.112476	-0.499329	0.499329
87	0.1941	0.141404	-0.179081	0.179081
88	0.0271762	0.013418	0.863986	0.863986
89	0.0888681	0.0544844	1.04542	1.04542
81	0.159654	0.110866	-0.0862695	0.0862695
55860	0.000166893	3.50758e-05	0.23221	0.23221
10121	0.459799	0.434694	-0.143327	0.143327
10120	0.00273688	0.000912873	-0.285114	0.285114
10097	2.78427e-08	8.47582e-10	0.43436	0.43436
10096	3.80662e-10	4.06045e-12	0.544049	0.544049
57180	0.294159	0.239671	-0.167378	0.167378
653857	0.407534	0.36845	-0.294405	0.294405
79913	0.158427	0.109798	-0.096981	0.096981
64431	2.34913e-06	2.12018e-07	0.407351	0.407351
93973	0.127859	0.0847078	0.0606919	0.0606919
139741	0.408197	0.369208	0.165039	0.165039
140625	0.288351	0.233493	inf	#VALUE!
90	9.07512e-05	1.69957e-05	0.367532	0.367532
91	0.075848	0.0450898	8.92705e-05	8.92705e-05
130399	0.00332979	0.00116009	0.552054	0.552054
92	2.7913e-05	4.23364e-06	0.424707	0.424707
93	0.114051	0.0737048	0.249265	0.249265
94	0.435475	0.403319	0.080199	0.080199
95	1.70632e-07	8.22784e-09	-0.548686	0.548686
91703	0.0185528	0.00856566	0.791393	0.791393
97	0.000576507	0.000149216	0.398819	0.398819
98	0.000142772	2.91927e-05	0.342831	0.342831
100	0.349717	0.299638	-0.0846808	0.0846808
132612	0.105948	0.0672918	1.48964	1.48964
161931	0.160212	0.111292	1.05229	1.05229
161823	0.0186136	0.0085992	0.168306	0.168306
102	0.0025244	0.000830197	0.22896	0.22896
4185	0.0205577	0.00966858	-1.20745	1.20745
8038	0.00608734	0.00234528	0.742421	0.742421
8751	0.000149792	3.08762e-05	-0.625263	0.625263
6868	0.000144598	2.96647e-05	0.362466	0.362466
8749	0.20042	0.146964	0.0886916	0.0886916
8728	2.68908e-05	4.05111e-06	1.43666	1.43666
8748	0.0295768	0.014805	0.212124	0.212124
8747	0.040401	0.0213684	0.913105	0.913105
145241	0.201139	0.147629	0.787057	0.787057
2515	0.4334	0.400617	-1.68085	1.68085
53616	0.000785535	0.000213228	0.798128	0.798128
8745	0.0299123	0.0150108	-0.329506	0.329506
10863	3.04076e-07	1.71359e-08	1.77887	1.77887
11086	0.0307333	0.0154931	0.359656	0.359656
11085	0.490192	0.475151	0.262818	0.262818
203102	0.0210983	0.00996542	0.258159	0.258159
80332	0.0521127	0.028903	0.591773	0.591773
1587	0.111595	0.0718346	0.65107	0.65107
255926	0.127859	0.0846969	inf	#VALUE!
8755	0.0118397	0.00509145	0.644961	0.644961
8756	0.185648	0.133763	2.33457	2.33457
101	0.000110337	2.14698e-05	1.00645	1.00645
8754	2.13834e-06	1.88202e-07	0.546707	0.546707
27299	1.42055e-05	1.90274e-06	1.8553	1.8553
81794	0.103938	0.0657415	0.751117	0.751117
81792	0.0321813	0.0163485	0.800427	0.800427
11093	0.0885986	0.0542829	-0.222588	0.222588
140766	0.0354844	0.0183324	0.475573	0.475573
170689	0.301329	0.246921	-0.581999	0.581999
170690	0.120492	0.0788519	-0.0983223	0.0983223
170691	0.469868	0.447371	0.151524	0.151524
170692	0.0146466	0.00652608	1.57416	1.57416
171019	0.348353	0.297808	1.81643	1.81643
9510	0.000242637	5.4434e-05	0.714109	0.714109
80070	0.000223601	4.94665e-05	1.97395	1.97395
9509	0.362681	0.315922	0.0187587	0.0187587
9508	0.000610053	0.000159325	0.546109	0.546109
9507	0.00514123	0.00192668	0.362267	0.362267
11096	1.17625e-05	1.5102e-06	0.792957	0.792957
11174	8.15843e-10	1.0133e-11	1.70994	1.70994
11173	0.427936	0.393836	0.283088	0.283088
11095	0.230482	0.175092	1.91556	1.91556
56999	0.00706437	0.00278742	1.28631	1.28631
92949	0.0198009	0.00926054	0.663459	0.663459
9719	0.372204	0.326755	-0.0503787	0.0503787
57188	0.00617338	0.0023871	0.925775	0.925775
54507	0.0471953	0.0256676	0.179567	0.179567
339366	0.0960418	0.0597975	-0.380889	0.380889
11033	0.492009	0.477391	-0.0248976	0.0248976
55803	2.92639e-05	4.48273e-06	0.634344	0.634344
103	0.0808077	0.0486042	-0.172742	0.172742
104	0.301896	0.247519	-0.00382347	0.00382347
105	0.0295017	0.0147587	-1.69361	1.69361
23536	0.193981	0.141298	0.0837211	0.0837211
134637	1.6833e-06	1.40118e-07	0.592722	0.592722
113179	0.000991101	0.000278972	-0.642332	0.642332
113451	0.260527	0.204681	-0.0415542	0.0415542
57143	1.53611e-05	2.08895e-06	-0.509399	0.509399
90956	0.00420189	0.00152247	-0.338332	0.338332
79934	3.02503e-05	4.6633e-06	-0.471551	0.471551
203054	0.00177684	0.000548949	-0.366112	0.366112
55811	0.0054192	0.00204933	0.216623	0.216623
107	0.364002	0.317267	0.0306695	0.0306695
108	0.212892	0.158668	-0.386677	0.386677
109	0.500363	0.489445	-0.0343686	0.0343686
196883	0.120668	0.0789919	0.365519	0.365519
111	0.493155	0.478892	0.24859	0.24859
112	0.00281401	0.000944081	-0.206182	0.206182
113	4.03106e-08	1.37242e-09	0.838088	0.838088
114	0.0561539	0.0315327	-0.454649	0.454649
115	0.000359745	8.64712e-05	-0.346575	0.346575
116	0.151413	0.103927	0.301074	0.301074
117	0.504496	0.495552	0.843135	0.843135
118	0.000425186	0.000104707	-0.211759	0.211759
119	0.0017446	0.000536265	1.2547	1.2547
120	1.97204e-07	9.91257e-09	0.62669	0.62669
124	0.011425	0.00488029	1.20605	1.20605
125	0.0245363	0.0119043	2.34039	2.34039
126	0.0131025	0.00572895	0.715501	0.715501
127	0.0695576	0.0405671	0.180632	0.180632
128	0.000955383	0.000267476	0.224445	0.224445
130	0.298218	0.24369	0.10077	0.10077
131	0.221629	0.16677	-0.0182875	0.0182875
137872	0.124482	0.0819552	-0.322867	0.322867
55256	0.0549414	0.0307261	-0.136922	0.136922
149685	0.00618113	0.00239074	4.92665	4.92665
9370	0.0382791	0.0200671	2.20126	2.20126
51094	1.71301e-05	2.37123e-06	-0.284805	0.284805
79602	0.00408819	0.00147411	-0.247641	0.247641
132	9.19338e-17	6.26893e-20	0.82921	0.82921
133	0.193981	0.141298	-0.0562042	0.0562042
79924	0.291461	0.236891	0.15764	0.15764
22850	0.019629	0.00916676	0.19703	0.19703
23394	0.0265216	0.0130535	0.159585	0.159585
84890	7.88575e-06	9.36028e-07	0.28949	0.28949
134	0.350873	0.300953	0.400616	0.400616
135	0.00035868	8.61454e-05	0.887409	0.887409
136	0.0942886	0.058462	0.265451	0.265451
140	0.0359783	0.0186104	0.246089	0.246089
83440	1.01389e-05	1.2731e-06	0.265841	0.265841
141	0.189419	0.137107	0.114072	0.114072
113622	0.142	0.09593	-0.727927	0.727927
54936	0.000443214	0.000109902	-0.277639	0.277639
148	0.0144894	0.00644618	1.62829	1.62829
147	0.483603	0.465358	-0.204077	0.204077
146	0.351577	0.301759	0.416588	0.416588
150	0.134149	0.0896525	0.806306	0.806306
151	0.26273	0.206834	-0.947498	0.947498
152	0.0366382	0.0190231	-0.673442	0.673442
153	0.000110887	2.16039e-05	2.90374	2.90374
154	0.075848	0.0450898	0.087425	0.087425
155	0.098464	0.0615996	0.318219	0.318219
156	0.32371	0.27108	0.085138	0.085138
157	0.372204	0.326755	-0.00104418	0.00104418
11047	0.00131203	0.000384962	-0.468323	0.468323
158	0.175587	0.124855	-0.0961865	0.0961865
159	0.0772581	0.0460854	0.100923	0.100923
122622	3.94061e-07	2.38767e-08	-0.773206	0.773206
165	9.49767e-05	1.79304e-05	-0.667602	0.667602
121536	0.000158566	3.29783e-05	0.294863	0.294863
64782	0.00304223	0.00103872	-0.317092	0.317092
166	0.378831	0.334289	-0.185025	0.185025
60312	0.0855298	0.0520319	0.232618	0.232618
134265	0.00933934	0.00386019	0.179378	0.179378
84632	0.00211229	0.000673986	0.573964	0.573964
246182	0.503516	0.493779	-0.0385221	0.0385221
4299	0.0162222	0.00734189	0.158213	0.158213
2334	0.376597	0.331712	0.176255	0.176255
3899	0.204182	0.150598	-0.176611	0.176611
27125	0.00852815	0.00347714	0.184317	0.184317
172	9.10078e-05	1.70659e-05	0.384827	0.384827
10939	0.0121199	0.00523202	-0.2008	0.2008
173	0.376324	0.331325	0.950323	0.950323
125061	0.361706	0.314914	-0.0602892	0.0602892
174	0.479423	0.459644	0.960733	0.960733
54812	5.56781e-07	3.60683e-08	0.424078	0.424078
387763	2.26419e-05	3.30404e-06	-0.708958	0.708958
175	0.0195872	0.00914344	0.163082	0.163082
119385	0.00669245	0.00262206	1.03984	1.03984
116987	0.266895	0.210906	-0.0432164	0.0432164
116986	0.00292901	0.000990365	0.985434	0.985434
116988	0.00139813	0.000414993	-0.335267	0.335267
119016	1.25146e-09	1.76769e-11	0.815657	0.815657
729092	5.81954e-11	3.85494e-13	0.915241	0.915241
414189	7.40566e-10	9.01765e-12	0.851363	0.851363
653268	2.4031e-07	1.26642e-08	0.856216	0.856216
728404	9.21198e-10	1.20248e-11	1.00382	1.00382
123624	0.152892	0.105277	1.16053	1.16053
79841	0.00017392	3.68578e-05	0.320815	0.320815
340351	0.246177	0.190372	-0.0302102	0.0302102
84871	0.0753149	0.0446695	0.58085	0.58085
60509	0.000397318	9.67993e-05	-0.253799	0.253799
177	0.000724224	0.000194328	0.185074	0.185074
3267	0.000162003	3.3843e-05	0.27211	0.27211
3268	0.0109308	0.00463832	-0.171802	0.171802
55109	0.00248983	0.000816887	0.254657	0.254657
55750	0.015561	0.00700325	0.175203	0.175203
178	5.24126e-05	8.95285e-06	0.323766	0.323766
79814	0.00524782	0.00197352	0.455499	0.455499
10554	1.47255e-07	6.78501e-09	-0.50511	0.50511
10555	9.89699e-07	7.27415e-08	-0.99656	0.99656
56894	1.40991e-05	1.88574e-06	-0.373477	0.373477
56895	7.0228e-05	1.26014e-05	0.653636	0.653636
55326	0.000270046	6.1596e-05	0.384273	0.384273
137964	1.26808e-08	3.02643e-10	-0.583141	0.583141
84803	0.105948	0.0673276	0.802496	0.802496
123688	0.075969	0.0451796	-0.143843	0.143843
8540	2.63891e-05	3.96268e-06	0.355118	0.355118
10551	0.49905	0.487212	-0.19999	0.19999
155465	0.497331	0.484859	0.0223004	0.0223004
375790	1.03688e-06	7.69669e-08	-0.547632	0.547632
181	0.139099	0.0935907	1.38048	1.38048
183	0.064704	0.03727	-0.594614	0.594614
23287	1.83242e-08	4.84635e-10	0.484312	0.484312
185	0.00403234	0.00145181	2.60855	2.60855
186	0.0367326	0.0190828	1.60419	1.60419
57085	9.04247e-05	1.69257e-05	-0.464387	0.464387
189	0.00800389	0.00322323	-1.21554	1.21554
64902	0.497646	0.48526	1.27894	1.27894
64850	0.19663	0.143575	-0.319698	0.319698
85007	0.0214247	0.0101431	0.228971	0.228971
25909	0.000121728	2.41546e-05	0.335433	0.335433
191	7.44775e-05	1.34728e-05	-0.383617	0.383617
10768	0.481589	0.46273	-0.00578653	0.00578653
23382	0.0455546	0.0246134	-0.520841	0.520841
27245	0.00947452	0.00392576	-0.32796	0.32796
54806	1.87914e-05	2.64788e-06	0.439595	0.439595
113146	0.0346396	0.0178285	-0.472779	0.472779
79026	0.100007	0.0627729	0.14899	0.14899
196	5.29197e-05	9.06783e-06	0.55958	0.55958
57491	0.002142	0.000685137	-0.721052	0.721052
10598	0.00644831	0.00250947	-0.138978	0.138978
130872	8.63843e-06	1.04725e-06	0.188249	0.188249
197	0.175966	0.125167	0.260288	0.260288
51327	0.0527405	0.0293257	0.9204	0.9204
57379	0.00473401	0.00175055	1.8125	1.8125
64853	2.30578e-09	3.79599e-11	0.454274	0.454274
199	1.5308e-05	2.07949e-06	0.870777	0.870777
83543	0.000482111	0.000121027	-0.472189	0.472189
9131	0.0836276	0.0506385	-0.0627522	0.0627522
84883	0.251899	0.196204	-0.274225	0.274225
150209	0.321477	0.268581	0.262162	0.262162
51390	0.168229	0.118181	0.130177	0.130177
202	3.64115e-06	3.61969e-07	1.11075	1.11075
55057	0.378831	0.334286	0.238092	0.238092
9447	3.90072e-06	3.94042e-07	1.64027	1.64027
9255	0.000882975	0.000243634	0.283961	0.283961
7965	0.000140303	2.86129e-05	-0.342914	0.342914
9049	0.335487	0.283426	-0.0683462	0.0683462
23746	0.0143807	0.00639176	1.35695	1.35695
326	0.110746	0.0712252	1.28377	1.28377
55966	0.170014	0.119677	0.811937	0.811937
203	4.6629e-05	7.77641e-06	-0.675087	0.675087
204	0.0856404	0.0521326	-0.106405	0.106405
50808	8.45407e-06	1.01831e-06	0.513471	0.513471
205	0.117805	0.076653	0.243659	0.243659
26289	0.0802195	0.0481762	0.504037	0.504037
122481	0.312102	0.25809	0.240461	0.240461
11216	3.14819e-08	9.92099e-10	0.4963	0.4963
11215	5.98688e-06	6.72725e-07	0.450835	0.450835
9590	0.317941	0.264545	0.162172	0.162172
11214	0.00234174	0.000760624	0.210751	0.210751
158798	0.174535	0.123871	0.89597	0.89597
8165	0.402237	0.361878	0.0648032	0.0648032
11217	0.0054763	0.00207652	0.406917	0.406917
10566	0.345805	0.295057	-0.151518	0.151518
8852	0.386351	0.342807	0.578541	0.578541
9495	2.48156e-10	2.40529e-12	1.55863	1.55863
9472	0.030092	0.0151186	0.564993	0.564993
9465	0.000134725	2.72653e-05	0.346372	0.346372
10270	0.0349785	0.018037	0.07592	0.07592
26993	6.21475e-05	1.09245e-05	-0.309281	0.309281
10142	0.00780376	0.00312858	0.167732	0.167732
221264	0.000270046	6.1596e-05	0.486962	0.486962
79647	0.0065012	0.00253164	0.169844	0.169844
55122	0.00130372	0.000382334	0.196147	0.196147
80709	0.103787	0.0656207	0.506984	0.506984
254268	1.15576e-05	1.4777e-06	1.25213	1.25213
10327	0.0278721	0.0138349	-0.161479	0.161479
57016	0.141719	0.095678	1.34987	1.34987
231	0.228269	0.173045	-0.175101	0.175101
441282	0.393139	0.350591	1.26078	1.26078
1645	0.00135968	0.00040245	1.62296	1.62296
1646	0.0476528	0.0259483	0.839541	0.839541
8644	0.00210665	0.000671776	1.79833	1.79833
1109	0.0694274	0.0404776	2.03617	2.03617
340811	0.00833799	0.00338377	3.6469	3.6469
6718	0.175355	0.124613	0.529913	0.529913
83592	0.35994	0.312903	0.189885	0.189885
8574	6.15551e-10	7.1356e-12	-0.61096	0.61096
22977	0.255058	0.19949	-0.506969	0.506969
246181	0.0974164	0.0608147	0.0805219	0.0805219
207	4.20948e-06	4.33024e-07	-0.490977	0.490977
84335	0.000134725	2.72653e-05	-0.449278	0.449278
208	0.000110704	2.15575e-05	-0.371453	0.371453
10000	0.00942927	0.00390379	0.221774	0.221774
64400	4.55915e-08	1.60328e-09	0.501265	0.501265
210	0.0729534	0.0429775	-0.149497	0.149497
211	0.00313503	0.00107896	-0.225604	0.225604
212	0.146849	0.0998851	1.05792	1.05792
213	0.348587	0.298126	0.929157	0.929157
214	0.000200447	4.35826e-05	0.79635	0.79635
126133	0.035715	0.0184603	-0.41215	0.41215
5832	0.356327	0.308564	-0.0210196	0.0210196
216	0.314027	0.260234	-0.0336079	0.0336079
8854	0.00326208	0.00113121	2.19309	2.19309
220	0.00342854	0.00120085	0.281101	0.281101
219	0.00395676	0.00142055	-0.524682	0.524682
10840	0.487404	0.470617	-0.402824	0.402824
160428	0.376248	0.331198	-0.0817324	0.0817324
217	0.11521	0.0746333	0.197228	0.197228
218	0.0290657	0.0145126	-0.274337	0.274337
224	9.91619e-05	1.88365e-05	0.356051	0.356051
221	0.0064068	0.00249114	-0.490492	0.490492
222	0.00181131	0.000561854	-0.549619	0.549619
8659	3.17845e-06	3.06683e-07	-0.491911	0.491911
7915	0.488252	0.471748	0.02138	0.02138
4329	0.0367078	0.019067	-0.335777	0.335777
501	0.229051	0.173771	0.0706445	0.0706445
64577	9.86718e-06	1.22937e-06	0.695707	0.695707
223	0.000776216	0.000210245	-0.287992	0.287992
226	1.52113e-09	2.24539e-11	-0.85152	0.85152
229	0.430911	0.397561	-0.677938	0.677938
230	0.110116	0.0707162	-0.292397	0.292397
84920	0.00901774	0.00371102	0.22753	0.22753
144245	1.82884e-05	2.56007e-06	0.487798	0.487798
440138	0.304479	0.250216	-0.0980304	0.0980304
79087	7.70801e-06	9.10049e-07	-0.365712	0.365712
79868	8.61505e-05	1.59746e-05	0.250617	0.250617
199857	0.273012	0.216963	-0.0448859	0.0448859
56052	1.52113e-09	2.25254e-11	-0.551643	0.551643
200810	0.283858	0.227944	-0.38347	0.38347
644974	0.249847	0.194051	-0.383908	0.383908
85365	0.116042	0.075302	-0.109544	0.109544
10195	1.52427e-06	1.23539e-07	-0.649223	0.649223
29880	0.000284989	6.56273e-05	0.261101	0.261101
29929	0.480024	0.460478	0.0276043	0.0276043
79053	0.000212113	4.65839e-05	-0.0677682	0.0677682
79796	0.0413869	0.0219866	-0.188193	0.188193
238	0.309058	0.255047	0.619799	0.619799
8846	0.302721	0.248416	0.0554977	0.0554977
121642	0.413	0.375061	0.0300003	0.0300003
221120	0.21976	0.164946	-0.0500957	0.0500957
54784	3.84087e-05	6.21655e-06	-0.408833	0.408833
54890	0.0059771	0.00229727	-0.223742	0.223742
84964	0.232835	0.177188	-0.27287	0.27287
84266	2.65486e-06	2.47111e-07	-0.7268	0.7268
91801	9.2158e-08	3.80195e-09	0.632446	0.632446
55821	0.501994	0.491603	0.356946	0.356946
7840	0.000113602	2.22711e-05	0.316866	0.316866
200420	0.504653	0.495851	-0.00294875	0.00294875
239	0.130302	0.0866306	-0.163679	0.163679
242	0.491153	0.476321	-0.892208	0.892208
245	5.96934e-05	1.04175e-05	0.71619	0.71619
246	0.00334376	0.00116611	3.31446	3.31446
247	0.387783	0.344322	1.1491	1.1491
240	0.000193591	4.19035e-05	0.863438	0.863438
241	0.000401791	9.82609e-05	0.779273	0.779273
59344	0.200974	0.147449	-0.977137	0.977137
248	0.462462	0.437978	0.225797	0.225797
80216	0.00471798	0.00174394	0.271651	0.271651
115701	8.14369e-05	1.4949e-05	1.43572	1.43572
57538	0.142937	0.0967369	0.27408	0.27408
249	0.124482	0.0819552	-0.337421	0.337421
250	0.294191	0.239711	-1.13632	1.13632
251	0.198135	0.14496	0.1774	0.1774
57679	0.0980175	0.0612711	0.0649155	0.0649155
259173	0.335487	0.283426	0.0531625	0.0531625
151254	0.0227315	0.0108783	0.323237	0.323237
130540	0.499518	0.487937	-0.0734647	0.0734647
65062	0.00557465	0.00212033	0.224104	0.224104
79800	2.55256e-05	3.80815e-06	0.454302	0.454302
8092	4.40776e-05	7.27598e-06	-0.478736	0.478736
257	0.0975607	0.0609285	0.0271432	0.0271432
60529	0.43035	0.396603	1.54822	1.54822
146861	0.211583	0.157448	0.392156	0.392156
83650	0.193108	0.140502	0.125849	0.125849
643664	0.301301	0.246811	-0.513128	0.513128
23600	0.0295023	0.0147619	0.0427748	0.0427748
258	0.00681866	0.00267519	3.3506	3.3506
259	0.453252	0.426341	0.922823	0.922823
55626	1.4991e-07	6.93655e-09	-0.437021	0.437021
262	0.000411226	0.000100869	0.257389	0.257389
144193	0.172408	0.121771	0.427026	0.427026
51005	1.5479e-05	2.10799e-06	-0.887424	0.887424
265	0.205012	0.15131	0.590663	0.590663
266	0.323088	0.270339	-1.44588	1.44588
267	0.270642	0.214473	-0.0767565	0.0767565
268	0.30415	0.249858	0.281738	0.281738
269	0.457765	0.432191	-1.33745	1.33745
120425	0.000127866	2.56653e-05	1.04036	1.04036
57463	0.451994	0.424673	-0.0778079	0.0778079
347902	9.40284e-08	3.88827e-09	1.47204	1.47204
386724	0.00826887	0.00335088	-0.282937	0.282937
9949	2.38457e-05	3.50061e-06	0.353932	0.353932
83607	0.0789528	0.0472848	-0.110485	0.110485
196394	0.0727029	0.0428051	0.0207446	0.0207446
81693	0.378855	0.334328	-1.32362	1.32362
154796	0.0452137	0.0243961	-0.322952	0.322952
154810	0.0051682	0.00193829	0.418639	0.418639
51421	0.0878925	0.0537647	-0.349801	0.349801
270	0.00428664	0.00155944	1.05011	1.05011
271	0.000121385	2.4057e-05	-0.309352	0.309352
272	5.36767e-06	5.88768e-07	0.946819	0.946819
273	0.239763	0.183895	-0.525389	0.525389
275	0.00471798	0.00174393	0.125859	0.125859
401138	0.469729	0.447101	0.333986	0.333986
276	0.071163	0.0417252	10.1843	10.1843
279	0.35497	0.306784	6.98163	6.98163
280	0.000179391	3.82705e-05	1.87702	1.87702
155185	0.218173	0.16354	-0.155416	0.155416
51321	0.406462	0.367026	0.00809664	0.00809664
201283	0.491695	0.477015	-0.0436606	0.0436606
10393	3.76327e-06	3.76308e-07	0.299302	0.299302
51529	0.000468955	0.000117062	-0.356823	0.356823
25847	0.0517379	0.0286548	0.0901413	0.0901413
119504	1.48548e-10	1.23e-12	0.463244	0.463244
64682	0.10878	0.0695724	0.136355	0.136355
29882	3.30096e-08	1.0515e-09	-0.516893	0.516893
29945	1.66547e-07	7.91728e-09	0.459288	0.459288
51433	0.351369	0.301447	0.0710531	0.0710531
51434	0.454283	0.427637	-0.0161844	0.0161844
283	0.0751572	0.044554	-0.0596444	0.0596444
23357	0.000285287	6.57533e-05	-0.291766	0.291766
90806	0.00168715	0.00051516	0.229862	0.229862
284	6.3295e-05	1.1157e-05	1.12888	1.12888
285	0.179673	0.128586	0.0972114	0.0972114
51378	0.0755488	0.0448598	0.797663	0.797663
9068	1.74758e-07	8.50219e-09	1.61469	1.61469
23452	0.178278	0.127203	0.570331	0.570331
27329	0.0296299	0.0148402	0.439791	0.439791
51129	0.0380974	0.0199403	0.437222	0.437222
253935	0.00458595	0.00168665	1.98347	1.98347
83854	0.128246	0.0850015	-0.139445	0.139445
10218	0.411866	0.373433	0.30669	0.30669
286	0.0083951	0.00341348	1.59111	1.59111
287	0.412716	0.374703	0.0567886	0.0567886
288	3.60131e-05	5.74979e-06	0.951047	0.951047
150709	0.000121601	2.41057e-05	0.362539	0.362539
348094	0.0060561	0.00233147	0.288311	0.288311
162282	0.109511	0.070184	0.404457	0.404457
51479	0.433274	0.400395	-0.0200233	0.0200233
56172	0.000144328	2.9546e-05	1.11847	1.11847
54882	0.000410262	0.000100492	0.264826	0.264826
404734	0.253895	0.198303	-0.0847607	0.0847607
54467	3.54494e-07	2.08404e-08	0.467281	0.467281
255239	0.0245613	0.0119222	0.691768	0.691768
126549	0.0257694	0.0126155	0.185475	0.185475
23141	0.0505712	0.02792	0.116044	0.116044
51281	0.0341827	0.01754	0.143018	0.143018
57037	0.273503	0.21738	0.080366	0.080366
57763	0.000277417	6.35205e-05	0.286279	0.286279
55608	1.06984e-06	7.97783e-08	0.511414	0.511414
29123	0.503089	0.493214	-0.0207223	0.0207223
23253	4.83872e-08	1.72753e-09	0.62197	0.62197
27063	1.80088e-06	1.52361e-07	3.87789	3.87789
88455	0.00240243	0.000784466	0.235918	0.235918
124930	0.138246	0.0929091	-0.00118131	0.00118131
81573	0.000162611	3.3978e-05	0.298338	0.298338
338692	0.499885	0.488691	0.00128774	0.00128774
54522	0.163839	0.114482	-0.135577	0.135577
26057	0.323132	0.270454	-0.0671718	0.0671718
138649	0.412696	0.374524	-0.205895	0.205895
441425	0.0059318	0.00227681	0.140172	0.140172
728747	0.115132	0.0745489	-0.0489395	0.0489395
729171	0.00031621	7.42819e-05	0.420326	0.420326
118932	5.80493e-06	6.49171e-07	1.47242	1.47242
26287	0.058673	0.0332102	-0.478415	0.478415
200539	0.127859	0.0847078	-0.209267	0.209267
170961	0.328333	0.275955	0.247994	0.247994
22852	1.40824e-07	6.42009e-09	0.709692	0.709692
124149	0.0009886	0.00027822	0.330255	0.330255
84079	0.0354155	0.01829	-0.0276624	0.0276624
23243	0.374733	0.329486	0.00751244	0.00751244
147463	1.39441e-10	1.13422e-12	1.24116	1.24116
91074	0.272686	0.216624	2.08608	2.08608
374860	0.430371	0.396643	0.121843	0.121843
256006	0.10373	0.0655748	0.238208	0.238208
84250	6.13809e-07	4.048e-08	0.508364	0.508364
341405	0.452076	0.424772	0.672067	0.672067
284615	0.299541	0.245136	-0.0547995	0.0547995
340120	0.0609514	0.0347255	0.469405	0.469405
390616	0.0230966	0.0110865	0.836692	0.836692
148741	0.0252937	0.0123407	0.292724	0.292724
375248	5.05778e-07	3.21239e-08	0.513217	0.513217
57730	9.05746e-07	6.51152e-08	0.446502	0.446502
84832	0.119314	0.0778846	0.184904	0.184904
353322	0.10878	0.0695724	-0.569298	0.569298
51239	1.09805e-05	1.39643e-06	-0.526933	0.526933
91369	0.13448	0.089959	-0.0904379	0.0904379
338699	0.000869341	0.000239364	0.245028	0.245028
134548	0.038418	0.0201568	-0.030448	0.030448
91526	0.0302774	0.015227	0.302268	0.302268
339416	0.389274	0.34606	0.368714	0.368714
157567	0.179246	0.12819	0.0136442	0.0136442
54851	5.17484e-09	1.04601e-10	0.680238	0.680238
57182	0.193517	0.140875	0.0870369	0.0870369
283373	4.63741e-07	2.89796e-08	-0.403705	0.403705
79998	0.000196306	4.25676e-05	-0.814868	0.814868
129138	1.68694e-07	8.09328e-09	-0.575157	0.575157
79722	0.0681704	0.0395821	1.10858	1.10858
345079	0.1178	0.0766323	0.382331	0.382331
63926	0.0471168	0.0256107	0.375026	0.375026
65124	0.0446169	0.0240198	0.192369	0.192369
347454	0.450355	0.422453	0.319911	0.319911
22881	0.0965009	0.060135	0.104607	0.104607
56311	0.263233	0.207306	0.0125674	0.0125674
122416	1.20529e-06	9.25206e-08	-0.91058	0.91058
23294	0.00818786	0.00331287	-0.459368	0.459368
56899	0.503374	0.493591	0.0250777	0.0250777
124401	0.348497	0.297998	0.08118	0.08118
257629	0.430277	0.396493	1.41991	1.41991
203286	0.000288039	6.65138e-05	-0.342321	0.342321
55139	0.278131	0.221993	-0.0276788	0.0276788
54443	0.00228932	0.000741065	0.283194	0.283194
55129	0.0550252	0.0307917	-0.309456	0.309456
55107	0.0115191	0.00492721	1.16012	1.16012
57101	0.0382954	0.0200775	-1.67631	1.67631
63982	0.00029468	6.83917e-05	1.47198	1.47198
121601	0.000553033	0.000142359	0.867718	0.867718
203859	0.0750838	0.0444922	0.506301	0.506301
196527	1.9052e-06	1.62858e-07	0.318857	0.318857
50636	0.00653532	0.00254652	-0.540478	0.540478
57719	0.470685	0.448493	0.029383	0.029383
338440	0.00256581	0.000845057	1.2471	1.2471
8125	0.275592	0.21947	0.0371785	0.0371785
10541	0.0381893	0.0200089	0.156332	0.156332
23520	0.0729534	0.0429753	0.23387	0.23387
23519	0.187148	0.135041	0.29871	0.29871
81611	0.000144598	2.96646e-05	0.312939	0.312939
290	0.0544144	0.0303996	1.58439	1.58439
84168	0.129753	0.0861841	0.239548	0.239548
118429	3.08902e-05	4.78753e-06	1.02801	1.02801
195977	0.351577	0.301749	-0.237532	0.237532
93550	6.52368e-08	2.46112e-09	0.661219	0.661219
11199	0.149662	0.102434	-0.642868	0.642868
311	0.309058	0.255047	-0.0808731	0.0808731
301	0.000115619	2.27285e-05	0.553057	0.553057
312	0.00290164	0.000979697	-0.182543	0.182543
302	0.364002	0.317267	-0.0810195	0.0810195
303	0.376883	0.332055	-0.0287504	0.0287504
304	0.315918	0.262385	-0.0733628	0.0733628
305	0.0926451	0.0572583	0.175065	0.175065
306	0.37938	0.334977	0.291337	0.291337
307	0.00142137	0.000423553	0.235304	0.235304
308	7.19824e-05	1.29758e-05	-0.362849	0.362849
309	0.190024	0.13773	-0.359493	0.359493
310	7.09783e-17	3.80284e-20	0.624165	0.624165
653145	0.45667	0.430779	0.423157	0.423157
728113	0.20731	0.15345	1.28574	1.28574
244	0.343802	0.292691	0.00852863	0.00852863
8416	0.0887333	0.054387	-0.59672	0.59672
313	0.000202981	4.42719e-05	0.977112	0.977112
314	0.0318113	0.0161187	0.393467	0.393467
8639	0.0935558	0.0579125	0.482585	0.482585
316	3.77423e-06	3.78139e-07	1.79686	1.79686
344454	0.353044	0.304128	-0.319231	0.319231
55435	9.665e-05	1.83028e-05	0.377263	0.377263
162	8.53886e-06	1.03268e-06	-0.464223	0.464223
164	0.0751572	0.044554	0.0740287	0.0740287
8906	0.23301	0.177433	-0.144049	0.144049
8907	0.000586234	0.000151962	-0.450788	0.450788
10053	0.242812	0.187203	-0.250596	0.250596
1174	0.0405842	0.0214712	-0.202579	0.202579
8905	0.0508013	0.0280718	0.14544	0.14544
130340	0.0772581	0.0460854	0.198909	0.198909
160	0.000136034	2.75964e-05	-0.460709	0.460709
161	0.00848096	0.00345253	-0.240971	0.240971
163	0.355635	0.307567	-0.0508855	0.0508855
1173	8.17084e-06	9.78623e-07	-0.347631	0.347631
1175	0.00706437	0.00278742	-0.453611	0.453611
8546	0.000324203	7.66017e-05	0.228055	0.228055
8120	0.326757	0.274217	-0.307207	0.307207
8943	6.36728e-09	1.33666e-10	-0.371026	0.371026
26985	5.52965e-10	6.22157e-12	0.419966	0.419966
10947	0.0252368	0.0123105	-0.279611	0.279611
1176	0.000557819	0.000143863	0.206419	0.206419
10239	0.000814281	0.000222181	-0.208744	0.208744
10717	0.00233888	0.000759387	0.244091	0.244091
23431	2.28277e-08	6.54888e-10	0.507148	0.507148
9179	0.021194	0.0100163	-0.150081	0.150081
11154	0.000627739	0.000164617	0.305673	0.305673
317	4.14798e-07	2.5315e-08	0.527646	0.527646
320	0.265121	0.209271	-0.128253	0.128253
321	0.0558399	0.0313211	-0.351945	0.351945
9546	0.0731864	0.0431504	-0.211129	0.211129
322	0.181477	0.13028	-0.27824	0.27824
54518	0.000245999	5.52842e-05	0.957221	0.957221
323	0.00747759	0.00297924	0.289417	0.289417
10307	0.355747	0.307733	0.0824464	0.0824464
10297	0.288351	0.233116	-0.393352	0.393352
324	0.00070895	0.000189504	0.323253	0.323253
147495	0.025141	0.0122503	-0.402524	0.402524
164284	0.0521127	0.0289016	0.969631	0.969631
325	0.396778	0.355167	0.70335	0.70335
327	3.26387e-08	1.03332e-09	-0.520617	0.520617
328	0.140263	0.0944902	-0.0726452	0.0726452
27301	0.0277145	0.0137351	-0.311949	0.311949
51107	4.79006e-08	1.70782e-09	-0.428899	0.428899
83464	0.260756	0.204949	-0.0424675	0.0424675
8539	9.04247e-05	1.69257e-05	0.301966	0.301966
51074	9.46664e-07	6.85641e-08	0.368747	0.368747
378708	0.00631205	0.00245122	0.184968	0.184968
200558	4.47433e-07	2.78515e-08	0.458084	0.458084
8862	0.180711	0.129581	0.00927114	0.00927114
187	0.502755	0.492837	0.386164	0.386164
333	0.212432	0.158235	-0.31473	0.31473
334	0.0110101	0.0046768	0.243597	0.243597
335	0.2645	0.208549	1.03026	1.03026
128240	4.75206e-07	2.98349e-08	-0.928349	0.928349
336	0.252288	0.196537	1.87644	1.87644
337	0.488008	0.471298	0.0941097	0.0941097
116519	0.421438	0.385146	0.127302	0.127302
338	0.481779	0.462936	0.379116	0.379116
55911	0.0731864	0.0431504	0.253294	0.253294
339	0.323221	0.270575	1.28862	1.28862
10930	0.0448489	0.0241687	0.271852	0.271852
200315	0.0142748	0.0063333	0.209429	0.209429
9582	0.246967	0.191273	-0.0978985	0.0978985
27350	0.00218988	0.000703332	-0.301469	0.301469
140564	0.0259254	0.0127083	0.406797	0.406797
200316	0.360244	0.313238	0.192522	0.192522
60489	0.000128352	2.57692e-05	0.953368	0.953368
164668	0.109323	0.0700155	0.500984	0.500984
403314	0.214122	0.159823	-0.499218	0.499218
341	0.44063	0.409919	0.0793552	0.0793552
342	0.123291	0.0810151	0.126817	0.126817
344	0.50705	0.499246	-0.849209	0.849209
345	0.380693	0.336433	-0.0386432	0.0386432
346	0.460908	0.435967	-0.32566	0.32566
347	0.0397991	0.0209899	-0.207359	0.207359
348	0.0178184	0.00816759	-0.447182	0.447182
319	0.44169	0.411184	0.334998	0.334998
350	0.252937	0.197289	1.39134	1.39134
8542	0.0519814	0.0288099	0.477016	0.477016
23780	0.411145	0.372555	0.0420484	0.0420484
80833	0.000273825	6.25512e-05	1.0519	1.0519
80832	0.00217632	0.000697598	0.663818	0.663818
80831	0.296777	0.24218	0.548501	0.548501
80830	0.000891286	0.000246665	0.634888	0.634888
81575	0.107896	0.0688178	-0.321526	0.321526
55937	0.310957	0.256871	-0.210749	0.210749
79135	0.00942927	0.00390379	-0.167341	0.167341
139322	0.136702	0.0916583	0.0984436	0.0984436
351	0.184486	0.1328	-0.0154239	0.0154239
10513	0.0101886	0.00426876	0.203111	0.203111
26060	4.44073e-06	4.64383e-07	0.395448	0.395448
55198	0.154857	0.106811	0.065572	0.065572
353	0.0014063	0.000417828	-0.550677	0.550677
54840	0.4841	0.466109	-0.0307672	0.0307672
89872	0.415557	0.377991	3.02104	3.02104
282679	0.0161867	0.0073227	-0.446899	0.446899
375318	0.0277145	0.0137326	-0.844878	0.844878
653437	0.416019	0.378553	0.358502	0.358502
358	0.476674	0.456354	0.976106	0.976106
359	0.158528	0.109876	-1.00364	1.00364
360	0.136904	0.091814	0.28893	0.28893
361	0.360663	0.313742	0.195399	0.195399
362	0.210311	0.156225	-0.490476	0.490476
363	0.359754	0.312601	-0.0302102	0.0302102
364	0.394304	0.35213	0.728533	0.728533
375719	0.00208918	0.000664784	1.72784	1.72784
441432	0.00295647	0.00100224	1.07869	1.07869
343	0.00400737	0.00144126	1.2407	1.2407
366	3.65708e-06	3.63731e-07	0.972905	0.972905
206338	2.6062e-06	2.40932e-07	3.9466	3.9466
9716	0.00602576	0.00231773	0.142258	0.142258
367	0.056086	0.0314755	1.06743	1.06743
369	0.00216632	0.000694179	-0.327777	0.327777
116985	0.0227315	0.0108795	-0.23591	0.23591
116984	7.69515e-05	1.39878e-05	0.645723	0.645723
64411	0.0441408	0.0237012	-0.269923	0.269923
23237	0.431146	0.397841	-0.562853	0.562853
372	0.0059318	0.00227697	0.203655	0.203655
374	0.000148756	3.06191e-05	2.70251	2.70251
375	3.26924e-06	3.17354e-07	-0.304977	0.304977
377	6.31037e-06	7.1891e-07	-0.359669	0.359669
378	0.209778	0.155737	0.0232812	0.0232812
381	0.00295674	0.00100306	-0.388674	0.388674
382	0.000361031	8.6798e-05	0.221264	0.221264
55738	8.63843e-06	1.04725e-06	-0.347276	0.347276
84364	1.7573e-06	1.48075e-07	-0.329785	0.329785
26286	0.0495497	0.0272306	-0.0808755	0.0808755
10565	0.00429152	0.00156268	0.194227	0.194227
10564	0.039172	0.0206115	0.130584	0.130584
27236	0.000111558	2.17781e-05	0.344085	0.344085
23647	0.0700299	0.040863	-0.168599	0.168599
10139	0.0255568	0.0124927	-0.247058	0.247058
383	0.192184	0.139733	0.335565	0.335565
384	0.00284898	0.000957753	0.35646	0.35646
503582	0.465053	0.441337	0.189194	0.189194
503640	0.0298555	0.0149745	0.182546	0.182546
55082	5.11066e-05	8.68995e-06	0.32285	0.32285
79658	0.0593219	0.0336555	0.211251	0.211251
9824	7.15741e-06	8.34235e-07	0.526812	0.526812
89839	1.15787e-05	1.48265e-06	0.61907	0.61907
94134	1.04255e-07	4.42287e-09	0.560275	0.560275
392	0.000132177	2.66143e-05	-0.379684	0.379684
55843	1.51533e-06	1.22298e-07	0.0169819	0.0169819
55114	0.151923	0.104395	-0.0798854	0.0798854
93663	1.45914e-06	1.16271e-07	0.510869	0.510869
84986	1.80649e-06	1.53364e-07	0.280646	0.280646
57569	0.26922	0.213097	-0.0795942	0.0795942
57584	3.91623e-08	1.32569e-09	0.566067	0.566067
58504	0.0372329	0.019399	0.849977	0.849977
57636	0.118991	0.0776096	-0.271137	0.271137
83478	0.243603	0.187944	0.196289	0.196289
9938	0.000167363	3.52154e-05	0.957501	0.957501
23092	0.000537179	0.000137677	0.243508	0.243508
201176	0.000913263	0.000253726	0.624385	0.624385
79822	0.00447549	0.00164101	0.200117	0.200117
9411	2.68693e-07	1.46576e-08	0.819288	0.819288
257106	0.000946355	0.000264671	0.912377	0.912377
57514	0.0706855	0.0413626	-0.240877	0.240877
9743	0.448736	0.420235	0.0302292	0.0302292
115703	0.0469435	0.0254987	0.180982	0.180982
158763	0.107495	0.0684908	2.21889	2.21889
80728	1.09728e-07	4.70317e-09	-0.804711	0.804711
143872	0.0255045	0.0124622	0.204624	0.204624
393	0.00235303	0.000765587	0.650652	0.650652
394	0.000124202	2.47485e-05	0.352144	0.352144
395	0.00942927	0.00390379	0.299247	0.299247
23779	0.0606404	0.03451	-1.39661	1.39661
64333	0.000192918	4.1739e-05	1.24027	1.24027
396	4.77158e-06	5.0758e-07	-0.619275	0.619275
397	0.00362911	0.0012863	0.693683	0.693683
398	0.168877	0.118727	-0.857381	0.857381
9639	0.175386	0.12466	0.0508795	0.0508795
55160	0.0182515	0.00840256	-0.239053	0.239053
9826	0.000778431	0.000210996	-0.355803	0.355803
23365	0.000106701	2.06115e-05	0.374261	0.374261
22899	0.236928	0.181144	-0.00199675	0.00199675
27237	0.173737	0.122921	-0.307788	0.307788
9828	0.0291911	0.0145863	-0.242296	0.242296
23370	0.0376287	0.0196455	-0.0806702	0.0806702
128272	0.471005	0.448867	-0.0289607	0.0289607
9138	0.46079	0.43581	0.0532737	0.0532737
9181	0.478188	0.458228	-0.190293	0.190293
100271715	0.211207	0.157095	-0.0579601	0.0579601
50650	2.62016e-09	4.44117e-11	0.891973	0.891973
445328	0.272249	0.216131	-0.168232	0.168232
389337	0.157228	0.108737	-0.656812	0.656812
54848	0.209639	0.155552	0.102119	0.102119
50649	0.47246	0.450737	-0.279127	0.279127
7984	0.04037	0.02135	-0.404477	0.404477
9459	3.04723e-06	2.90608e-07	0.791077	0.791077
8874	0.473419	0.451859	-0.0623102	0.0623102
23229	0.000602706	0.000157025	0.303958	0.303958
8289	0.197659	0.144497	-0.0607388	0.0607388
57492	0.43937	0.408083	-0.049879	0.049879
196528	0.000110704	2.15575e-05	0.33972	0.33972
1820	0.0794933	0.0476588	0.159556	0.159556
10620	0.145389	0.0986937	0.294437	0.294437
138715	0.430871	0.397503	0.0543506	0.0543506
5926	8.76691e-08	3.57406e-09	0.577712	0.577712
51742	6.08762e-07	4.00583e-08	0.547949	0.547949
10865	0.440018	0.409184	-0.0201437	0.0201437
84159	0.0916174	0.0565028	-0.0195121	0.0195121
25820	0.00184458	0.00057419	0.186097	0.186097
10425	0.0816173	0.0491787	0.0764063	0.0764063
285598	0.234487	0.178912	0.147753	0.147753
115761	3.35821e-07	1.92846e-08	1.20644	1.20644
392509	0.133008	0.0887608	-0.328928	0.328928
200894	1.33265e-08	3.25195e-10	0.614276	0.614276
400	0.0240645	0.0116331	0.186434	0.186434
80117	0.0350822	0.0181007	1.06685	1.06685
54622	1.78671e-06	1.51075e-07	0.507413	0.507413
339231	0.315918	0.262385	0.0292894	0.0292894
51326	0.138848	0.0933813	0.0849649	0.0849649
641522	0.0791793	0.0474436	0.335769	0.335769
402	4.96372e-05	8.36273e-06	-0.585658	0.585658
23568	0.0764814	0.0455401	0.117304	0.117304
403	7.99566e-11	5.8027e-13	0.539248	0.539248
10124	0.0585075	0.0330937	0.1518	0.1518
10123	3.63418e-06	3.60214e-07	0.960415	0.960415
379	0.121724	0.0798301	-0.14283	0.14283
26225	3.02203e-09	5.35784e-11	0.54573	0.54573
221079	7.40566e-10	9.01764e-12	0.83134	0.83134
390790	0.00906433	0.0037324	0.849891	0.849891
84100	8.00869e-06	9.53741e-07	0.47259	0.47259
23204	0.000610053	0.000159325	0.235407	0.235407
51329	0.000183332	3.93434e-05	-0.331403	0.331403
10550	8.79638e-06	1.07197e-06	0.451654	0.451654
151188	2.70439e-08	8.1837e-10	0.539999	0.539999
127829	0.000150745	3.11241e-05	-0.313613	0.313613
55207	0.00227148	0.000733851	0.196042	0.196042
132946	0.330339	0.278143	0.0533496	0.0533496
83787	5.61393e-06	6.23435e-07	0.361622	0.361622
55156	0.00457376	0.00168149	0.216243	0.216243
84071	0.000601417	0.000156455	0.323968	0.323968
219681	0.317941	0.264516	0.474277	0.474277
55130	0.000793866	0.000215799	4.16753	4.16753
79798	0.000317057	7.4589e-05	-0.487791	0.487791
93436	0.0017247	0.000529145	-0.497008	0.497008
79637	3.09367e-07	1.75094e-08	-0.435061	0.435061
25852	5.26309e-07	3.36842e-08	0.302689	0.302689
80210	0.107896	0.0688178	-0.156975	0.156975
51309	0.00910707	0.0037531	0.235559	0.235559
9823	0.425759	0.390567	0.0592134	0.0592134
51566	0.0133071	0.00582945	0.199148	0.199148
64860	0.000828284	0.000226567	0.248076	0.248076
54470	0.000239422	5.35961e-05	-0.265969	0.265969
387715	0.205941	0.152176	0.229932	0.229932
9915	0.0824941	0.0498557	-0.129925	0.129925
405	0.113551	0.0733096	-0.137311	0.137311
56938	1.05065e-07	4.47135e-09	2.15769	2.15769
406	2.12812e-08	5.96009e-10	0.598864	0.598864
10552	0.00172031	0.000527378	-0.221279	0.221279
10095	0.0422167	0.0224871	-0.210248	0.210248
10109	0.000366862	8.845e-05	0.192111	0.192111
10094	9.0581e-06	1.11268e-06	0.26878	0.26878
10093	0.0947259	0.0587936	-0.194903	0.194903
10092	1.02817e-09	1.37216e-11	0.458635	0.458635
81873	0.353044	0.304252	0.0301506	0.0301506
84517	0.4083	0.369341	-0.0830612	0.0830612
10776	8.86743e-05	1.65117e-05	0.250387	0.250387
10777	0.100676	0.0632619	-0.474538	0.474538
407	0.230241	0.174856	-0.121899	0.121899
408	0.0942886	0.058462	-0.138286	0.138286
409	0.00379439	0.0013519	0.233107	0.233107
92714	0.0801485	0.0481297	-0.186918	0.186918
27106	0.0138259	0.00610117	0.271144	0.271144
57561	0.000168463	3.54961e-05	0.342919	0.342919
91947	0.101407	0.0638293	0.488119	0.488119
645432	0.000200533	4.36111e-05	1.62394	1.62394
410	0.00514123	0.00192668	-0.525231	0.525231
411	0.0927989	0.0573671	0.0863405	0.0863405
414	0.000246633	5.54987e-05	-0.322741	0.322741
415	6.46864e-05	1.14905e-05	-0.694889	0.694889
416	0.206073	0.152284	0.634233	0.634233
22901	0.0134284	0.0058924	-0.490261	0.490261
347527	0.032249	0.0163876	-0.553674	0.553674
340075	0.00354213	0.00124874	-1.05742	1.05742
79642	0.0016053	0.00048657	0.681852	0.681852
153642	1.19581e-05	1.53823e-06	0.388352	0.388352
417	0.475674	0.454915	-1.82028	1.82028
419	0.000519348	0.000132044	2.58181	2.58181
420	0.0502107	0.0276891	0.909003	0.909003
116969	0.034517	0.0177536	-0.920379	0.920379
9048	0.0324738	0.0165161	1.00764	1.00764
64801	0.262191	0.206294	0.0498266	0.0498266
421	0.0544144	0.0303996	-0.0713445	0.0713445
170302	0.289378	0.234556	0.00767102	0.00767102
57412	0.0442232	0.023754	0.562321	0.562321
427	0.0713695	0.0418672	-0.156132	0.156132
56624	5.05516e-06	5.44886e-07	1.05868	1.05868
653308	0.00145269	0.000434794	0.880736	0.880736
79827	4.07224e-09	7.75533e-11	1.99024	1.99024
50807	0.105666	0.0670817	-0.189552	0.189552
29065	0.250584	0.194843	0.211741	0.211741
8853	0.0989357	0.0619607	0.0590462	0.0590462
55616	0.253326	0.197777	-0.105566	0.105566
136371	0.052079	0.0288767	-1.1614	1.1614
140456	0.057556	0.0324434	-0.187645	0.187645
142689	0.000287719	6.63698e-05	0.862035	0.862035
79754	0.0744964	0.0441115	-0.176277	0.176277
142686	0.000223641	4.94861e-05	0.402993	0.402993
142685	0.24929	0.193465	-0.172986	0.172986
51665	0.114051	0.0737048	-0.0742704	0.0742704
92591	0.172408	0.121772	0.151353	0.151353
127247	0.376731	0.331904	0.548725	0.548725
401036	0.451592	0.424031	-0.231328	0.231328
51676	0.458926	0.433578	-0.191233	0.191233
51130	2.38711e-06	2.1626e-07	0.34306	0.34306
51666	0.429853	0.395982	0.0954986	0.0954986
140458	0.102631	0.064725	2.03825	2.03825
140459	4.22798e-08	1.45388e-09	-0.488148	0.488148
140460	0.000110962	2.16455e-05	0.199577	0.199577
140461	0.00192476	0.000604492	0.209035	0.209035
140462	0.123214	0.0809582	-0.407217	0.407217
51008	5.61998e-09	1.14693e-10	0.386461	0.386461
84164	3.46483e-05	5.48136e-06	-0.423801	0.423801
10973	1.52427e-06	1.23539e-07	0.448269	0.448269
429	0.00435881	0.00159206	-0.122898	0.122898
430	0.0195872	0.00914344	0.401464	0.401464
56676	0.19012	0.137865	1.60211	1.60211
121549	0.125131	0.0824617	1.62312	1.62312
25842	2.87175e-11	1.65051e-13	0.67923	0.67923
55723	0.30415	0.249915	-0.112646	0.112646
100126270	0.0636612	0.0365608	0.0324209	0.0324209
432	6.46864e-05	1.14905e-05	0.899538	0.899538
433	0.00187896	0.000587365	0.793918	0.793918
55870	0.4199	0.383332	-0.00281997	0.00281997
9070	0.105088	0.0665919	-0.122879	0.122879
434	0.108673	0.0694671	0.594792	0.594792
435	0.000210787	4.6221e-05	-0.473869	0.473869
438	0.0182061	0.00837371	0.40105	0.40105
8623	0.00160093	0.000484934	-0.353662	0.353662
439	0.00103727	0.000293989	-0.382358	0.382358
440	0.0480256	0.0261801	0.319422	0.319422
54529	4.59282e-06	4.86103e-07	0.3969	0.3969
443	0.225859	0.170875	-0.0902052	0.0902052
554235	0.064841	0.0373741	0.242954	0.242954
374569	0.138771	0.0933163	-0.418045	0.418045
444	0.0292233	0.0146038	0.2132	0.2132
253982	0.21457	0.160298	-0.165616	0.165616
57168	0.0332331	0.0169751	0.215814	0.215814
259266	4.10517e-05	6.69032e-06	0.483141	0.483141
54829	0.00319338	0.00110309	1.20794	1.20794
151516	0.064587	0.0371931	-0.518131	0.518131
79058	4.01569e-07	2.43902e-08	-0.556658	0.556658
80150	0.00620049	0.00240125	-0.533931	0.533931
445	0.272448	0.216408	0.308113	0.308113
28990	0.0224094	0.0106911	0.134572	0.134572
431705	0.160754	0.111754	-0.108984	0.108984
460	0.00949098	0.0039335	3.14271	3.14271
23245	4.14926e-08	1.42074e-09	-0.0436587	0.0436587
171023	0.0165851	0.00752636	-0.167012	0.167012
55252	0.118825	0.0774724	0.114999	0.114999
80816	0.000844125	0.000231229	2.10942	2.10942
136991	0.0116371	0.0049879	4.2943	4.2943
84896	5.69714e-09	1.16823e-10	0.594088	0.594088
29028	0.000602706	0.000157025	0.265617	0.265617
54454	8.3873e-08	3.37845e-09	0.558436	0.558436
55210	3.77479e-07	2.25778e-08	-0.715014	0.715014
83858	0.16846	0.118368	-0.276593	0.276593
219293	0.438567	0.407166	-0.0933932	0.0933932
79915	5.32612e-06	5.83173e-07	0.526923	0.526923
85300	0.356015	0.308069	0.666279	0.666279
11101	4.24228e-06	4.37225e-07	0.4691	0.4691
466	8.46185e-08	3.41672e-09	0.577291	0.577291
1386	1.38683e-05	1.84744e-06	0.428116	0.428116
467	5.45324e-05	9.38135e-06	0.613212	0.613212
468	0.264645	0.208728	-0.133549	0.133549
22809	0.422842	0.386945	-0.0737196	0.0737196
22926	0.0526236	0.0292479	0.135995	0.135995
1388	2.85224e-05	4.34692e-06	-0.308861	0.308861
11016	0.0188628	0.00874372	-0.144838	0.144838
80063	0.000227797	5.05613e-05	0.841972	0.841972
55729	0.0127251	0.00553851	0.162609	0.162609
83734	0.168877	0.118743	0.110445	0.110445
9140	2.10914e-08	5.85559e-10	0.454317	0.454317
55054	0.000847004	0.000232265	0.298144	0.298144
89849	1.33802e-06	1.04534e-07	0.735077	0.735077
23130	3.66395e-10	3.80119e-12	-0.787213	0.787213
55102	0.0135189	0.00594	0.22986	0.22986
64422	1.22113e-08	2.88464e-10	0.398031	0.398031
115201	2.56873e-06	2.36967e-07	0.354524	0.354524
23192	1.0061e-05	1.26136e-06	-0.398823	0.398823
84938	0.000825494	0.000225763	0.220528	0.220528
84971	0.000231662	5.15544e-05	-0.477154	0.477154
9474	1.58593e-10	1.3518e-12	0.604652	0.604652
10533	0.036677	0.019045	-0.094345	0.094345
79065	9.97952e-08	4.17049e-09	-0.465916	0.465916
285973	0.47787	0.457853	-0.0373429	0.0373429
80162	8.15507e-06	9.76336e-07	0.83803	0.83803
471	0.000319018	7.51589e-05	-0.244734	0.244734
51062	0.0334261	0.0170948	0.24447	0.24447
64225	1.89386e-07	9.43656e-09	0.486539	0.486539
25923	0.00221403	0.000712595	0.275446	0.275446
472	0.000411226	0.000100869	0.394436	0.394436
23300	1.46297e-06	1.16861e-07	0.330703	0.330703
1822	1.11366e-06	8.39676e-08	-0.501194	0.501194
474	0.220007	0.165153	1.52875	1.52875
220202	0.278623	0.222494	0.113713	0.113713
84913	0.00351943	0.00123903	-0.423078	0.423078
475	0.00427388	0.00155313	-0.702855	0.702855
57194	0.00121466	0.000352075	-0.504786	0.504786
23120	0.455564	0.429492	-0.0316533	0.0316533
57205	6.34919e-05	1.12041e-05	0.38748	0.38748
23250	0.00249716	0.000819533	-0.429999	0.429999
23200	8.1878e-09	1.79062e-10	0.58786	0.58786
286410	2.49523e-08	7.36502e-10	0.692704	0.692704
479	0.000740797	0.000199389	0.46781	0.46781
57130	3.1113e-05	4.82963e-06	-0.49804	0.49804
23400	3.59391e-06	3.54997e-07	-0.609817	0.609817
79572	7.28328e-06	8.52099e-07	0.410728	0.410728
84239	0.0323385	0.0164362	-0.357531	0.357531
344905	0.268465	0.212394	-1.31025	1.31025
476	6.67327e-05	1.18832e-05	-0.37529	0.37529
477	0.224447	0.169481	4.02909	4.02909
478	0.169596	0.119306	-0.586786	0.586786
480	0.289193	0.234371	-3.41039	3.41039
481	0.0911826	0.0561814	0.00721756	0.00721756
482	0.36797	0.321658	-0.000308395	0.000308395
483	0.00274727	0.000917273	0.21775	0.21775
23439	0.00982265	0.0040968	2.16388	2.16388
487	0.159146	0.11042	0.0511509	0.0511509
488	0.0511893	0.028316	-0.10535	0.10535
489	0.0630149	0.0361313	0.489328	0.489328
490	1.37102e-07	6.21037e-09	0.827147	0.827147
491	0.021732	0.0103256	2.25712	2.25712
492	0.488254	0.471774	-0.909609	0.909609
493	0.423803	0.38803	-0.0297999	0.0297999
27032	0.043142	0.0230745	0.12032	0.12032
9914	0.064587	0.0371901	-0.119805	0.119805
495	0.0796238	0.0477797	-0.519547	0.519547
496	0.484612	0.466696	-1.00842	1.00842
498	0.0520753	0.0288721	-0.0856331	0.0856331
506	0.00177204	0.000547121	-0.113507	0.113507
509	0.00306388	0.00104865	0.130802	0.130802
513	3.91542e-05	6.35247e-06	-0.726979	0.726979
514	0.015781	0.00711457	0.16746	0.16746
432369	0.127807	0.0845612	0.24032	0.24032
515	0.00813174	0.00328462	0.156832	0.156832
516	5.6605e-07	3.68342e-08	-0.49186	0.49186
517	2.74282e-05	4.14141e-06	-0.412901	0.412901
518	0.00211891	0.000676203	-0.19982	0.19982
10476	0.0203392	0.00954697	-0.203186	0.203186
521	0.0178588	0.00818871	-0.184352	0.184352
9551	0.0740368	0.04376	-0.107001	0.107001
522	0.389559	0.346412	-0.0296596	0.0296596
10632	0.200323	0.146874	0.0383107	0.0383107
267020	0.401438	0.360924	-0.280111	0.280111
539	0.474407	0.453357	0.0163928	0.0163928
27109	0.0331703	0.0169353	0.147704	0.147704
55101	0.00178137	0.000550783	-0.328346	0.328346
537	1.50002e-05	2.02818e-06	-0.531681	0.531681
92270	0.0608425	0.0346575	0.265268	0.265268
10159	0.000395911	9.64371e-05	0.229913	0.229913
535	2.21764e-10	2.06307e-12	-0.714432	0.714432
23545	0.000121728	2.41546e-05	0.347156	0.347156
50617	0.0236191	0.0113741	-0.470895	0.470895
533	0.000643928	0.000169458	-0.45648	0.45648
527	2.42483e-07	1.28027e-08	-0.779453	0.779453
9114	1.96719e-05	2.80069e-06	-0.598652	0.598652
245972	0.30415	0.249906	0.781214	0.781214
8992	0.152119	0.104566	-0.132817	0.132817
155066	0.000418601	0.000102963	-0.648559	0.648559
523	0.314842	0.261155	0.0401591	0.0401591
525	0.236928	0.181144	0.0807979	0.0807979
526	0.00366016	0.00129838	-0.261205	0.261205
528	0.373753	0.328461	-0.0335483	0.0335483
245973	0.000138298	2.81568e-05	0.121296	0.121296
51382	0.220924	0.166121	-0.0378873	0.0378873
529	0.0582188	0.0328851	-0.115192	0.115192
90423	0.297298	0.242765	-0.100811	0.100811
9296	0.00578351	0.00221047	-0.408588	0.408588
9550	0.470685	0.448493	0.010021	0.010021
534	0.471005	0.448867	-0.280459	0.280459
127124	0.191453	0.139046	0.677574	0.677574
51606	0.24135	0.185407	-0.116025	0.116025
538	0.238652	0.182892	0.0090583	0.0090583
540	0.0346396	0.0178285	-0.471513	0.471513
10396	6.41039e-05	1.13464e-05	0.51597	0.51597
51761	0.462955	0.438602	0.0362717	0.0362717
5205	0.000340315	8.1088e-05	0.788477	0.788477
57198	0.00664396	0.00259921	-0.214903	0.214903
148229	0.461266	0.436554	-0.0977467	0.0977467
79895	5.93869e-11	3.96279e-13	1.26017	1.26017
158381	0.000182144	3.8957e-05	0.325362	0.325362
10079	0.499518	0.487937	0.0901777	0.0901777
374868	0.00529877	0.00199733	-0.204912	0.204912
64756	0.425759	0.390567	-0.0309578	0.0309578
91647	0.00492225	0.00183047	-0.299727	0.299727
89978	0.488735	0.4725	-0.00348314	0.00348314
93974	0.33609	0.284067	0.0769392	0.0769392
545	2.5824e-07	1.39616e-08	0.455671	0.455671
84126	0.000269008	6.12413e-05	-0.209982	0.209982
8455	0.158049	0.109443	-0.0826504	0.0826504
26033	0.391796	0.349031	0.21953	0.21953
546	4.45418e-07	2.77044e-08	0.526346	0.526346
25814	0.473914	0.452608	-0.0264257	0.0264257
6310	1.08252e-05	1.37088e-06	0.365989	0.365989
342371	0.489428	0.474004	-0.0994646	0.0994646
6311	0.0448626	0.0241805	-0.128646	0.128646
11273	1.13734e-06	8.61412e-08	-0.352096	0.352096
4287	2.54007e-10	2.48674e-12	0.476453	0.476453
92552	0.0237608	0.0114574	3.21614	3.21614
6314	2.00422e-05	2.86414e-06	0.312899	0.312899
222255	0.0117351	0.00503617	0.171629	0.171629
127002	0.142858	0.096656	-0.0792555	0.0792555
56970	0.0924915	0.05715	-0.0830811	0.0830811
552889	0.00308743	0.00105867	-0.127948	0.127948
6315	0.174163	0.123554	-1.85596	1.85596
549	0.000105641	2.03604e-05	0.308099	0.308099
550	0.00185677	0.000578981	-0.266941	0.266941
6790	0.348985	0.298654	0.118744	0.118744
54998	0.00221403	0.000712595	-0.510275	0.510275
6791	0.0145	0.00645228	0.0820373	0.0820373
9212	0.504444	0.495476	-0.151178	0.151178
6795	0.00960917	0.00399231	0.365948	0.365948
26053	0.446603	0.41765	-0.0206255	0.0206255
57099	0.00237883	0.000775603	0.225271	0.225271
10677	4.16675e-07	2.54498e-08	0.974538	0.974538
23080	0.0716284	0.0420365	0.117104	0.117104
551	0.00208496	0.000663336	-4.26106	4.26106
60370	0.0224094	0.0106911	-0.644352	0.644352
552	0.00069907	0.000186455	0.757809	0.757809
553	0.148349	0.101209	1.20788	1.20788
554	0.154419	0.106463	-0.0710136	0.0710136
158833	0.0129796	0.0056689	6.86046	6.86046
158835	0.0393107	0.0207045	5.32341	5.32341
8312	0.00197526	0.000622757	-0.190557	0.190557
8313	0.255728	0.200151	0.121877	0.121877
558	1.03402e-05	1.30291e-06	1.3381	1.3381
563	0.2822	0.226092	0.00840991	0.00840991
22994	5.47731e-06	6.05863e-07	-0.550453	0.550453
64343	1.80159e-06	1.52597e-07	0.412831	0.412831
51582	0.0248154	0.0120711	0.129533	0.129533
566	0.262137	0.206226	0.192537	0.192537
567	2.36742e-05	3.46966e-06	0.669158	0.669158
8706	0.0015823	0.000478445	0.599192	0.599192
148789	1.49242e-07	6.89836e-09	0.509291	0.509291
8708	0.142093	0.0960067	0.259879	0.259879
8707	0.00436197	0.00159343	0.807436	0.807436
8705	0.0173362	0.00791786	-0.318038	0.318038
10317	0.0998883	0.062674	1.63727	1.63727
126792	0.0027843	0.000932079	-0.361144	0.361144
145173	0.32962	0.277378	0.0109358	0.0109358
27087	0.398006	0.356578	-0.32912	0.32912
135152	6.56055e-08	2.48565e-09	1.00171	1.00171
26229	0.00144966	0.000433746	-0.352823	0.352823
11041	1.85725e-07	9.18178e-09	-0.424807	0.424807
10678	6.10709e-05	1.06966e-05	0.375864	0.375864
10331	0.349717	0.299608	0.0358132	0.0358132
79369	0.0938341	0.0581213	-1.55427	1.55427
84002	6.35363e-08	2.39217e-09	1.2078	1.2078
192134	0.327266	0.274775	-2.54061	2.54061
93010	0.500102	0.489068	0.394553	0.394553
374907	0.237634	0.181891	-0.26332	0.26332
84752	0.0659516	0.0381235	0.0915681	0.0915681
146712	0.15136	0.103883	-0.216177	0.216177
2583	0.169801	0.119495	0.676306	0.676306
124872	0.074336	0.0439586	-0.919384	0.919384
283358	0.261326	0.205487	-0.000412332	0.000412332
338707	0.379993	0.335666	0.0499607	0.0499607
2683	0.0870368	0.0531479	0.0659133	0.0659133
8704	0.000123382	2.4549e-05	-0.470839	0.470839
8703	9.4783e-07	6.87409e-08	-0.409855	0.409855
8702	0.00150225	0.00045175	0.244113	0.244113
9334	0.00251037	0.00082485	0.265629	0.265629
9331	0.00280055	0.000938062	0.447454	0.447454
11285	7.16883e-07	4.8849e-08	-0.448619	0.448619
27077	0.0150804	0.00674948	-0.344057	0.344057
80776	0.316196	0.262693	-0.0231072	0.0231072
79870	0.272249	0.216131	-0.52819	0.52819
570	0.0686536	0.0399261	-0.744052	0.744052
23621	0.0104799	0.00441331	0.277951	0.277951
25825	2.12812e-08	5.96009e-10	-0.667118	0.667118
571	1.9369e-07	9.6982e-09	0.532467	0.532467
60468	0.00103983	0.000295017	0.873022	0.873022
572	0.000511856	0.000129815	-0.443261	0.443261
573	0.029317	0.0146563	0.148747	0.148747
9532	2.10903e-06	1.84493e-07	0.725687	0.725687
9531	0.469668	0.446998	-0.027666	0.027666
9530	0.000183261	3.92658e-05	0.36367	0.36367
9529	0.0167174	0.00759535	0.108034	0.108034
85319	0.00283788	0.000953469	0.843016	0.843016
574	0.00562813	0.00214478	0.773884	0.773884
57597	1.30249e-08	3.14662e-10	-0.603751	0.603751
22893	0.0298555	0.014975	-0.182715	0.182715
575	0.0810659	0.0487951	-0.509993	0.509993
576	0.169364	0.119118	-0.545241	0.545241
577	0.046787	0.0253955	0.171213	0.171213
10458	1.70508e-07	8.20526e-09	-0.658774	0.658774
55971	0.0112718	0.00480714	-0.603439	0.603439
80115	0.000135171	2.73753e-05	-0.948942	0.948942
8938	0.255163	0.199622	-0.307911	0.307911
578	0.00173545	0.000532696	-0.309939	0.309939
25805	0.0784151	0.0469131	-0.112041	0.112041
8815	0.0244221	0.0118358	-0.246461	0.246461
140836	0.175444	0.12471	-0.887172	0.887172
55024	3.4184e-05	5.39125e-06	3.13077	3.13077
54971	0.00674544	0.00264515	-0.206179	0.206179
8314	6.48441e-11	4.54803e-13	-0.503855	0.503855
580	0.000120124	2.37663e-05	0.433484	0.433484
56751	0.115284	0.0746925	-0.534192	0.534192
343472	0.0842795	0.0511112	-0.395346	0.395346
56033	0.438265	0.406779	1.26144	1.26144
8538	0.0139818	0.0061781	1.28121	1.28121
317716	0.204182	0.150585	inf	#VALUE!
10409	0.000551066	0.000141772	0.84151	0.84151
7919	0.0752763	0.0446429	-0.0689611	0.0689611
7916	2.24877e-08	6.39658e-10	-0.545882	0.545882
84726	1.33252e-05	1.75693e-06	-0.470864	0.470864
23215	0.322264	0.269517	-0.072204	0.072204
7917	1.45253e-08	3.66476e-10	-0.499576	0.499576
7918	1.39596e-05	1.86437e-06	-0.301687	0.301687
7920	1.86201e-05	2.61829e-06	-0.294212	0.294212
10538	0.0240148	0.0116044	0.449684	0.449684
116071	0.480024	0.460478	0.0501641	0.0501641
55509	8.55528e-05	1.5843e-05	0.808854	0.808854
581	0.000602706	0.000157025	-0.393711	0.393711
11177	1.17489e-11	5.83698e-14	0.702183	0.702183
9031	0.00311159	0.00106877	0.175903	0.175903
11176	0.287688	0.231961	-0.00121608	0.00121608
29994	0.000150745	3.11241e-05	0.39551	0.39551
27113	0.00052902	0.000135173	-0.496709	0.496709
8424	0.0583858	0.0329993	1.43702	1.43702
79738	0.000115619	2.27285e-05	0.412582	0.412582
166379	0.0106566	0.00449963	0.213231	0.213231
582	0.000266716	6.06544e-05	-0.384935	0.384935
583	0.00141017	0.000419252	0.223362	0.223362
585	0.421438	0.385137	-0.00473482	0.00473482
129880	0.288531	0.233695	-0.0299919	0.0299919
55212	1.6859e-05	2.32878e-06	0.369871	0.369871
27241	0.202981	0.149277	0.100333	0.100333
56987	8.92695e-05	1.66486e-05	0.331923	0.331923
4059	0.0107991	0.00457481	-0.652326	0.652326
63827	9.1973e-05	1.72783e-05	-1.483	1.483
55973	3.55149e-07	2.08962e-08	0.533854	0.533854
10134	0.000387952	9.42906e-05	-0.355354	0.355354
9564	0.000125859	2.51521e-05	-0.491743	0.491743
8412	0.187863	0.135661	0.0960023	0.0960023
400500	0.29204	0.237465	-2.23275	2.23275
8537	0.0235363	0.0113319	-1.09704	1.09704
10286	8.73915e-06	1.06201e-06	0.371065	0.371065
54828	9.35674e-06	1.15757e-06	-0.588904	0.588904
55653	0.00295674	0.00100306	0.401572	0.401572
586	4.38104e-09	8.53547e-11	1.77723	1.77723
587	0.397085	0.355522	-0.133849	0.133849
56647	2.49835e-15	2.55543e-18	0.6572	0.6572
144233	0.0871628	0.0532503	0.0762757	0.0762757
590	0.463009	0.438789	-0.0652584	0.0652584
593	3.92284e-07	2.37499e-08	-0.493705	0.493705
594	0.00232202	0.000753234	0.247899	0.247899
10295	2.33226e-06	2.09927e-07	-0.566095	0.566095
8915	2.354e-07	1.23255e-08	0.495692	0.495692
53335	0.0141107	0.00624951	0.925886	0.925886
64919	3.16819e-05	4.93645e-06	1.68443	1.68443
596	0.49441	0.48078	-0.082426	0.082426
597	0.355027	0.306902	0.254033	0.254033
10017	0.0428302	0.0228744	0.806627	0.806627
10018	0.00381435	0.00136032	0.345704	0.345704
83596	0.0482476	0.0263528	-0.216827	0.216827
23786	8.08707e-05	1.48262e-05	-0.331977	0.331977
79370	4.4284e-05	7.31632e-06	1.30475	1.30475
440603	4.74654e-07	2.97771e-08	0.994873	0.994873
598	0.0408928	0.0216663	-0.189764	0.189764
599	0.117259	0.0762458	0.00610845	0.00610845
602	0.0307676	0.0155194	0.141573	0.141573
604	0.00458595	0.00168662	0.221541	0.221541
255877	0.480196	0.460853	0.233348	0.233348
605	0.00122841	0.000356959	-0.296349	0.296349
9275	0.302189	0.247818	-0.0813587	0.0813587
9274	1.98084e-05	2.82591e-06	-0.495462	0.495462
606	0.000551066	0.000141679	1.65954	1.65954
607	0.0885986	0.0542829	-0.167777	0.167777
283149	0.0276075	0.0136689	-0.196064	0.196064
9774	1.17625e-05	1.5102e-06	0.324866	0.324866
53630	0.145497	0.0987814	0.188177	0.188177
83875	2.46697e-05	3.64317e-06	0.776583	0.776583
54880	0.474185	0.452982	0.0049362	0.0049362
63035	0.00541109	0.00204573	-0.27532	0.27532
286554	0.00434114	0.00158413	2.0086	2.0086
613	0.00440656	0.00161122	-0.364244	0.364244
617	0.000943856	0.000263743	-0.245305	0.245305
618	0.0988376	0.0618877	-1.04804	1.04804
622	0.0020203	0.00063942	-0.494786	0.494786
56898	0.000183332	3.93434e-05	0.300089	0.300089
623	0.0116349	0.0049864	0.648835	0.648835
624	0.0185	0.00853321	0.549374	0.549374
627	0.00840488	0.00341787	1.03566	1.03566
497258	0.190024	0.13773	-0.0392712	0.0392712
55814	3.74647e-05	6.03093e-06	0.41298	0.41298
146227	0.399716	0.358695	0.104089	0.104089
8678	0.173537	0.122729	-0.00413935	0.00413935
57596	0.000558628	0.000144125	-1.12761	1.12761
139105	0.160813	0.111812	1.75595	1.75595
57673	0.178003	0.126907	-0.0770675	0.0770675
389206	0.000121945	2.42037e-05	2.75	2.75
79656	0.170014	0.119683	0.255472	0.255472
221336	1.91421e-05	2.70195e-06	0.974907	0.974907
222389	0.0711232	0.0416984	0.487991	0.487991
7439	0.000790448	0.000214793	-0.38175	0.38175
54831	0.0609514	0.0347245	1.03347	1.03347
144453	0.00310686	0.00106669	2.1018	2.1018
266675	0.00137796	0.000408469	0.631751	0.631751
10282	0.00816925	0.00330343	0.23985	0.23985
51272	0.000124042	2.46984e-05	-0.257334	0.257334
100128327	0.00361592	0.00127986	0.927456	0.927456
55859	0.000630307	0.000165352	3.43821	3.43821
84707	0.0509442	0.0281631	0.448407	0.448407
56271	0.106425	0.0676978	0.223348	0.223348
340542	3.75803e-05	6.05869e-06	1.11903	1.11903
497634	0.127859	0.0846969	inf	#VALUE!
51283	0.10347	0.0653797	-0.125917	0.125917
631	0.502755	0.492837	-0.0737673	0.0737673
8419	0.451955	0.424592	-0.0890908	0.0890908
632	0.0390228	0.0205178	0.314204	0.314204
633	0.371146	0.325392	-0.0557239	0.0557239
168620	0.000368279	8.88455e-05	1.12506	1.12506
80823	0.032121	0.01631	0.177309	0.177309
27319	0.0369289	0.0191991	-0.562956	0.562956
128408	0.11004	0.070641	inf	#VALUE!
8553	0.297032	0.242469	-0.0315819	0.0315819
79365	0.0852678	0.051831	-0.219275	0.219275
23743	0.0648047	0.0373425	-0.770456	0.770456
635	0.0391789	0.0206171	-0.845379	0.845379
80114	5.40235e-06	5.94403e-07	1.17314	1.17314
636	0.250128	0.194378	0.0520588	0.0520588
23299	0.39645	0.354818	0.00522713	0.00522713
637	5.12315e-06	5.55958e-07	0.451401	0.451401
638	0.204415	0.150817	-0.575268	0.575268
274	0.482175	0.463481	0.0793986	0.0793986
51411	9.22383e-06	1.13888e-06	1.27051	1.27051
55909	0.0105832	0.00446245	-0.25006	0.25006
329	8.39377e-10	1.04661e-11	0.77495	0.77495
330	6.05438e-11	4.15869e-13	1.99218	1.99218
332	0.343802	0.292778	0.0381622	0.0381622
57448	0.000521278	0.000132713	0.269998	0.269998
79444	8.92695e-05	1.66486e-05	-0.575185	0.575185
112401	0.179327	0.128257	1.65233	1.65233
54841	0.0212364	0.0100416	0.121792	0.121792
10904	5.49196e-05	9.46133e-06	-0.235821	0.235821
414899	0.0460612	0.0249275	1.61681	1.61681
640	0.139493	0.0938897	1.89254	1.89254
641	0.00111299	0.000318484	0.365873	0.365873
642	0.226103	0.171117	0.0586809	0.0586809
29760	0.000109661	2.12954e-05	1.21083	1.21083
2647	0.00475483	0.00175987	-0.330649	0.330649
282991	2.12914e-12	7.15556e-15	0.689687	0.689687
388552	2.62899e-05	3.94522e-06	-0.547926	0.547926
644	0.355027	0.306902	-0.0289626	0.0289626
645	0.000156626	3.25214e-05	-0.596134	0.596134
8548	0.00129654	0.000379723	0.308572	0.308572
90427	0.505403	0.496984	-0.0671399	0.0671399
648	8.22027e-08	3.30316e-09	0.601034	0.601034
27302	0.0492667	0.0270438	1.6044	1.6044
9210	0.433546	0.400794	0.942245	0.942245
649	0.0117631	0.00504994	-0.228942	0.228942
650	1.31328e-07	5.85925e-09	2.54935	2.54935
55589	2.02717e-05	2.90287e-06	0.396559	0.396559
651	0.00271053	0.000903027	2.70758	2.70758
652	0.314027	0.260234	0.251669	0.251669
653	1.79914e-05	2.51149e-06	4.82083	4.82083
654	0.00319338	0.00110309	1.17708	1.17708
655	0.221689	0.166826	-0.551819	0.551819
353500	0.316975	0.263618	0.146543	0.146543
656	0.25999	0.204145	0.228697	0.228697
168667	0.000377293	9.12773e-05	1.12777	1.12777
657	2.06721e-08	5.71903e-10	0.572793	0.572793
658	0.0918936	0.0567178	0.355614	0.355614
659	5.77863e-05	1.00396e-05	0.254868	0.254868
9790	1.64157e-07	7.78769e-09	0.348901	0.348901
729096	2.40156e-09	3.96537e-11	0.854743	0.854743
399761	1.01221e-09	1.34161e-11	0.867399	0.867399
660	0.00153425	0.000462563	1.36707	1.36707
646	0.144693	0.0981655	1.46683	1.46683
54796	0.0732538	0.0431937	-0.210314	0.210314
662	0.083492	0.0505401	0.0710266	0.0710266
663	1.16971e-06	8.90481e-08	0.303419	0.303419
664	0.00805388	0.00324729	0.342867	0.342867
665	0.00161019	0.00048821	0.22411	0.22411
149428	0.443456	0.413412	0.125952	0.125952
91653	0.344711	0.293754	0.245984	0.245984
91272	0.161158	0.112122	0.0667146	0.0667146
259282	0.000481594	0.000120803	0.297511	0.297511
666	0.0499725	0.0275286	-0.781583	0.781583
51027	0.000731261	0.00019643	-0.301965	0.301965
552900	0.158427	0.109798	-0.214625	0.214625
388962	0.0968028	0.0603609	-0.0464603	0.0464603
66037	0.0958209	0.0596366	-0.418282	0.418282
23246	0.00332979	0.0011601	-0.598001	0.598001
60467	0.367795	0.321415	-1.1047	1.1047
669	0.00446423	0.00163601	0.209326	0.209326
670	0.019508	0.00909696	-0.135543	0.135543
671	0.0218141	0.01037	-0.584718	0.584718
80341	0.152788	0.105168	2.07535	2.07535
254240	0.414294	0.37654	0.0802498	0.0802498
128859	0.288842	0.233989	1.57713	1.57713
10380	0.105819	0.0672046	0.0781461	0.0781461
2186	0.107742	0.0686927	0.109463	0.109463
9083	0.204182	0.150585	inf	#VALUE!
673	0.0164073	0.00743848	0.22076	0.22076
8315	0.100791	0.0633581	0.075918	0.075918
672	0.229588	0.174257	0.0977766	0.0977766
675	2.27987e-05	3.33358e-06	0.556431	0.556431
79184	1.37715e-07	6.24485e-09	0.458386	0.458386
23774	0.0584145	0.033024	-0.14745	0.14745
6046	0.142	0.09593	-0.0430304	0.0430304
8019	0.356327	0.308564	-0.0139693	0.0139693
23476	0.000505633	0.000127917	-0.313163	0.313163
29117	7.541e-05	1.36708e-05	0.29087	0.29087
23629	0.000593536	0.000154057	-0.970163	0.970163
10902	0.246775	0.191016	0.0728508	0.0728508
65980	0.263008	0.207104	-0.12972	0.12972
676	0.180017	0.128908	0.935484	0.935484
9577	1.0034e-05	1.25553e-06	-0.48466	0.48466
286076	0.271328	0.215162	-0.242806	0.242806
2972	1.16822e-06	8.88214e-08	-0.430323	0.430323
55290	0.000198111	4.29878e-05	-0.288749	0.288749
25798	0.000121385	2.4057e-05	-0.385653	0.385653
140707	0.00875959	0.00358729	-0.141688	0.141688
83990	0.00526222	0.00197945	0.322721	0.322721
55299	2.38598e-07	1.25278e-08	0.41271	0.41271
25855	0.0296741	0.0148681	-0.354856	0.354856
84312	8.51194e-07	6.07373e-08	0.442257	0.442257
25874	0.409591	0.370769	-0.0528727	0.0528727
51660	0.00510235	0.00190937	0.378176	0.378176
7862	0.000303676	7.09825e-05	-0.244283	0.244283
27154	0.0788229	0.0471916	-0.129229	0.129229
680	0.070457	0.0411877	1.53031	1.53031
84446	0.427936	0.393836	0.11902	0.11902
9024	0.00712504	0.00281561	-0.725049	0.725049
54014	2.75497e-06	2.58308e-07	0.42623	0.42623
254065	1.52496e-05	2.07007e-06	0.523634	0.523634
26580	1.79375e-05	2.50308e-06	-0.544164	0.544164
55108	0.45528	0.428936	0.0263	0.0263
682	9.72222e-05	1.84159e-05	-0.621061	0.621061
8927	0.0419955	0.0223611	-0.320799	0.320799
7809	0.0259929	0.0127489	4.22955	4.22955
100131137	0.290693	0.235969	-1.60839	1.60839
54836	0.404031	0.364004	0.172933	0.172933
683	0.0494595	0.0271713	0.170594	0.170594
684	0.150146	0.102863	0.104294	0.104294
390259	0.203986	0.150126	0.906179	0.906179
9044	7.89752e-12	3.38504e-14	0.727573	0.727573
84280	1.21919e-06	9.37065e-08	0.222438	0.222438
121551	0.0201356	0.00943866	1.36895	1.36895
84464	0.00626368	0.00242969	-0.272998	0.272998
53339	0.000326407	7.71861e-05	0.254148	0.254148
118663	0.013879	0.00612794	1.69143	1.69143
388419	0.298563	0.244031	1.81941	1.81941
643376	0.457258	0.431556	-0.0229751	0.0229751
149478	0.463236	0.439161	0.0869113	0.0869113
55643	3.72089e-05	5.97887e-06	-0.553104	0.553104
22903	0.00336484	0.00117477	0.34245	0.34245
90135	0.00144615	0.000432276	-0.306754	0.306754
55727	0.015117	0.00676733	0.180722	0.180722
284697	0.138161	0.092825	-0.0339598	0.0339598
114781	8.28798e-05	1.52632e-05	-0.401357	0.401357
685	0.0100165	0.00418595	1.21767	1.21767
686	1.79211e-08	4.70481e-10	-0.429577	0.429577
689	0.417283	0.380089	0.0437391	0.0437391
690	0.218653	0.163955	-0.16304	0.16304
91408	3.59008e-05	5.72496e-06	0.309203	0.309203
694	0.00119692	0.000346058	0.376298	0.376298
7832	0.0014336	0.000427893	0.677606	0.677606
10950	0.0124959	0.00541992	0.261577	0.261577
54766	0.22452	0.169568	1.15506	1.15506
695	0.000159573	3.32421e-05	1.04193	1.04193
151888	1.86201e-05	2.61734e-06	1.49887	1.49887
696	0.00234621	0.000762453	1.18783	1.18783
11120	2.58372e-06	2.38728e-07	0.376309	0.376309
10385	0.175824	0.125049	0.0728225	0.0728225
54718	0.000220203	4.86289e-05	0.331134	0.331134
11119	0.00159121	0.000481679	0.406814	0.406814
11118	0.19663	0.143639	0.217098	0.217098
10384	0.0390973	0.0205646	0.323305	0.323305
56244	0.00332889	0.00115816	1.16487	1.16487
10917	0.00242743	0.000794521	1.74215	1.74215
79908	0.00835609	0.0033927	1.30129	1.30129
153579	0.115656	0.0749671	0.426291	0.426291
8945	3.68284e-05	5.90159e-06	0.248583	0.248583
699	0.000415039	0.000102006	0.378301	0.378301
701	0.00803574	0.00323801	0.300083	0.300083
9184	1.59007e-19	1.54894e-23	0.598389	0.598389
84811	0.0276075	0.0136689	0.127657	0.127657
8896	0.0112718	0.00480714	0.215621	0.215621
11149	0.0567649	0.0319256	0.304023	0.304023
705	3.45381e-06	3.3813e-07	-0.419859	0.419859
9256	0.0282825	0.0140703	0.428547	0.428547
9689	5.02465e-08	1.80859e-09	0.479029	0.479029
28969	0.148328	0.10118	0.106136	0.106136
11067	0.00115874	0.000333156	0.249399	0.249399
414152	0.0212786	0.0100646	0.696981	0.696981
219621	0.200063	0.146634	0.406291	0.406291
414235	0.306044	0.251859	0.257446	0.257446
55853	0.489428	0.474004	0.0419178	0.0419178
221060	0.00373303	0.00132685	0.455134	0.455134
387638	0.353044	0.304159	1.15759	1.15759
399726	0.246967	0.191273	-0.0721246	0.0721246
10974	0.504653	0.495853	0.0988925	0.0988925
83938	0.483053	0.464607	0.0288662	0.0288662
55088	1.52113e-09	2.25972e-11	0.866784	0.866784
79892	1.1356e-17	2.21246e-21	0.696784	0.696784
399814	0.365451	0.318815	0.278029	0.278029
387718	0.14833	0.101189	2.96557	2.96557
26148	6.77832e-08	2.60489e-09	0.591222	0.591222
282969	0.147347	0.100346	-0.0704739	0.0704739
170371	1.31138e-06	1.02069e-07	1.23399	1.23399
142827	0.020281	0.00951667	4.28885	4.28885
100127889	2.51841e-07	1.35175e-08	1.56485	1.56485
26098	1.16971e-11	5.67269e-14	0.645014	0.645014
387640	0.0234062	0.0112648	-0.307216	0.307216
54906	2.4031e-07	1.26645e-08	0.469504	0.469504
220979	0.00713099	0.00281995	0.455216	0.455216
56652	0.179246	0.12819	0.14616	0.14616
54838	1.9554e-06	1.67815e-07	0.342403	0.342403
219793	0.105488	0.0669273	0.359478	0.359478
27291	0.00364979	0.00129434	0.126184	0.126184
119032	8.50856e-10	1.07403e-11	0.530645	0.530645
219738	0.462485	0.438044	-0.0305802	0.0305802
283025	0.174043	0.123443	inf	#VALUE!
100131213	0.0273245	0.0135045	-0.152731	0.152731
118924	8.79928e-13	2.65723e-15	0.705645	0.705645
143384	2.31149e-12	7.99356e-15	0.554074	0.554074
254427	0.421971	0.38586	0.0888973	0.0888973
645528	3.85754e-06	3.88956e-07	2.4238	2.4238
282966	0.3567	0.308992	-0.358686	0.358686
64115	0.0227819	0.0109066	0.531785	0.531785
414236	5.19459e-05	8.85289e-06	1.09857	1.09857
80195	0.297298	0.242765	0.0375234	0.0375234
84293	0.352986	0.303591	-0.0180444	0.0180444
414157	0.469118	0.446154	-0.0622673	0.0622673
256815	0.271068	0.214877	0.19324	0.19324
79741	0.00077605	0.000210162	0.527673	0.527673
118461	0.13609	0.0911949	2.55814	2.55814
196740	0.0160757	0.00726541	0.411465	0.411465
90271	0.133362	0.089042	-0.294661	0.294661
79591	0.000105019	2.01947e-05	0.213931	0.213931
119392	5.74132e-14	9.78745e-17	0.786454	0.786454
80217	0.369924	0.324032	0.42104	0.42104
79949	0.00114694	0.000328982	2.19891	2.19891
143379	0.070754	0.0414061	1.2141	1.2141
63877	1.37829e-15	1.20837e-18	0.732005	0.732005
80007	1.9111e-13	4.60067e-16	0.552764	0.552764
118611	0.0288247	0.014378	-0.285041	0.285041
170393	0.0549533	0.0307381	-0.719755	0.719755
255352	0.430438	0.39673	0.570841	0.570841
79946	0.0362822	0.0188029	0.229393	0.229393
374355	0.489086	0.472983	-1.2158	1.2158
387695	0.396165	0.35445	0.642486	0.642486
746	0.00553353	0.00210145	-0.360732	0.360732
64776	0.456533	0.430606	-0.0162785	0.0162785
56673	0.360343	0.313341	-0.533216	0.533216
56672	0.495581	0.482474	-0.0459933	0.0459933
25858	0.453758	0.426905	-1.32616	1.32616
29125	0.000151776	3.13695e-05	1.27463	1.27463
53838	1.6833e-06	1.40118e-07	-0.432433	0.432433
738	0.000227797	5.05613e-05	-0.560049	0.560049
56946	1.8428e-05	2.58321e-06	0.425354	0.425354
280636	0.0348426	0.0179533	-0.151368	0.151368
349633	0.174139	0.123529	0.228299	0.228299
256329	7.92754e-05	1.44913e-05	-0.629932	0.629932
283303	0.307713	0.253515	0.355255	0.355255
143501	0.288351	0.233493	inf	#VALUE!
25758	0.400726	0.360108	-0.0131613	0.0131613
160298	0.201926	0.148334	0.292024	0.292024
219833	0.208851	0.154835	0.203622	0.203622
120534	1.35601e-06	1.06138e-07	0.397507	0.397507
79081	0.228529	0.173287	0.0333294	0.0333294
79096	0.0876112	0.0535585	-0.164708	0.164708
25906	0.104248	0.0659837	0.07824	0.07824
91894	0.121555	0.0796672	-0.298159	0.298159
341032	0.483603	0.465372	0.705521	0.705521
28970	9.02317e-06	1.10751e-06	0.37963	0.37963
55216	9.0581e-06	1.11268e-06	0.395781	0.395781
10944	3.92937e-06	3.98851e-07	0.337196	0.337196
55004	0.000429206	0.000105885	-0.266523	0.266523
79684	1.6736e-07	8.00483e-09	0.572228	0.572228
79864	0.0038241	0.00136454	0.382239	0.382239
283197	0.39717	0.355637	2.26379	2.26379
160140	0.00552386	0.00209751	0.220935	0.220935
220004	0.0539009	0.0300759	0.294084	0.294084
28971	0.0304666	0.0153361	0.046293	0.046293
83638	3.54336e-05	5.6263e-06	-0.418508	0.418508
85016	0.000166866	3.50052e-05	2.25222	2.25222
54494	0.221909	0.167065	-0.0793496	0.0793496
51501	0.324625	0.27202	0.0431213	0.0431213
119710	0.00421788	0.0015295	0.143389	0.143389
56935	0.000105343	2.02774e-05	0.685019	0.685019
79703	0.237061	0.181268	0.0738932	0.0738932
220042	1.14209e-07	4.94528e-09	0.728521	0.728521
790955	0.00388364	0.00139013	-0.350397	0.350397
144097	0.0169002	0.00769487	-0.187555	0.187555
283129	0.280347	0.224144	0.578209	0.578209
254439	0.281025	0.224864	1.52113	1.52113
399947	0.418222	0.381188	1.24522	1.24522
399949	0.0133654	0.00585901	0.517871	0.517871
387804	0.0456868	0.0246981	1.0727	1.0727
399948	0.211398	0.157259	0.688144	0.688144
120376	0.207979	0.154037	0.821525	0.821525
143678	0.11521	0.0746192	0.671446	0.671446
65998	0.0550252	0.0307917	0.190907	0.190907
745	0.0497996	0.027409	-0.376681	0.376681
60314	0.00592678	0.0022736	-0.392059	0.392059
55726	2.18081e-05	3.16006e-06	0.283596	0.283596
196477	0.222112	0.167252	2.8585	2.8585
90488	0.011246	0.00479397	0.237269	0.237269
29902	9.44867e-07	6.83879e-08	0.58641	0.58641
84190	0.000120553	2.38628e-05	0.377023	0.377023
283460	0.276926	0.220762	0.243108	0.243108
91298	1.59808e-07	7.53466e-09	0.580765	0.580765
83695	0.339333	0.287601	0.0717166	0.0717166
84915	8.70196e-06	1.05707e-06	-0.462046	0.462046
55196	2.27324e-08	6.51048e-10	0.725065	0.725065
283422	0.432121	0.399035	1.01781	1.01781
80763	0.184472	0.132781	0.512869	0.512869
283461	0.101308	0.0637575	0.0181806	0.0181806
54934	0.000547715	0.000140738	0.298243	0.298243
374470	0.420471	0.383955	0.928291	0.928291
64897	0.000300807	7.01739e-05	-0.186617	0.186617
60673	0.0101157	0.0042333	-0.265088	0.265088
121053	0.0261673	0.0128485	0.170296	0.170296
57102	1.84746e-08	4.90412e-10	0.492527	0.492527
51275	0.00651783	0.00253907	0.158258	0.158258
55010	5.93434e-07	3.88185e-08	0.595814	0.595814
79794	0.00295674	0.00100306	-0.232869	0.232869
160419	0.00986111	0.00411572	4.94668	4.94668
283450	0.17718	0.126221	-0.0682371	0.0682371
84934	4.3381e-09	8.43067e-11	-0.547442	0.547442
196500	0.475635	0.454855	0.483535	0.483535
121273	0.256952	0.201284	1.20141	1.20141
57103	0.38293	0.339118	-0.00580789	0.00580789
115749	0.00172431	0.000528775	1.98006	1.98006
113246	8.06758e-06	9.62718e-07	-0.432103	0.432103
120939	0.00910659	0.00375113	0.594864	0.594864
144608	0.495413	0.482286	0.0205594	0.0205594
283416	0.272448	0.216408	-0.0332328	0.0332328
84987	0.0381199	0.0199631	-0.183694	0.183694
374467	6.15638e-05	1.07949e-05	1.1332	1.1332
91574	0.00120045	0.000347254	0.251056	0.251056
144577	0.0921631	0.0569336	-0.0129221	0.0129221
387856	0.506535	0.498492	-0.0630482	0.0630482
440087	0.00529479	0.00199428	-0.230216	0.230216
341346	8.00181e-05	1.46419e-05	0.203717	0.203717
728858	0.0223761	0.0106698	0.587485	0.587485
254013	0.347817	0.29718	0.00891474	0.00891474
728568	0.00239254	0.000780656	0.219716	0.219716
338809	0.0104799	0.0044133	1.90422	1.90422
387882	1.72943e-07	8.36453e-09	1.18807	1.18807
400073	0.419572	0.382971	-0.0447826	0.0447826
196415	0.016396	0.00743093	1.92759	1.92759
28984	0.000921191	0.000256422	0.535357	0.535357
57213	0.00611873	0.00235916	0.176521	0.176521
121793	0.000276517	6.32875e-05	1.31638	1.31638
80183	0.023114	0.0110982	0.220713	0.220713
80209	0.371675	0.326073	-0.00472345	0.00472345
122046	0.393306	0.350874	1.76487	1.76487
93081	0.00432476	0.0015771	0.273229	0.273229
122258	0.048882	0.0267969	-inf	#VALUE!
283487	0.0125427	0.00544935	0.399219	0.399219
144809	0.114129	0.0737719	1.62127	1.62127
144811	1.44347e-10	1.18116e-12	0.72074	0.72074
84935	0.000245999	5.52842e-05	0.664924	0.664924
79866	3.50779e-06	3.44782e-07	0.382865	0.382865
400165	0.258699	0.202867	-1.02135	1.02135
400120	0.00836499	0.00339676	4.2912	4.2912
440145	3.19241e-06	3.08186e-07	0.461781	0.461781
728591	0.180923	0.129786	-0.113401	0.113401
196541	0.0764892	0.0455485	0.0610102	0.0610102
54916	0.00942927	0.00390379	0.206882	0.206882
55051	0.237824	0.182141	-0.0497439	0.0497439
55172	1.79978e-07	8.83628e-09	0.452128	0.452128
55195	0.337311	0.285411	0.309578	0.309578
55320	7.51015e-10	9.25461e-12	0.710215	0.710215
26175	0.220199	0.165415	-0.0842385	0.0842385
11161	6.18184e-06	7.02076e-07	-0.430132	0.430132
55237	0.353044	0.304586	1.38344	1.38344
55668	0.000279141	6.40104e-05	0.300567	0.300567
55017	0.0276075	0.0136689	-0.126454	0.126454
112487	0.105457	0.0668977	0.0879992	0.0879992
84837	0.0233601	0.0112369	-0.137765	0.137765
51527	1.98782e-11	1.07471e-13	0.699987	0.699987
56967	0.474407	0.453357	-0.127397	0.127397
64430	0.000629902	0.000165215	0.25892	0.25892
79609	1.3704e-08	3.37078e-10	0.504156	0.504156
79686	0.065113	0.0375785	0.17018	0.17018
84520	2.354e-07	1.23255e-08	0.410557	0.410557
90141	0.249558	0.193729	0.0383887	0.0383887
145508	1.86687e-08	4.99203e-10	0.695326	0.695326
171546	5.86245e-05	1.0211e-05	0.414582	0.414582
122945	0.000223891	4.95524e-05	0.569985	0.569985
112849	0.0120897	0.00521781	0.261284	0.261284
84334	0.108936	0.0696988	0.142936	0.142936
81892	0.438135	0.406616	0.103183	0.103183
80017	0.00662952	0.00259162	0.257847	0.257847
56936	0.043649	0.0233843	-0.128741	0.128741
414767	0.174043	0.123443	inf	#VALUE!
51637	0.0780344	0.0466359	0.120247	0.120247
145497	0.398429	0.357074	-0.222025	0.222025
55449	0.126717	0.0836857	0.121905	0.121905
79697	0.000508687	0.000128863	-0.276973	0.276973
161394	0.0632392	0.0362814	0.349822	0.349822
643382	0.00379439	0.0013519	-0.317115	0.317115
283598	0.168099	0.118073	0.993611	0.993611
283579	0.0642513	0.0369717	-0.413846	0.413846
112752	0.332285	0.280235	0.0415088	0.0415088
400258	0.0578028	0.032622	2.01288	2.01288
400223	0.00762507	0.00304431	0.560878	0.560878
283551	0.0259088	0.0126925	0.510952	0.510952
196913	0.0500948	0.0276106	0.820803	0.820803
650662	0.00121469	0.000352141	-0.767933	0.767933
280655	0.115887	0.0751666	0.25526	0.25526
161424	6.86918e-06	7.93949e-07	-0.406077	0.406077
387978	0.170987	0.120551	1.89312	1.89312
122525	0.00924254	0.00381703	0.222803	0.222803
9556	0.0809465	0.0486996	-0.107467	0.107467
100129075	0.0891311	0.0547003	-0.176747	0.176747
645687	0.251667	0.195931	-0.30465	0.30465
145407	0.332547	0.280554	-0.276969	0.276969
317761	0.0127983	0.00557602	0.826007	0.826007
91748	0.494121	0.480403	-0.0262408	0.0262408
80127	0.00413157	0.00149236	0.290708	0.290708
64207	0.0860417	0.0524355	-0.12849	0.12849
256369	0.0921631	0.0569289	1.28357	1.28357
161176	0.432058	0.398935	0.00437083	0.00437083
145376	0.163954	0.11457	0.126027	0.126027
440184	0.11893	0.0775585	-1.47743	1.47743
388011	0.00551047	0.00209135	1.46126	1.46126
283600	0.39341	0.351052	-0.162721	0.162721
283601	0.165274	0.115753	1.30968	1.30968
145200	0.225883	0.170906	0.0397422	0.0397422
91828	0.00913753	0.00376699	1.45912	1.45912
122616	0.000237166	5.29757e-05	-0.204283	0.204283
283643	0.146434	0.0995176	-0.316569	0.316569
283592	0.420471	0.383945	0.571334	0.571334
60686	0.135081	0.0904201	-0.191562	0.191562
57184	0.154211	0.10629	-0.077176	0.077176
283651	0.163839	0.114482	0.132332	0.132332
23742	0.0171844	0.00784016	3.60209	3.60209
90417	0.00222754	0.000717269	0.293483	0.293483
56851	0.416257	0.37883	0.0175065	0.0175065
161502	0.199056	0.145772	-0.26422	0.26422
123591	0.434458	0.402039	0.406856	0.406856
80035	0.0227118	0.0108642	0.110746	0.110746
79768	2.72166e-06	2.54522e-07	0.44453	0.44453
145858	0.190049	0.137777	0.867495	0.867495
196951	0.0753832	0.0447319	0.225885	0.225885
80072	2.12186e-06	1.86338e-07	-0.826346	0.826346
283687	1.32699e-06	1.03478e-07	-0.477309	0.477309
348110	0.000935256	0.000260975	-0.376962	0.376962
56905	3.51916e-05	5.57759e-06	-0.647301	0.647301
123207	0.168877	0.118743	-0.0634474	0.0634474
84529	0.000178222	3.79691e-05	0.303298	0.303298
90381	0.154419	0.106463	-0.113998	0.113998
145645	0.24135	0.185782	inf	#VALUE!
81556	0.1236	0.0812422	0.0429814	0.0429814
84419	8.28798e-05	1.52631e-05	1.15085	1.15085
414926	0.000428424	0.000105651	-0.207463	0.207463
196968	0.115364	0.0747624	-0.204339	0.204339
388115	0.348213	0.297671	0.0240423	0.0240423
400359	0.000174112	3.69323e-05	1.06076	1.06076
400360	1.45771e-05	1.96245e-06	1.84378	1.84378
256646	0.0109613	0.00465286	1.27949	1.27949
644809	0.385157	0.34156	-0.015292	0.015292
90416	0.490008	0.474757	-0.00332556	0.00332556
81698	0.0150399	0.00672626	0.795765	0.795765
390637	1.75323e-05	2.4363e-06	-0.379929	0.379929
388135	0.0070908	0.00279955	-0.78107	0.78107
283677	0.0347983	0.0179254	0.810412	0.810412
145853	0.000168976	3.56372e-05	-0.328434	0.328434
643338	0.0714238	0.0419094	0.119868	0.119868
25764	0.162523	0.113389	-0.107335	0.107335
146325	0.328946	0.276586	-0.0128966	0.0128966
84326	0.000248335	5.59301e-05	-0.569258	0.569258
750	0.0359958	0.0186212	0.217551	0.217551
115939	2.02018e-05	2.88991e-06	-0.481676	0.481676
89927	0.000127443	2.55619e-05	0.796397	0.796397
123775	0.0411881	0.0218629	0.175345	0.175345
84080	0.0257694	0.0126155	-0.342574	0.342574
730094	7.85854e-06	9.31649e-07	0.459105	0.459105
29965	1.61892e-05	2.21575e-06	-0.823252	0.823252
79447	0.00594862	0.00228372	-0.143388	0.143388
283897	0.000833593	0.000228181	1.22504	1.22504
124045	0.174723	0.124079	-0.171187	0.171187
79650	0.219516	0.164711	-0.1977	0.1977
64755	2.64375e-10	2.614e-12	-0.532924	0.532924
80178	0.0178588	0.00818871	-0.365732	0.365732
56942	0.0129316	0.00564416	0.165597	0.165597
57020	0.010723	0.00453708	-0.200064	0.200064
123811	0.00243802	0.000798583	0.214903	0.214903
79091	0.0022961	0.000743485	-0.28345	0.28345
80262	0.18571	0.133817	-0.120721	0.120721
146562	0.00228932	0.000741064	-0.566928	0.566928
29035	1.52496e-05	2.07007e-06	0.254377	0.254377
254528	0.274561	0.218461	0.924494	0.924494
404550	0.107896	0.0688178	-0.423191	0.423191
116028	0.41324	0.37542	-0.00727243	0.00727243
123970	0.212669	0.158442	2.26691	2.26691
283870	0.00123737	0.000360043	0.511189	0.511189
9605	0.381831	0.337735	-0.146223	0.146223
29105	0.270642	0.214473	-0.0561677	0.0561677
283860	0.202913	0.149208	-0.427478	0.427478
162083	0.159654	0.110874	-3.07799	3.07799
388284	0.00128918	0.000377129	-0.414256	0.414256
388272	2.57749e-09	4.33117e-11	0.589326	0.589326
400506	0.00081298	0.000221787	-0.164413	0.164413
146556	0.0445339	0.0239663	-1.674	1.674
646174	0.48657	0.46945	-0.0350586	0.0350586
283951	0.452486	0.425414	0.0076322	0.0076322
146378	0.268076	0.212035	0.238309	0.238309
90835	0.137107	0.0919698	-0.260286	0.260286
388327	0.000527685	0.000134678	0.344785	0.344785
79701	4.43419e-06	4.63267e-07	-0.46664	0.46664
[truncated: 18,532 more rows]
