# Supplementary material for: MCU controls melanoma progression through a redox‐controlled phenotype switch
Source: EMBO Rep. 2022 Sep 26;23(11):e54746. doi: 10.15252/embr.202254746 (PMC9638851; doi:10.15252/embr.202254746)
Supplement: Supplementary file 11 — Source Data for Expanded View [file EMBR-23-e54746-s013.zip]

Archive with 2 entries (2 files):
- EMBR_2246_Figure EV2_full blots.pdf
- EMBR_2246_Figure EV3_full blots.pdf
